# Supplementary material for: Identification of locally activated spindle-associated proteins in oocytes uncovers a phosphatase-driven mechanism
Source: J Cell Sci. 2025 Nov 20;138(22):jcs264161. doi: 10.1242/jcs.264161 (PMC12669969; doi:10.1242/jcs.264161)
Supplement: Table S1. Measurements of the signal intensities [file joces-138-264161-TableS1.xlsx]

## Sheet: Legend
Sheets ending with 1: original measurements
Sheets ending with 2: after normalisation
Each oocyte has 6 columns.
Columns 1,3,5: distances on the line
Columns 2,4,6: signal intensities.
The top half: the line along spindle microtubules
The bottom half: the line across the ectopic microtubule cluster.

## Sheet: GFP-Mars 1
Oocyte No.1							Oocyte No.2							Oocyte No.3							Oocyte No.4							Oocyte No.5							Oocyte No.6							Oocyte No.7							Oocyte No.8
Tub		GFP		DNA			Tub		GFP		DNA			Tub		GFP		DNA			Tub		GFP		DNA			Tub		GFP		DNA			Tub		GFP		DNA			Tub		GFP		DNA			Tub
0	4.1064	0	12.4	0	0.7151		0	8.5029	0	7.0144	0	1.018		0	9.4128	0	15.0275	0	0.452		0	1.5577	0	5.897	0	0.625		0	2.9346	0	14.8096	0	1.0879		0	4.8118	0	10.6165	0	0.499		0	7.283	0	11.1168	0	1.081		0
0.099	3.7238	0.099	13.0299	0.099	0.6602		0.099	9.2152	0.099	7.1068	0.099	0.464		0.099	9.7057	0.099	13.4872	0.099	0.383		0.099	1.3391	0.099	5.5981	0.099	0.592		0.099	3.4542	0.099	13.8732	0.099	1.0146		0.099	4.9504	0.099	10.9159	0.099	0.564		0.099	7.7091	0.099	11.5862	0.099	0.82		0.099
0.1981	3.3985	0.1981	12.2973	0.1981	0.698		0.1981	9.6872	0.1981	6.9942	0.1981	0.662		0.1981	9.3961	0.1981	11.2314	0.1981	0.396		0.1981	1.425	0.1981	5.6613	0.1981	0.662		0.1981	4.7581	0.1981	13.2594	0.1981	0.9528		0.1981	5.2522	0.1981	11.0033	0.1981	0.421		0.1981	7.5121	0.1981	12.1262	0.1981	0.689		0.1981
0.2971	3.2003	0.2971	12.1785	0.2971	0.621		0.2971	9.4084	0.2971	6.7663	0.2971	0.701		0.2971	8.6987	0.2971	10.5524	0.2971	0.581		0.2971	1.7057	0.2971	5.6942	0.2971	0.816		0.2971	5.6115	0.2971	13.1046	0.2971	1.0204		0.2971	5.2679	0.2971	11.5058	0.2971	0.238		0.2971	7.3549	0.2971	12.2521	0.2971	0.499		0.2971
0.3961	2.9863	0.3961	12.454	0.3961	0.7115		0.3961	9.2284	0.3961	7.15	0.3961	0.575		0.3961	9.1384	0.3961	9.8627	0.3961	0.458		0.3961	1.9682	0.3961	5.9883	0.3961	0.496		0.3961	6.1373	0.3961	12.6576	0.3961	0.956		0.3961	5.2096	0.3961	11.9102	0.3961	0.371		0.3961	6.7575	0.3961	11.6533	0.3961	0.832		0.3961
0.4952	2.9475	0.4952	12.2804	0.4952	0.8062		0.4952	8.1727	0.4952	7.1194	0.4952	0.342		0.4952	10.2788	0.4952	8.8266	0.4952	0.201		0.4952	1.879	0.4952	6.1763	0.4952	0.547		0.4952	6.0514	0.4952	12.6731	0.4952	1.009		0.4952	5.391	0.4952	11.6342	0.4952	0.47		0.4952	5.8733	0.4952	11.2851	0.4952	0.452		0.4952
0.5942	2.9161	0.5942	12.055	0.5942	0.801		0.5942	7.4704	0.5942	7.1341	0.5942	0.554		0.5942	11.6051	0.5942	8.3711	0.5942	0.297		0.5942	2.1349	0.5942	6.043	0.5942	0.685		0.5942	5.8762	0.5942	13.8857	0.5942	0.9206		0.5942	6.0619	0.5942	11.5201	0.5942	0.128		0.5942	5.4231	0.5942	11.6888	0.5942	0.649		0.5942
0.6933	2.9873	0.6933	11.8391	0.6933	0.5718		0.6933	7.3037	0.6933	7.359	0.6933	0.747		0.6933	12.532	0.6933	7.8861	0.6933	0.274		0.6933	1.9069	0.6933	6.0021	0.6933	0.815		0.6933	6.5797	0.6933	14.8057	0.6933	0.9623		0.6933	6.2635	0.6933	11.5077	0.6933	0.467		0.6933	4.6761	0.6933	11.5495	0.6933	0.543		0.6933
0.7923	3.2078	0.7923	11.4053	0.7923	0.7207		0.7923	7.1183	0.7923	7.2216	0.7923	0.784		0.7923	13.4131	0.7923	8.4803	0.7923	0.214		0.7923	1.7776	0.7923	6.2108	0.7923	0.711		0.7923	6.5359	0.7923	14.9007	0.7923	0.8063		0.7923	5.839	0.7923	10.7118	0.7923	0.375		0.7923	4.173	0.7923	12.3055	0.7923	0.903		0.7923
0.8913	3.7433	0.8913	11.7765	0.8913	0.7565		0.8913	8.0484	0.8913	6.9164	0.8913	0.775		0.8913	13.1865	0.8913	8.7921	0.8913	0.372		0.8913	1.5064	0.8913	5.5106	0.8913	0.596		0.8913	6.514	0.8913	14.0855	0.8913	0.8026		0.8913	5.5992	0.8913	11.2984	0.8913	0.571		0.8913	4.1081	0.8913	11.877	0.8913	0.957		0.8913
0.9904	3.8932	0.9904	12.6425	0.9904	0.8289		0.9904	8.4426	0.9904	7.1258	0.9904	0.548		0.9904	13.1383	0.9904	9.6858	0.9904	0.426		0.9904	1.5052	0.9904	5.3015	0.9904	0.621		0.9904	6.8048	0.9904	13.0789	0.9904	0.8478		0.9904	5.0869	0.9904	11.7279	0.9904	0.459		0.9904	4.0386	0.9904	12.3275	0.9904	0.716		0.9904
1.0894	4.0969	1.0894	12.173	1.0894	0.8131		1.0894	8.9989	1.0894	6.933	1.0894	0.726		1.0894	14.122	1.0894	10.9705	1.0894	0.308		1.0894	1.2081	1.0894	5.5803	1.0894	0.699		1.0894	6.9117	1.0894	11.5324	1.0894	1.1732		1.0894	4.729	1.0894	10.5255	1.0894	0.513		1.0894	4.6366	1.0894	12.8133	1.0894	0.695		1.0894
1.1884	3.9529	1.1884	13.1173	1.1884	0.6922		1.1884	9.1733	1.1884	7.4085	1.1884	0.57		1.1884	16.8747	1.1884	11.2551	1.1884	0.591		1.1884	1.4859	1.1884	5.4625	1.1884	0.617		1.1884	6.3178	1.1884	12.168	1.1884	0.7925		1.1884	4.7003	1.1884	10.9171	1.1884	0.328		1.1884	4.9135	1.1884	12.6442	1.1884	0.806		1.1884
1.2875	3.8297	1.2875	13.1526	1.2875	0.663		1.2875	8.9118	1.2875	7.3179	1.2875	0.872		1.2875	21.1689	1.2875	12.1757	1.2875	0.415		1.2875	1.3226	1.2875	5.3981	1.2875	0.73		1.2875	5.0347	1.2875	13.2317	1.2875	0.6889		1.2875	4.2886	1.2875	10.5387	1.2875	0.441		1.2875	4.604	1.2875	12.0929	1.2875	0.874		1.2875
1.3865	4.047	1.3865	12.8508	1.3865	0.7421		1.3865	8.4784	1.3865	7.2202	1.3865	0.883		1.3865	26.332	1.3865	11.8887	1.3865	0.379		1.3865	1.0995	1.3865	5.5684	1.3865	0.816		1.3865	4.5288	1.3865	13.6778	1.3865	0.7868		1.3865	4.2873	1.3865	10.2045	1.3865	0.411		1.3865	4.8537	1.3865	12.4309	1.3865	0.69		1.3865
1.4855	4.7742	1.4855	12.0291	1.4855	0.8904		1.4855	7.0889	1.4855	6.9757	1.4855	0.869		1.4855	32.526	1.4855	11.8656	1.4855	0.59		1.4855	0.9848	1.4855	5.4527	1.4855	0.933		1.4855	4.0011	1.4855	14.6978	1.4855	0.6653		1.4855	4.6407	1.4855	9.5604	1.4855	0.581		1.4855	5.4398	1.4855	12.7429	1.4855	0.954		1.4855
1.5846	5.4048	1.5846	11.7723	1.5846	0.9526		1.5846	6.0323	1.5846	7.1849	1.5846	1.011		1.5846	37.1693	1.5846	11.5488	1.5846	0.375		1.5846	0.7464	1.5846	5.2951	1.5846	0.891		1.5846	3.8471	1.5846	14.5839	1.5846	0.8555		1.5846	5.1701	1.5846	9.1254	1.5846	0.436		1.5846	6.1391	1.5846	12.5855	1.5846	0.668		1.5846
1.6836	5.9727	1.6836	10.8225	1.6836	0.8891		1.6836	5.2523	1.6836	7.0253	1.6836	1.004		1.6836	37.4672	1.6836	10.7881	1.6836	0.219		1.6836	0.7999	1.6836	5.4114	1.6836	0.885		1.6836	4.0238	1.6836	15.1849	1.6836	0.9823		1.6836	5.5514	1.6836	9.8719	1.6836	0.1		1.6836	7.069	1.6836	12.5712	1.6836	0.783		1.6836
1.7826	6.66	1.7826	10.6754	1.7826	0.9804		1.7826	4.2194	1.7826	7.2493	1.7826	0.992		1.7826	34.2225	1.7826	10.4524	1.7826	0.403		1.7826	1.03	1.7826	5.7306	1.7826	0.751		1.7826	3.4086	1.7826	15.4832	1.7826	0.7679		1.7826	6.4489	1.7826	9.0617	1.7826	0.469		1.7826	7.9185	1.7826	12.0196	1.7826	0.642		1.7826
1.8817	6.3085	1.8817	10.6173	1.8817	1.0236		1.8817	3.4197	1.8817	7.4659	1.8817	1.232		1.8817	31.0598	1.8817	9.6433	1.8817	0.363		1.8817	1.0028	1.8817	6.1653	1.8817	0.691		1.8817	3.1551	1.8817	14.3888	1.8817	0.9629		1.8817	7.0171	1.8817	9.6961	1.8817	0.367		1.8817	8.5112	1.8817	12.4433	1.8817	0.774		1.8817
1.9807	5.5382	1.9807	11.0391	1.9807	0.9074		1.9807	2.8032	1.9807	7.263	1.9807	1.053		1.9807	28.994	1.9807	8.8977	1.9807	0.252		1.9807	1.1992	1.9807	6.3388	1.9807	0.902		1.9807	2.6763	1.9807	14.5582	1.9807	0.8112		1.9807	8.04	1.9807	9.5322	1.9807	0.331		1.9807	8.5598	1.9807	12.2722	1.9807	0.71		1.9807
2.0798	5.5463	2.0798	11.2834	2.0798	0.996		2.0798	2.8154	2.0798	7.8717	2.0798	0.943		2.0798	26.7068	2.0798	8.8778	2.0798	0.479		2.0798	1.902	2.0798	6.2977	2.0798	0.918		2.0798	2.4013	2.0798	14.8492	2.0798	0.7731		2.0798	8.8353	2.0798	10.2158	2.0798	0.51		2.0798	8.6411	2.0798	12.5347	2.0798	0.557		2.0798
2.1788	4.8619	2.1788	11.7411	2.1788	0.9256		2.1788	2.9119	2.1788	7.4475	2.1788	0.989		2.1788	25.2732	2.1788	8.5193	2.1788	0.335		2.1788	2.0423	2.1788	6.5192	2.1788	0.952		2.1788	2.5341	2.1788	15.1663	2.1788	0.7792		2.1788	9.8724	2.1788	10.1877	2.1788	0.479		2.1788	8.3352	2.1788	12.2831	2.1788	0.392		2.1788
2.2778	4.6008	2.2778	12.5331	2.2778	0.6548		2.2778	2.763	2.2778	6.8413	2.2778	0.969		2.2778	24.9334	2.2778	9.0144	2.2778	0.502		2.2778	2.2936	2.2778	6.2456	2.2778	0.809		2.2778	3.0377	2.2778	16.0573	2.2778	1.1311		2.2778	10.9581	2.2778	10.3709	2.2778	0.512		2.2778	7.8948	2.2778	12.2823	2.2778	0.594		2.2778
2.3769	4.565	2.3769	13.5476	2.3769	1.1119		2.3769	2.7062	2.3769	7.2551	2.3769	0.903		2.3769	25.341	2.3769	8.745	2.3769	0.29		2.3769	2.6	2.3769	6.6407	2.3769	0.638		2.3769	3.9891	2.3769	16.5451	2.3769	0.9405		2.3769	11.6569	2.3769	9.8258	2.3769	0.425		2.3769	7.4398	2.3769	11.384	2.3769	0.52		2.3769
2.4759	4.8299	2.4759	14.5808	2.4759	0.8644		2.4759	2.5113	2.4759	7.2343	2.4759	0.566		2.4759	26.9886	2.4759	8.6372	2.4759	0.615		2.4759	2.2949	2.4759	6.5622	2.4759	0.769		2.4759	5.0415	2.4759	16.5819	2.4759	1.0786		2.4759	12.2062	2.4759	10.2818	2.4759	0.566		2.4759	6.9817	2.4759	10.4651	2.4759	0.398		2.4759
2.5749	5.632	2.5749	14.2417	2.5749	0.7084		2.5749	2.5282	2.5749	7.2794	2.5749	0.565		2.5749	30.8374	2.5749	8.5467	2.5749	0.509		2.5749	1.883	2.5749	6.1661	2.5749	0.962		2.5749	4.5176	2.5749	17.469	2.5749	0.9821		2.5749	13.252	2.5749	10.3079	2.5749	0.315		2.5749	6.1907	2.5749	10.6928	2.5749	0.458		2.5749
2.674	6.5095	2.674	14.6006	2.674	0.759		2.674	2.7727	2.674	6.7549	2.674	0.729		2.674	32.6781	2.674	8.5035	2.674	0.637		2.674	1.5439	2.674	6.1844	2.674	0.969		2.674	3.7597	2.674	17.7208	2.674	1.1671		2.674	12.8073	2.674	10.6569	2.674	0.325		2.674	5.615	2.674	11.163	2.674	0.651		2.674
2.773	7.6542	2.773	13.8749	2.773	0.9456		2.773	3.1159	2.773	6.1902	2.773	0.976		2.773	32.9017	2.773	8.6577	2.773	0.447		2.773	1.2412	2.773	6.8562	2.773	0.475		2.773	2.5327	2.773	18.3164	2.773	1.1768		2.773	11.9099	2.773	11.0994	2.773	0.552		2.773	5.0752	2.773	11.6298	2.773	0.588		2.773
2.872	8.9673	2.872	13.4727	2.872	0.7483		2.872	3.5256	2.872	6.1721	2.872	0.714		2.872	35.2924	2.872	8.9895	2.872	0.533		2.872	1.0699	2.872	6.9987	2.872	0.584		2.872	1.8595	2.872	17.0941	2.872	1.1881		2.872	11.03	2.872	10.8908	2.872	0.414		2.872	5.1305	2.872	12.7859	2.872	0.503		2.872
2.9711	9.9408	2.9711	12.6328	2.9711	0.8125		2.9711	4.2225	2.9711	6.5778	2.9711	0.6		2.9711	38.086	2.9711	8.8604	2.9711	0.412		2.9711	0.7931	2.9711	6.8105	2.9711	0.771		2.9711	2.0781	2.9711	16.564	2.9711	1.0873		2.9711	9.7569	2.9711	11.2621	2.9711	0.466		2.9711	4.7594	2.9711	12.4295	2.9711	0.657		2.9711
3.0701	10.842	3.0701	12.2015	3.0701	0.7095		3.0701	4.6608	3.0701	6.7776	3.0701	0.613		3.0701	40.0156	3.0701	8.4932	3.0701	0.514		3.0701	0.7864	3.0701	7.1824	3.0701	0.667		3.0701	2.2088	3.0701	16.7593	3.0701	1.1219		3.0701	8.2103	3.0701	10.2727	3.0701	0.362		3.0701	4.3733	3.0701	12.7159	3.0701	0.486		3.0701
3.1691	11.7057	3.1691	12.0245	3.1691	0.96		3.1691	5.109	3.1691	6.7012	3.1691	0.584		3.1691	40.4006	3.1691	8.109	3.1691	0.401		3.1691	0.6653	3.1691	6.6149	3.1691	0.787		3.1691	2.1487	3.1691	17.3714	3.1691	1.1337		3.1691	7.6062	3.1691	10.4501	3.1691	0.263		3.1691	4.2728	3.1691	12.113	3.1691	0.68		3.1691
3.2682	12.96	3.2682	11.0896	3.2682	0.7661		3.2682	4.9089	3.2682	6.5394	3.2682	0.877		3.2682	40.9905	3.2682	8.2518	3.2682	0.518		3.2682	0.9345	3.2682	6.2065	3.2682	0.649		3.2682	2.239	3.2682	16.6973	3.2682	1.2214		3.2682	6.1292	3.2682	10.8555	3.2682	0.367		3.2682	4.009	3.2682	11.8023	3.2682	0.407		3.2682
3.3672	13.3004	3.3672	10.9364	3.3672	0.8688		3.3672	4.6875	3.3672	6.1932	3.3672	0.717		3.3672	40.7659	3.3672	8.6872	3.3672	0.468		3.3672	0.8132	3.3672	5.5262	3.3672	0.782		3.3672	1.7757	3.3672	16.9508	3.3672	1.0144		3.3672	5.6878	3.3672	10.2408	3.3672	0.132		3.3672	3.8526	3.3672	11.7552	3.3672	0.519		3.3672
3.4663	13.4307	3.4663	10.49	3.4663	0.779		3.4663	4.3691	3.4663	6.4046	3.4663	0.749		3.4663	40.718	3.4663	8.7076	3.4663	0.325		3.4663	0.8954	3.4663	6.0097	3.4663	1.018		3.4663	1.7447	3.4663	16.2433	3.4663	1.0843		3.4663	5.1133	3.4663	10.1435	3.4663	0.262		3.4663	3.3501	3.4663	11.1152	3.4663	0.706		3.4663
3.5653	13.5544	3.5653	11.2025	3.5653	0.8476		3.5653	4.4996	3.5653	6.5362	3.5653	0.778		3.5653	41.9567	3.5653	9.2312	3.5653	0.339		3.5653	1.0568	3.5653	5.9646	3.5653	0.917		3.5653	1.8958	3.5653	16.202	3.5653	0.9948		3.5653	5.1875	3.5653	10.3587	3.5653	0.413		3.5653	3.3241	3.5653	11.1067	3.5653	0.765		3.5653
3.6643	12.8087	3.6643	11.0522	3.6643	0.8991		3.6643	4.6349	3.6643	6.8909	3.6643	0.841		3.6643	44.0971	3.6643	9.9847	3.6643	0.521		3.6643	1.1978	3.6643	6.1614	3.6643	0.692		3.6643	2.63	3.6643	15.6665	3.6643	1.0379		3.6643	5.2582	3.6643	8.7913	3.6643	0.352		3.6643	3.8684	3.6643	10.9487	3.6643	0.524		3.6643
3.7634	12.5436	3.7634	10.992	3.7634	0.7861		3.7634	4.5408	3.7634	6.7132	3.7634	0.986		3.7634	45.532	3.7634	10.0149	3.7634	0.482		3.7634	1.2646	3.7634	6.6574	3.7634	0.84		3.7634	2.7734	3.7634	14.8835	3.7634	1.1351		3.7634	4.9506	3.7634	8.6087	3.7634	0.553		3.7634	4.4131	3.7634	10.848	3.7634	0.476		3.7634
3.8624	12.6266	3.8624	10.9262	3.8624	0.6788		3.8624	4.7835	3.8624	6.5301	3.8624	0.894		3.8624	47.1468	3.8624	10.2041	3.8624	0.388		3.8624	1.6714	3.8624	6.4501	3.8624	0.799		3.8624	2.9014	3.8624	14.6314	3.8624	0.9963		3.8624	4.6686	3.8624	8.5079	3.8624	0.364		3.8624	5.8412	3.8624	11.2493	3.8624	0.708		3.8624
3.9614	12.1057	3.9614	11.3127	3.9614	0.718		3.9614	4.8228	3.9614	6.5246	3.9614	0.993		3.9614	48.5099	3.9614	10.5033	3.9614	0.523		3.9614	1.7587	3.9614	6.4383	3.9614	0.713		3.9614	2.5982	3.9614	14.3026	3.9614	0.8726		3.9614	4.6313	3.9614	8.8506	3.9614	0.436		3.9614	6.6312	3.9614	11.1036	3.9614	0.794		3.9614
4.0605	11.0349	4.0605	12.009	4.0605	0.7165		4.0605	4.8646	4.0605	6.4643	4.0605	1.064		4.0605	48.323	4.0605	10.7089	4.0605	0.465		4.0605	1.5033	4.0605	6.9965	4.0605	0.774		4.0605	2.5767	4.0605	13.6628	4.0605	0.9255		4.0605	5.0003	4.0605	8.8686	4.0605	0.243		4.0605	8.4719	4.0605	10.875	4.0605	0.6		4.0605
4.1595	10.289	4.1595	11.6174	4.1595	0.8308		4.1595	4.6899	4.1595	7.0535	4.1595	1.072		4.1595	45.9734	4.1595	10.157	4.1595	0.869		4.1595	1.4287	4.1595	6.2245	4.1595	0.888		4.1595	3.9767	4.1595	12.2421	4.1595	1.0182		4.1595	5.1821	4.1595	8.7217	4.1595	0.204		4.1595	10.2117	4.1595	10.7104	4.1595	0.75		4.1595
4.2585	9.1726	4.2585	13.1172	4.2585	0.7906		4.2585	4.7146	4.2585	6.6252	4.2585	0.98		4.2585	42.9235	4.2585	10.5372	4.2585	0.837		4.2585	1.4207	4.2585	6.7963	4.2585	0.733		4.2585	5.5588	4.2585	11.5724	4.2585	1.0299		4.2585	4.8866	4.2585	8.914	4.2585	0.697		4.2585	11.3232	4.2585	10.2586	4.2585	0.799		4.2585
4.3576	8.1152	4.3576	12.7356	4.3576	0.8906		4.3576	4.7769	4.3576	6.6704	4.3576	0.943		4.3576	40.8696	4.3576	10.8679	4.3576	0.955		4.3576	1.1111	4.3576	7.1098	4.3576	0.619		4.3576	6.636	4.3576	10.9783	4.3576	1.0535		4.3576	4.4023	4.3576	8.9447	4.3576	0.78		4.3576	12.0382	4.3576	11.1624	4.3576	0.534		4.3576
4.4566	7.5908	4.4566	12.8345	4.4566	0.8912		4.4566	4.9491	4.4566	7.1065	4.4566	0.886		4.4566	39.9426	4.4566	10.4453	4.4566	0.676		4.4566	1.0048	4.4566	6.7727	4.4566	0.708		4.4566	7.8001	4.4566	11.2658	4.4566	1.1096		4.4566	4.2621	4.4566	8.7291	4.4566	0.653		4.4566	12.0506	4.4566	12.1628	4.4566	0.476		4.4566
4.5556	7.7134	4.5556	11.9604	4.5556	1.17		4.5556	5.3325	4.5556	6.6088	4.5556	1.022		4.5556	38.5088	4.5556	10.2962	4.5556	0.922		4.5556	1.1061	4.5556	6.1651	4.5556	0.642		4.5556	8.8058	4.5556	12.3511	4.5556	1.0734		4.5556	4.581	4.5556	9.9122	4.5556	0.805		4.5556	11.4417	4.5556	11.623	4.5556	0.772		4.5556
4.6547	7.5463	4.6547	12.7406	4.6547	0.9226		4.6547	5.9034	4.6547	6.7413	4.6547	1.315		4.6547	36.3564	4.6547	10.1401	4.6547	0.781		4.6547	1.3422	4.6547	5.9407	4.6547	0.718		4.6547	8.597	4.6547	12.6752	4.6547	1.1581		4.6547	4.3676	4.6547	9.6995	4.6547	0.639		4.6547	10.823	4.6547	11.4396	4.6547	0.693		4.6547
4.7537	8.6145	4.7537	12.9485	4.7537	0.8061		4.7537	6.2351	4.7537	7.0377	4.7537	1.297		4.7537	34.9545	4.7537	10.4107	4.7537	0.807		4.7537	1.5164	4.7537	5.88	4.7537	0.726		4.7537	6.8164	4.7537	12.6426	4.7537	0.9899		4.7537	4.5603	4.7537	9.3928	4.7537	0.732		4.7537	9.8345	4.7537	12.4495	4.7537	0.555		4.7537
4.8528	9.0372	4.8528	13.0565	4.8528	0.9831		4.8528	6.6894	4.8528	7.1086	4.8528	1.151		4.8528	32.7514	4.8528	9.2447	4.8528	0.992		4.8528	1.5509	4.8528	5.8559	4.8528	0.79		4.8528	5.0956	4.8528	12.47	4.8528	1.0034		4.8528	4.538	4.8528	9.9208	4.8528	0.367		4.8528	8.6578	4.8528	12.9198	4.8528	0.298		4.8528
4.9518	8.9949	4.9518	13.2558	4.9518	0.7512		4.9518	7.9956	4.9518	6.6453	4.9518	1.243		4.9518	32.8759	4.9518	9.0959	4.9518	0.731		4.9518	1.6356	4.9518	5.9558	4.9518	0.806		4.9518	3.7934	4.9518	13.6114	4.9518	0.8531		4.9518	4.2775	4.9518	9.4798	4.9518	0.61		4.9518	6.9587	4.9518	13.3307	4.9518	0.428		4.9518
5.0508	9.2997	5.0508	12.0363	5.0508	0.7327		5.0508	9.6587	5.0508	6.9433	5.0508	0.988		5.0508	33.1355	5.0508	8.8164	5.0508	0.831		5.0508	1.5936	5.0508	5.9285	5.0508	0.536		5.0508	2.9471	5.0508	15.5689	5.0508	0.8391		5.0508	4.3487	5.0508	9.1931	5.0508	0.478		5.0508	5.5858	5.0508	12.6278	5.0508	0.743		5.0508
5.1499	9.1098	5.1499	10.5799	5.1499	0.7017		5.1499	11.1497	5.1499	6.6363	5.1499	0.832		5.1499	34.7787	5.1499	9.4024	5.1499	1.068		5.1499	1.569	5.1499	5.9572	5.1499	0.467		5.1499	2.4457	5.1499	17.1738	5.1499	1.0031		5.1499	4.2482	5.1499	9.9588	5.1499	0.33		5.1499	5.143	5.1499	12.3028	5.1499	0.786		5.1499
5.2489	9.1062	5.2489	10.0707	5.2489	0.8702		5.2489	12.996	5.2489	6.3754	5.2489	0.95		5.2489	35.4992	5.2489	9.5714	5.2489	0.927		5.2489	1.3137	5.2489	5.3117	5.2489	0.492		5.2489	2.745	5.2489	18.7866	5.2489	0.9588		5.2489	4.3687	5.2489	10.1561	5.2489	0.406		5.2489	4.6816	5.2489	12.6041	5.2489	0.846		5.2489
5.3479	10.0283	5.3479	9.9369	5.3479	0.8268		5.3479	13.9577	5.3479	6.5338	5.3479	0.557		5.3479	32.7801	5.3479	9.7575	5.3479	0.796		5.3479	1.3641	5.3479	5.4223	5.3479	0.67		5.3479	3.5348	5.3479	18.4769	5.3479	1.0021		5.3479	4.4801	5.3479	10.6825	5.3479	0.285		5.3479	4.4216	5.3479	12.3769	5.3479	0.711		5.3479
5.447	10.7064	5.447	9.4728	5.447	1.0015		5.447	13.5202	5.447	6.8067	5.447	0.852		5.447	30.587	5.447	9.0949	5.447	0.67		5.447	1.6136	5.447	5.6394	5.447	0.759		5.447	4.3476	5.447	18.1805	5.447	1.1683		5.447	4.1192	5.447	11.3729	5.447	0.441		5.447	4.506	5.447	11.8791	5.447	0.769		5.447
5.546	11.9146	5.546	9.4931	5.546	1.0846		5.546	13.0464	5.546	6.8807	5.546	0.988		5.546	27.0923	5.546	9.0293	5.546	0.912		5.546	1.9165	5.546	5.4956	5.546	0.502		5.546	5.7356	5.546	16.7798	5.546	1.1151		5.546	4.1769	5.546	10.6305	5.546	0.428		5.546	4.9645	5.546	11.6447	5.546	0.797		5.546
5.645	12.9646	5.645	10.396	5.645	0.8456		5.645	12.6617	5.645	6.7988	5.645	0.634		5.645	24.6072	5.645	8.7391	5.645	0.654		5.645	2.0822	5.645	6.1563	5.645	0.32		5.645	6.8932	5.645	16.8078	5.645	1.0144		5.645	4.1003	5.645	11.2208	5.645	0.477		5.645	4.8703	5.645	12.5197	5.645	0.908		5.645
5.7441	12.8741	5.7441	10.086	5.7441	0.9527		5.7441	12.6054	5.7441	6.7641	5.7441	0.68		5.7441	21.7998	5.7441	8.17	5.7441	0.651		5.7441	2.7511	5.7441	5.5018	5.7441	0.483		5.7441	7.6588	5.7441	15.917	5.7441	1.1128		5.7441	4.1783	5.7441	11.1112	5.7441	0.763		5.7441	4.8172	5.7441	11.6382	5.7441	0.881		5.7441
5.8431	12.5372	5.8431	10.5766	5.8431	1.1104		5.8431	12.6078	5.8431	7.266	5.8431	0.503		5.8431	19.2894	5.8431	8.0496	5.8431	0.609		5.8431	3.3639	5.8431	5.6679	5.8431	0.663		5.8431	8.0611	5.8431	15.5948	5.8431	1.1405		5.8431	4.4077	5.8431	10.4087	5.8431	0.733		5.8431	4.5852	5.8431	11.636	5.8431	0.918		5.8431
5.9422	11.8808	5.9422	11.2112	5.9422	0.9457		5.9422	11.9436	5.9422	7.27	5.9422	0.285		5.9422	16.8502	5.9422	7.5627	5.9422	0.567		5.9422	4.1135	5.9422	6.0438	5.9422	0.625		5.9422	8.464	5.9422	15.5664	5.9422	0.9867		5.9422	4.6728	5.9422	10.0086	5.9422	0.685		5.9422	4.9064	5.9422	11.425	5.9422	0.972		5.9422
6.0412	11.5117	6.0412	11.3741	6.0412	0.8976		6.0412	10.9956	6.0412	7.6148	6.0412	0.377		6.0412	14.3584	6.0412	7.6042	6.0412	0.615		6.0412	4.2688	6.0412	6.4668	6.0412	0.31		6.0412	8.3368	6.0412	14.6404	6.0412	1.06		6.0412	5.363	6.0412	9.6334	6.0412	0.57		6.0412	4.6695	6.0412	11.2301	6.0412	1.004		6.0412
6.1402	10.2199	6.1402	11.1187	6.1402	0.9868		6.1402	10.8904	6.1402	7.8916	6.1402	0.481		6.1402	13.5037	6.1402	7.9604	6.1402	0.406		6.1402	4.723	6.1402	6.0822	6.1402	0.35		6.1402	10.0027	6.1402	13.7893	6.1402	1.2413		6.1402	6.4287	6.1402	10.3273	6.1402	0.598		6.1402	4.9559	6.1402	11.4379	6.1402	1.165		6.1402
6.2393	10.4261	6.2393	11.8169	6.2393	0.9074		6.2393	11.26	6.2393	7.9979	6.2393	0.753		6.2393	12.2655	6.2393	8.0526	6.2393	0.569		6.2393	5.1361	6.2393	7.0728	6.2393	0.441		6.2393	12.8647	6.2393	13.9105	6.2393	1.2163		6.2393	8.9598	6.2393	9.9911	6.2393	0.3		6.2393	4.9134	6.2393	10.6619	6.2393	1.032		6.2393
6.3383	10.2551	6.3383	11.559	6.3383	0.8968		6.3383	11.8642	6.3383	7.6646	6.3383	0.847		6.3383	11.5839	6.3383	8.1416	6.3383	0.444		6.3383	5.7471	6.3383	7.2292	6.3383	0.419		6.3383	16.0147	6.3383	14.816	6.3383	1.1718		6.3383	11.614	6.3383	10.6436	6.3383	0.271		6.3383	5.1604	6.3383	10.6714	6.3383	0.84		6.3383
6.4373	10.9902	6.4373	11.177	6.4373	0.8291		6.4373	12.525	6.4373	8.3214	6.4373	0.476		6.4373	11.755	6.4373	8.1519	6.4373	0.434		6.4373	6.3016	6.4373	7.7493	6.4373	0.456		6.4373	19.5182	6.4373	14.4287	6.4373	1.077		6.4373	14.5608	6.4373	10.8355	6.4373	0.328		6.4373	5.1737	6.4373	11.635	6.4373	0.807		6.4373
6.5364	12.4769	6.5364	10.7886	6.5364	0.9956		6.5364	14.0287	6.5364	8.2228	6.5364	0.609		6.5364	11.9099	6.5364	8.2904	6.5364	0.599		6.5364	6.7017	6.5364	8.8891	6.5364	0.566		6.5364	23.7801	6.5364	14.0546	6.5364	1.2509		6.5364	18.4613	6.5364	10.3034	6.5364	0.514		6.5364	5.2396	6.5364	11.6686	6.5364	0.617		6.5364
6.6354	14.7264	6.6354	10.5322	6.6354	1.2526		6.6354	15.3332	6.6354	7.9531	6.6354	0.795		6.6354	13.3372	6.6354	8.5065	6.6354	0.881		6.6354	7.4572	6.6354	9.425	6.6354	0.537		6.6354	28.7938	6.6354	13.705	6.6354	1.0513		6.6354	21.9316	6.6354	9.8778	6.6354	0.554		6.6354	5.2386	6.6354	11.3064	6.6354	0.592		6.6354
6.7344	17.025	6.7344	11.1467	6.7344	1.1937		6.7344	15.0604	6.7344	7.2492	6.7344	0.827		6.7344	15.8475	6.7344	8.7281	6.7344	0.782		6.7344	7.8669	6.7344	10.1182	6.7344	0.581		6.7344	34.1402	6.7344	13.9441	6.7344	1.0697		6.7344	28.0998	6.7344	10.0738	6.7344	0.392		6.7344	5.33	6.7344	11.4851	6.7344	0.859		6.7344
6.8335	19.8266	6.8335	10.9674	6.8335	0.9573		6.8335	14.5369	6.8335	7.3888	6.8335	0.318		6.8335	18.8849	6.8335	8.5572	6.8335	0.925		6.8335	7.8868	6.8335	10.9529	6.8335	0.62		6.8335	39.8234	6.8335	13.8535	6.8335	0.9325		6.8335	33.4855	6.8335	10.8544	6.8335	0.427		6.8335	5.6538	6.8335	11.4329	6.8335	0.626		6.8335
6.9325	21.9578	6.9325	11.2538	6.9325	0.9959		6.9325	14.0537	6.9325	7.7165	6.9325	0.233		6.9325	22.7957	6.9325	8.2469	6.9325	0.619		6.9325	7.8176	6.9325	11.3058	6.9325	0.676		6.9325	43.7254	6.9325	15.2629	6.9325	0.9042		6.9325	37.8873	6.9325	11.1232	6.9325	0.726		6.9325	6.3244	6.9325	12.6966	6.9325	0.641		6.9325
7.0315	22.5205	7.0315	11.9292	7.0315	0.7538		7.0315	13.2801	7.0315	7.7423	7.0315	0.535		7.0315	25.1722	7.0315	8.3292	7.0315	0.664		7.0315	7.7121	7.0315	10.9794	7.0315	0.692		7.0315	47.951	7.0315	14.5603	7.0315	0.9573		7.0315	42.1545	7.0315	11.6238	7.0315	0.468		7.0315	6.2393	7.0315	13.2493	7.0315	0.927		7.0315
7.1306	22.623	7.1306	11.6009	7.1306	0.8001		7.1306	12.7352	7.1306	7.9995	7.1306	0.464		7.1306	26.8122	7.1306	8.779	7.1306	0.691		7.1306	7.9951	7.1306	11.3164	7.1306	0.547		7.1306	49.945	7.1306	14.0052	7.1306	0.6633		7.1306	45.3533	7.1306	10.5171	7.1306	0.578		7.1306	6.1403	7.1306	12.5371	7.1306	0.948		7.1306
7.2296	23.8005	7.2296	11.1038	7.2296	0.9503		7.2296	12.8178	7.2296	7.9893	7.2296	0.639		7.2296	26.0798	7.2296	8.5303	7.2296	0.442		7.2296	8.7698	7.2296	11.8176	7.2296	0.731		7.2296	50.6501	7.2296	14.7809	7.2296	0.8558		7.2296	48.7093	7.2296	10.0553	7.2296	0.565		7.2296	6.1879	7.2296	11.1058	7.2296	0.961		7.2296
7.3287	23.8135	7.3287	12.9476	7.3287	0.9012		7.3287	13.1826	7.3287	7.7904	7.3287	0.465		7.3287	22.4039	7.3287	8.5576	7.3287	0.808		7.3287	9.5101	7.3287	13.0513	7.3287	0.656		7.3287	49.9696	7.3287	15.37	7.3287	0.8825		7.3287	51.6816	7.3287	10.5405	7.3287	0.51		7.3287	6.4781	7.3287	10.5228	7.3287	0.697		7.3287
7.4277	25.7319	7.4277	12.9883	7.4277	0.8482		7.4277	14.6117	7.4277	7.9084	7.4277	0.524		7.4277	18.147	7.4277	8.5378	7.4277	0.807		7.4277	9.8612	7.4277	14.1465	7.4277	0.368		7.4277	49.9817	7.4277	15.8992	7.4277	0.9988		7.4277	52.289	7.4277	10.3498	7.4277	0.39		7.4277	6.049	7.4277	10.9027	7.4277	0.677		7.4277
7.5267	25.5818	7.5267	12.779	7.5267	1.0519		7.5267	15.0766	7.5267	8.6298	7.5267	0.54		7.5267	13.9479	7.5267	8.2873	7.5267	0.527		7.5267	10.3204	7.5267	13.3936	7.5267	0.554		7.5267	49.6203	7.5267	15.9112	7.5267	0.9549		7.5267	52.7044	7.5267	10.5164	7.5267	0.405		7.5267	6.0731	7.5267	10.4106	7.5267	0.657		7.5267
7.6258	27.4168	7.6258	13.4516	7.6258	1.196		7.6258	16.3786	7.6258	8.7195	7.6258	0.465		7.6258	10.9791	7.6258	8.4462	7.6258	0.396		7.6258	10.5733	7.6258	13.3482	7.6258	0.796		7.6258	49.214	7.6258	16.2631	7.6258	0.8653		7.6258	50.7929	7.6258	10.2128	7.6258	0.443		7.6258	6.3021	7.6258	10.8396	7.6258	0.633		7.6258
7.7248	28.9665	7.7248	14.0057	7.7248	1.0006		7.7248	18.1619	7.7248	8.7413	7.7248	0.453		7.7248	8.1557	7.7248	8.0851	7.7248	0.496		7.7248	10.9197	7.7248	14.2527	7.7248	0.695		7.7248	50.0176	7.7248	16.9638	7.7248	0.8816		7.7248	49.5766	7.7248	9.6706	7.7248	0.221		7.7248	6.1829	7.7248	10.897	7.7248	0.6		7.7248
7.8238	30.3465	7.8238	13.8766	7.8238	1.0463		7.8238	18.06	7.8238	8.9843	7.8238	0.386		7.8238	6.5563	7.8238	8.0831	7.8238	0.529		7.8238	12.044	7.8238	15.2241	7.8238	0.651		7.8238	48.8165	7.8238	17.8243	7.8238	0.7882		7.8238	47.8228	7.8238	10.1588	7.8238	0.506		7.8238	6.3349	7.8238	11.1721	7.8238	0.71		7.8238
7.9229	31.764	7.9229	14.2735	7.9229	0.8494		7.9229	16.6739	7.9229	8.7084	7.9229	0.596		7.9229	5.9034	7.9229	8.0871	7.9229	0.56		7.9229	12.3241	7.9229	15.7679	7.9229	0.699		7.9229	48.8619	7.9229	19.5228	7.9229	0.7939		7.9229	47.3204	7.9229	10.1331	7.9229	0.489		7.9229	6.7163	7.9229	10.7498	7.9229	0.472		7.9229
8.0219	31.541	8.0219	15.2705	8.0219	0.6976		8.0219	16.7494	8.0219	8.4027	8.0219	0.498		8.0219	5.6967	8.0219	8.335	8.0219	0.896		8.0219	12.3009	8.0219	16.3603	8.0219	0.588		8.0219	47.3106	8.0219	18.9501	8.0219	1.0382		8.0219	46.1755	8.0219	10.3156	8.0219	0.61		8.0219	7.2825	8.0219	11.8288	8.0219	0.446		8.0219
8.1209	32.4758	8.1209	17.4685	8.1209	0.7983		8.1209	17.6692	8.1209	8.9079	8.1209	0.523		8.1209	5.4342	8.1209	8.5659	8.1209	0.938		8.1209	13.0149	8.1209	16.2516	8.1209	0.764		8.1209	46.9337	8.1209	18.5749	8.1209	0.9317		8.1209	46.3793	8.1209	10.5333	8.1209	0.283		8.1209	7.7168	8.1209	12.2153	8.1209	0.537		8.1209
8.22	32.8173	8.22	16.4557	8.22	0.6881		8.22	18.5601	8.22	7.8281	8.22	0.53		8.22	5.475	8.22	8.199	8.22	0.83		8.22	13.634	8.22	16.9799	8.22	0.827		8.22	46.5246	8.22	18.6188	8.22	1.0816		8.22	45.7071	8.22	11.1794	8.22	0.175		8.22	8.1628	8.22	12.722	8.22	0.727		8.22
8.319	33.3972	8.319	16.7729	8.319	0.8262		8.319	18.7147	8.319	8.1299	8.319	0.878		8.319	5.3014	8.319	8.2934	8.319	0.864		8.319	14.1335	8.319	16.8401	8.319	0.576		8.319	46.3266	8.319	19.0843	8.319	0.8931		8.319	44.973	8.319	10.7723	8.319	0.512		8.319	8.4064	8.319	13.2839	8.319	0.631		8.319
8.418	32.0391	8.418	16.2655	8.418	0.826		8.418	18.9698	8.418	8.2507	8.418	0.989		8.418	5.6137	8.418	8.1365	8.418	0.788		8.418	14.9232	8.418	17.106	8.418	0.451		8.418	46.1314	8.418	18.3624	8.418	0.9418		8.418	43.5836	8.418	10.1577	8.418	0.49		8.418	9.0199	8.418	12.8383	8.418	0.572		8.418
8.5171	30.6468	8.5171	17.1161	8.5171	0.5378		8.5171	19.3619	8.5171	8.273	8.5171	0.758		8.5171	5.9618	8.5171	7.9639	8.5171	0.841		8.5171	15.1011	8.5171	17.1364	8.5171	0.729		8.5171	46.5136	8.5171	19.252	8.5171	0.8403		8.5171	42.1765	8.5171	11.352	8.5171	0.813		8.5171	9.7619	8.5171	12.8492	8.5171	0.768		8.5171
8.6161	30.5853	8.6161	16.5988	8.6161	0.5446		8.6161	21.0855	8.6161	8.281	8.6161	0.973		8.6161	6.229	8.6161	7.8378	8.6161	1.017		8.6161	15.6851	8.6161	18.2213	8.6161	0.758		8.6161	48.0293	8.6161	19.5472	8.6161	0.7616		8.6161	42.2239	8.6161	11.2537	8.6161	0.647		8.6161	10.3273	8.6161	11.7461	8.6161	0.755		8.6161
8.7152	30.5155	8.7152	17.9238	8.7152	0.6273		8.7152	21.8752	8.7152	9.0032	8.7152	0.95		8.7152	6.4693	8.7152	8.5888	8.7152	0.932		8.7152	16.2673	8.7152	19.696	8.7152	0.556		8.7152	49.1084	8.7152	19.3605	8.7152	0.898		8.7152	41.7509	8.7152	11.4319	8.7152	0.339		8.7152	11.124	8.7152	10.8409	8.7152	0.892		8.7152
8.8142	30.2785	8.8142	18.8305	8.8142	0.6389		8.8142	22.6591	8.8142	8.5472	8.8142	0.431		8.8142	6.5043	8.8142	9.7146	8.8142	0.783		8.8142	15.8767	8.8142	20.4207	8.8142	0.723		8.8142	50.5356	8.8142	21.1312	8.8142	0.8691		8.8142	41.912	8.8142	11.4361	8.8142	0.509		8.8142	11.7391	8.8142	11.1786	8.8142	0.49		8.8142
8.9132	30.187	8.9132	20.3685	8.9132	0.8004		8.9132	22.4104	8.9132	9.0655	8.9132	0.652		8.9132	6.5855	8.9132	11.4431	8.9132	0.91		8.9132	15.7008	8.9132	21.0091	8.9132	0.688		8.9132	50.0302	8.9132	23.3074	8.9132	0.8258		8.9132	41.2599	8.9132	11.7668	8.9132	0.614		8.9132	13.5648	8.9132	11.1001	8.9132	0.656		8.9132
9.0123	30.5704	9.0123	19.1489	9.0123	1.0107		9.0123	22.5199	9.0123	9.1358	9.0123	0.733		9.0123	6.4359	9.0123	11.4593	9.0123	0.459		9.0123	16.0399	9.0123	20.969	9.0123	0.667		9.0123	49.8095	9.0123	22.3085	9.0123	1.0524		9.0123	39.286	9.0123	12.26	9.0123	0.418		9.0123	14.4099	9.0123	11.5953	9.0123	0.789		9.0123
9.1113	30.5505	9.1113	19.1921	9.1113	0.9535		9.1113	23.2963	9.1113	9.4338	9.1113	0.486		9.1113	6.5573	9.1113	11.9522	9.1113	0.855		9.1113	16.0016	9.1113	22.4363	9.1113	0.632		9.1113	50.4527	9.1113	23.63	9.1113	0.9728		9.1113	37.6681	9.1113	12.521	9.1113	0.581		9.1113	14.8653	9.1113	11.4858	9.1113	0.926		9.1113
9.2103	30.5691	9.2103	20.859	9.2103	0.8189		9.2103	23.5456	9.2103	10.476	9.2103	0.599		9.2103	6.166	9.2103	10.5508	9.2103	0.671		9.2103	15.8283	9.2103	22.4053	9.2103	0.835		9.2103	51.5445	9.2103	23.8904	9.2103	0.8883		9.2103	35.1749	9.2103	13.8141	9.2103	0.568		9.2103	15.1278	9.2103	11.9542	9.2103	0.665		9.2103
9.3094	30.1969	9.3094	21.4186	9.3094	0.8559		9.3094	22.7567	9.3094	11.2188	9.3094	0.795		9.3094	5.7081	9.3094	9.5294	9.3094	0.784		9.3094	15.228	9.3094	21.7677	9.3094	0.811		9.3094	51.8693	9.3094	23.1831	9.3094	1.0023		9.3094	33.9224	9.3094	14.0729	9.3094	0.571		9.3094	14.6298	9.3094	12.7278	9.3094	0.826		9.3094
9.4084	30.4251	9.4084	23.3277	9.4084	0.8902		9.4084	22.1631	9.4084	11.0977	9.4084	0.49		9.4084	5.6522	9.4084	9.417	9.4084	0.624		9.4084	15.7227	9.4084	22.8005	9.4084	0.482		9.4084	53.1392	9.4084	22.0515	9.4084	0.9611		9.4084	33.2295	9.4084	14.6171	9.4084	0.521		9.4084	14.911	9.4084	13.7061	9.4084	0.841		9.4084
9.5074	30.3864	9.5074	23.7698	9.5074	0.8539		9.5074	22.8175	9.5074	11.18	9.5074	0.528		9.5074	5.8873	9.5074	9.4086	9.5074	0.67		9.5074	16.2102	9.5074	24.2296	9.5074	0.543		9.5074	54.5108	9.5074	22.1785	9.5074	1.113		9.5074	32.9333	9.5074	15.4619	9.5074	0.365		9.5074	15.0164	9.5074	14.506	9.5074	0.932		9.5074
9.6065	30.8454	9.6065	23.8289	9.6065	1.0586		9.6065	22.3806	9.6065	11.3749	9.6065	0.623		9.6065	6.2107	9.6065	9.2454	9.6065	0.748		9.6065	15.9029	9.6065	23.9961	9.6065	0.521		9.6065	56.5475	9.6065	22.497	9.6065	1.0662		9.6065	33.2205	9.6065	15.4312	9.6065	0.523		9.6065	15.0967	9.6065	15.1712	9.6065	1.159		9.6065
9.7055	30.7891	9.7055	22.0489	9.7055	0.9371		9.7055	22.9363	9.7055	11.5935	9.7055	0.676		9.7055	6.8871	9.7055	10.4319	9.7055	0.795		9.7055	16.2295	9.7055	25.378	9.7055	0.759		9.7055	58.3284	9.7055	24.4298	9.7055	1.0011		9.7055	33.7849	9.7055	15.7768	9.7055	0.62		9.7055	15.8394	9.7055	16.6171	9.7055	1.11		9.7055
9.8045	29.2972	9.8045	20.8134	9.8045	0.9611		9.8045	22.7328	9.8045	12.0196	9.8045	0.662		9.8045	7.3231	9.8045	9.9447	9.8045	0.999		9.8045	16.2996	9.8045	26.4242	9.8045	0.917		9.8045	60.1745	9.8045	23.4375	9.8045	1.0167		9.8045	36.4613	9.8045	16.1198	9.8045	0.569		9.8045	16.6067	9.8045	16.5848	9.8045	1.146		9.8045
9.9036	26.9134	9.9036	22.0146	9.9036	1		9.9036	22.7599	9.9036	12.4339	9.9036	0.577		9.9036	7.7536	9.9036	9.4471	9.9036	1.064		9.9036	16.0628	9.9036	26.9831	9.9036	1.104		9.9036	62.9358	9.9036	22.531	9.9036	1		9.9036	38.6749	9.9036	16.5993	9.9036	0.811		9.9036	17.0251	9.9036	16.7544	9.9036	1.352		9.9036
10.0026	25.1847	10.0026	24.2114	10.0026	0.9156		10.0026	22.5354	10.0026	12.758	10.0026	0.614		10.0026	8.1014	10.0026	9.0104	10.0026	1.206		10.0026	15.4476	10.0026	27.9913	10.0026	1.213		10.0026	62.1796	10.0026	23.3153	10.0026	1		10.0026	39.945	10.0026	17.0626	10.0026	0.982		10.0026	16.6798	10.0026	17.1724	10.0026	1.576		10.0026
10.1017	23.6912	10.1017	23.5565	10.1017	1.0314		10.1017	23.3906	10.1017	13.5315	10.1017	0.683		10.1017	8.7104	10.1017	8.9037	10.1017	1.075		10.1017	15.4595	10.1017	28.7474	10.1017	1.472		10.1017	60.5674	10.1017	24.5474	10.1017	1.0042		10.1017	39.9954	10.1017	16.6988	10.1017	0.699		10.1017	16.893	10.1017	17.3462	10.1017	1.707		10.1017
10.2007	23.3511	10.2007	23.7195	10.2007	1.1485		10.2007	25.4528	10.2007	15.0367	10.2007	0.679		10.2007	9.1062	10.2007	8.1242	10.2007	1.072		10.2007	15.691	10.2007	30.4321	10.2007	1.889		10.2007	57.8956	10.2007	25.1726	10.2007	1.1404		10.2007	41.5159	10.2007	18.8542	10.2007	0.794		10.2007	16.2186	10.2007	18.1453	10.2007	1.64		10.2007
10.2997	23.1739	10.2997	23.3762	10.2997	1.3302		10.2997	26.3671	10.2997	14.607	10.2997	0.534		10.2997	9.6374	10.2997	7.8889	10.2997	1.434		10.2997	15.2904	10.2997	31.2704	10.2997	2.812		10.2997	55.5807	10.2997	26.4564	10.2997	1.0626		10.2997	41.8287	10.2997	19.3571	10.2997	0.629		10.2997	15.6764	10.2997	18.4788	10.2997	1.878		10.2997
10.3988	22.8978	10.3988	25.3119	10.3988	1.1985		10.3988	27.1082	10.3988	14.5679	10.3988	0.859		10.3988	10.0974	10.3988	7.928	10.3988	1.124		10.3988	15.1935	10.3988	32.5133	10.3988	4.542		10.3988	53.1521	10.3988	27.2672	10.3988	1.1897		10.3988	42.4115	10.3988	19.7364	10.3988	0.621		10.3988	14.488	10.3988	19.2427	10.3988	2.352		10.3988
10.4978	23.0995	10.4978	24.916	10.4978	1.408		10.4978	27.4218	10.4978	15.2569	10.4978	0.697		10.4978	11.5824	10.4978	8.0903	10.4978	1.042		10.4978	14.6949	10.4978	31.7436	10.4978	8.489		10.4978	51.334	10.4978	28.2865	10.4978	1.0881		10.4978	41.8491	10.4978	19.652	10.4978	0.833		10.4978	13.7124	10.4978	19.0249	10.4978	2.779		10.4978
10.5968	23.4095	10.5968	24.6957	10.5968	1.458		10.5968	28.8377	10.5968	15.68	10.5968	0.793		10.5968	12.8817	10.5968	8.9751	10.5968	0.969		10.5968	14.4651	10.5968	31.3339	10.5968	12.531		10.5968	49.2647	10.5968	27.0119	10.5968	1.02		10.5968	41.6648	10.5968	21.2694	10.5968	0.787		10.5968	12.9325	10.5968	18.836	10.5968	3.459		10.5968
10.6959	23.5638	10.6959	26.0693	10.6959	1.5193		10.6959	28.7724	10.6959	15.7236	10.6959	0.966		10.6959	15.0163	10.6959	9.6895	10.6959	0.833		10.6959	13.7767	10.6959	31.5233	10.6959	15.384		10.6959	48.3484	10.6959	27.0327	10.6959	0.9253		10.6959	41.4083	10.6959	23.0508	10.6959	0.794		10.6959	12.0156	10.6959	18.3037	10.6959	3.977		10.6959
10.7949	23.8416	10.7949	26.6734	10.7949	1.796		10.7949	28.2063	10.7949	15.5429	10.7949	1.007		10.7949	17.9402	10.7949	9.8928	10.7949	0.955		10.7949	13.4116	10.7949	32.2748	10.7949	16.473		10.7949	47.4647	10.7949	27.8455	10.7949	1.041		10.7949	41.5798	10.7949	23.7795	10.7949	0.718		10.7949	11.7355	10.7949	20.1244	10.7949	4.959		10.7949
10.8939	23.4104	10.8939	28.8283	10.8939	1.6082		10.8939	27.9601	10.8939	15.4426	10.8939	1.098		10.8939	21.2954	10.8939	10.3061	10.8939	1.131		10.8939	13.5806	10.8939	32.1545	10.8939	17.267		10.8939	45.0683	10.8939	28.0798	10.8939	1.1684		10.8939	42.8089	10.8939	24.089	10.8939	0.845		10.8939	10.9452	10.8939	20.1982	10.8939	6.194		10.8939
10.993	23.5955	10.993	30.7736	10.993	1.6699		10.993	25.849	10.993	16.1975	10.993	1.294		10.993	25.0037	10.993	10.5038	10.993	0.949		10.993	13.1084	10.993	30.3699	10.993	15.612		10.993	45.4641	10.993	28.8645	10.993	1.1847		10.993	44.0646	10.993	25.193	10.993	0.795		10.993	9.6451	10.993	20.6397	10.993	8.07		10.993
11.092	23.1406	11.092	30.8968	11.092	1.4395		11.092	24.9408	11.092	17.4581	11.092	1.355		11.092	28.9322	11.092	12.0752	11.092	1.054		11.092	12.4243	11.092	29.7435	11.092	13.94		11.092	46.4881	11.092	28.9842	11.092	1.413		11.092	44.9662	11.092	26.2505	11.092	0.853		11.092	7.9921	11.092	18.6814	11.092	14.343		11.092
11.191	23.3263	11.191	31.6663	11.191	1.7613		11.191	25.3453	11.191	16.7196	11.191	1.437		11.191	32.0666	11.191	12.6387	11.191	1.229		11.191	11.6976	11.191	30.1852	11.191	17.233		11.191	46.0339	11.191	30.4044	11.191	1.4024		11.191	43.8752	11.191	26.1196	11.191	1.061		11.191	6.6403	11.191	15.9728	11.191	25.329		11.191
11.2901	23.112	11.2901	30.5238	11.2901	1.8366		11.2901	24.6625	11.2901	16.8205	11.2901	1.689		11.2901	34.4524	11.2901	13.5441	11.2901	1.618		11.2901	11.6192	11.2901	27.4731	11.2901	27.772		11.2901	46.1864	11.2901	30.6891	11.2901	1.6567		11.2901	43.2485	11.2901	27.1283	11.2901	1.046		11.2901	5.4728	11.2901	13.3814	11.2901	40.802		11.2901
11.3891	23.4922	11.3891	31.6058	11.3891	2.2044		11.3891	24.2227	11.3891	16.79	11.3891	2.195		11.3891	35.5365	11.3891	14.2882	11.3891	1.629		11.3891	10.9199	11.3891	22.6158	11.3891	42.385		11.3891	45.3958	11.3891	33.6713	11.3891	1.7523		11.3891	41.2975	11.3891	27.8687	11.3891	1.27		11.3891	4.4816	11.3891	10.6831	11.3891	57.346		11.3891
11.4882	22.7617	11.4882	31.7416	11.4882	2.2375		11.4882	24.1779	11.4882	17.6029	11.4882	2.318		11.4882	36.2103	11.4882	15.803	11.4882	1.588		11.4882	10.7608	11.4882	19.9646	11.4882	57.541		11.4882	45.9098	11.4882	34.029	11.4882	2.2557		11.4882	39.795	11.4882	30.3428	11.4882	1.124		11.4882	3.6979	11.4882	9.0162	11.4882	71.608		11.4882
11.5872	22.1036	11.5872	31.7689	11.5872	2.7944		11.5872	24.365	11.5872	18.0305	11.5872	2.462		11.5872	35.2912	11.5872	16.141	11.5872	2.324		11.5872	10.6394	11.5872	18.2862	11.5872	75.997		11.5872	46.0353	11.5872	35.9136	11.5872	2.6632		11.5872	39.7539	11.5872	31.4023	11.5872	1.004		11.5872	3.1507	11.5872	8.5493	11.5872	83.581		11.5872
11.6862	21.8792	11.6862	30.9174	11.6862	3.2582		11.6862	23.0426	11.6862	18.2684	11.6862	2.746		11.6862	32.7819	11.6862	17.9161	11.6862	2.791		11.6862	9.7313	11.6862	15.4889	11.6862	86.757		11.6862	46.2575	11.6862	37.2589	11.6862	4.2601		11.6862	37.483	11.6862	32.4336	11.6862	1.262		11.6862	2.677	11.6862	8.0292	11.6862	92.974		11.6862
11.7853	21.1891	11.7853	31.1956	11.7853	3.7547		11.7853	21.8458	11.7853	19.227	11.7853	3.361		11.7853	30.5659	11.7853	18.7715	11.7853	4.067		11.7853	7.9597	11.7853	14.3658	11.7853	94.293		11.7853	44.5341	11.7853	38.6357	11.7853	6.0688		11.7853	34.762	11.7853	33.4495	11.7853	1.758		11.7853	2.234	11.7853	8.1709	11.7853	99.739		11.7853
11.8843	20.6457	11.8843	29.2382	11.8843	4.8557		11.8843	20.034	11.8843	19.5516	11.8843	4.094		11.8843	26.815	11.8843	19.6915	11.8843	6.33		11.8843	6.8489	11.8843	12.9755	11.8843	99.218		11.8843	41.9945	11.8843	37.061	11.8843	10.0829		11.8843	32.5116	11.8843	33.5188	11.8843	2.103		11.8843	2.0744	11.8843	8.0581	11.8843	104.169		11.8843
11.9833	19.5507	11.9833	29.3161	11.9833	6.2786		11.9833	18.6462	11.9833	19.9445	11.9833	5.002		11.9833	22.3491	11.9833	18.5117	11.9833	10.08		11.9833	5.6063	11.9833	12.045	11.9833	103.106		11.9833	39.0046	11.9833	37.1914	11.9833	15.1554		11.9833	29.6705	11.9833	33.6722	11.9833	2.276		11.9833	2.034	11.9833	8.1211	11.9833	108.594		11.9833
12.0824	18.6416	12.0824	29.6219	12.0824	7.7808		12.0824	16.7527	12.0824	18.9268	12.0824	6.405		12.0824	18.2796	12.0824	18.4032	12.0824	18.39		12.0824	4.1939	12.0824	9.0334	12.0824	105.195		12.0824	35.5518	12.0824	36.1691	12.0824	21.1339		12.0824	25.9741	12.0824	32.2413	12.0824	2.874		12.0824	1.8698	12.0824	7.8552	12.0824	110.709		12.0824
12.1814	17.4596	12.1814	29.8434	12.1814	9.5079		12.1814	13.6506	12.1814	15.6703	12.1814	10.994		12.1814	16.3721	12.1814	16.1195	12.1814	30.078		12.1814	3.259	12.1814	7.5061	12.1814	105.119		12.1814	33.3748	12.1814	34.031	12.1814	28.7735		12.1814	22.0321	12.1814	33.3007	12.1814	3.571		12.1814	2	12.1814	7.5841	12.1814	109.862		12.1814
12.2804	15.6765	12.2804	26.5898	12.2804	12.1522		12.2804	10.2924	12.2804	12.1042	12.2804	21.473		12.2804	13.6679	12.2804	13.9739	12.2804	46.295		12.2804	2.4589	12.2804	6.946	12.2804	104.691		12.2804	31.6228	12.2804	32.9224	12.2804	37.6521		12.2804	18.3238	12.2804	32.1747	12.2804	5.695		12.2804	1.9775	12.2804	7.0908	12.2804	108.21		12.2804
12.3795	13.7925	12.3795	25.1306	12.3795	16.5977		12.3795	7.6281	12.3795	9.3028	12.3795	39.894		12.3795	11.3984	12.3795	12.4234	12.3795	67.559		12.3795	1.9825	12.3795	5.8062	12.3795	104.99		12.3795	29.4529	12.3795	28.8573	12.3795	45		12.3795	15.4777	12.3795	28.6649	12.3795	9.488		12.3795	2.1499	12.3795	6.513	12.3795	108.763		12.3795
12.4785	11.8783	12.4785	23.4206	12.4785	23.0283		12.4785	5.8667	12.4785	6.9466	12.4785	59.569		12.4785	9.0211	12.4785	11.6389	12.4785	87.913		12.4785	1.5084	12.4785	4.9733	12.4785	104.387		12.4785	26.9578	12.4785	25.6167	12.4785	53.0347		12.4785	13.0748	12.4785	25.2886	12.4785	15.408		12.4785	2.1588	12.4785	6.3787	12.4785	107.7		12.4785
12.5776	10.5644	12.5776	21.6077	12.5776	31.1718		12.5776	4.3719	12.5776	6.675	12.5776	74.423		12.5776	7.3321	12.5776	10.2378	12.5776	106.291		12.5776	1.1836	12.5776	4.1267	12.5776	100.778		12.5776	23.5819	12.5776	25.1927	12.5776	60.5415		12.5776	10.9215	12.5776	21.6808	12.5776	25.653		12.5776	2.0638	12.5776	6.3686	12.5776	109.114		12.5776
12.6766	9.1669	12.6766	18.3507	12.6766	43.4577		12.6766	3.7156	12.6766	5.9828	12.6766	83.381		12.6766	5.5677	12.6766	9.2024	12.6766	121.547		12.6766	1.2484	12.6766	3.6547	12.6766	98.657		12.6766	19.2133	12.6766	22.1221	12.6766	70.0787		12.6766	9.6583	12.6766	17.9154	12.6766	40.568		12.6766	2.4667	12.6766	6.5933	12.6766	106.377		12.6766
12.7756	7.6971	12.7756	14.3259	12.7756	54.6294		12.7756	3.2469	12.7756	6.0104	12.7756	90.606		12.7756	4.6241	12.7756	8.7028	12.7756	128.179		12.7756	1.2363	12.7756	3.7045	12.7756	98.239		12.7756	14.566	12.7756	19.4093	12.7756	75.6471		12.7756	7.7595	12.7756	15.2617	12.7756	58.958		12.7756	2.8469	12.7756	7.4442	12.7756	104.42		12.7756
12.8747	6.1286	12.8747	12.8532	12.8747	66.2925		12.8747	2.8845	12.8747	6.1752	12.8747	96.34		12.8747	3.8458	12.8747	8.1628	12.8747	130.437		12.8747	1.168	12.8747	3.7489	12.8747	96.269		12.8747	10.8603	12.8747	18.1986	12.8747	82.799		12.8747	6.5674	12.8747	12.9771	12.8747	76.464		12.8747	3.6838	12.8747	9.125	12.8747	98.333		12.8747
12.9737	4.4152	12.9737	10.796	12.9737	75.3253		12.9737	2.4838	12.9737	5.8316	12.9737	100.568		12.9737	3.2005	12.9737	7.5004	12.9737	131.138		12.9737	1.0238	12.9737	3.9477	12.9737	97.463		12.9737	8.4757	12.9737	16.1426	12.9737	85.7175		12.9737	5.8406	12.9737	11.4504	12.9737	90.943		12.9737	4.3032	12.9737	11.5678	12.9737	89.384		12.9737
13.0727	3.3282	13.0727	10.0469	13.0727	83.3149		13.0727	2.2645	13.0727	5.5276	13.0727	103.516		13.0727	2.7781	13.0727	6.5282	13.0727	133.725		13.0727	0.9104	13.0727	3.3237	13.0727	98.627		13.0727	6.9198	13.0727	15.7275	13.0727	88.3316		13.0727	4.826	13.0727	9.8868	13.0727	101.884		13.0727	5.5528	13.0727	12.9465	13.0727	76.574		13.0727
13.1718	2.7329	13.1718	9.849	13.1718	87.5676		13.1718	2.136	13.1718	5.7409	13.1718	109.423		13.1718	2.5586	13.1718	5.8195	13.1718	133.194		13.1718	0.9752	13.1718	3.3805	13.1718	102.53		13.1718	5.5669	13.1718	16.5725	13.1718	87.8095		13.1718	4.4352	13.1718	8.6215	13.1718	108.948		13.1718	6.7601	13.1718	14.6122	13.1718	63.361		13.1718
13.2708	2.3398	13.2708	10.0299	13.2708	91.3808		13.2708	2.1158	13.2708	6.1813	13.2708	110.504		13.2708	2.4638	13.2708	5.2289	13.2708	130.004		13.2708	1.0744	13.2708	3.2698	13.2708	104.928		13.2708	4.5643	13.2708	14.9486	13.2708	89.1868		13.2708	3.7657	13.2708	8.1694	13.2708	112.486		13.2708	7.6363	13.2708	15.704	13.2708	46.065		13.2708
13.3698	2.4698	13.3698	9.7571	13.3698	90.0926		13.3698	2.1143	13.3698	5.9884	13.3698	111.841		13.3698	2.8319	13.3698	5.4326	13.3698	132.006		13.3698	0.9557	13.3698	3.2809	13.3698	107.736		13.3698	4.5636	13.3698	14.0944	13.3698	86.496		13.3698	3.6778	13.3698	7.6445	13.3698	117.084		13.3698	8.5916	13.3698	15.9036	13.3698	31.467		13.3698
13.4689	2.7794	13.4689	10.1373	13.4689	87.4174		13.4689	2.2279	13.4689	5.5079	13.4689	113.869		13.4689	3.9529	13.4689	5.2526	13.4689	134.806		13.4689	0.9937	13.4689	3.1151	13.4689	109.604		13.4689	4.7017	13.4689	14.2451	13.4689	84.6973		13.4689	3.9844	13.4689	8.0499	13.4689	118.565		13.4689	9.3569	13.4689	17.4655	13.4689	19.156		13.4689
13.5679	3.0781	13.5679	10.2739	13.5679	83.1601		13.5679	2.1592	13.5679	5.4219	13.5679	111.534		13.5679	4.4694	13.5679	5.4124	13.5679	137.219		13.5679	0.8743	13.5679	3.0946	13.5679	110.978		13.5679	4.6523	13.5679	13.639	13.5679	80.8839		13.5679	3.5883	13.5679	8.0511	13.5679	120.324		13.5679	9.7905	13.5679	18.8359	13.5679	11.283		13.5679
13.6669	3.5504	13.6669	10.98	13.6669	77.5898		13.6669	1.92	13.6669	5.7742	13.6669	105.546		13.6669	5.4432	13.6669	5.676	13.6669	138.73		13.6669	1.0252	13.6669	2.8808	13.6669	112.252		13.6669	4.629	13.6669	13.6468	13.6669	79.3588		13.6669	3.5415	13.6669	7.3851	13.6669	120.475		13.6669	10.1617	13.6669	19.9924	13.6669	7.657		13.6669
13.766	3.4201	13.766	11.1506	13.766	69.9139		13.766	2.0484	13.766	6.098	13.766	102.497		13.766	6.8321	13.766	6.7635	13.766	136.114		13.766	1.1166	13.766	2.9963	13.766	111.878		13.766	4.7532	13.766	14.0598	13.766	76.0217		13.766	4.0386	13.766	7.4211	13.766	120.971		13.766	10.5411	13.766	21.9629	13.766	5.386		13.766
13.865	3.4631	13.865	11.454	13.865	59.4182		13.865	2.344	13.865	6.1441	13.865	102.587		13.865	8.5143	13.865	7.4162	13.865	126.841		13.865	1.1211	13.865	3.1811	13.865	109.242		13.865	5.1179	13.865	14.5757	13.865	74.3232		13.865	4.435	13.865	8.208	13.865	119.954		13.865	10.5695	13.865	22.8428	13.865	3.743		13.865
13.9641	3.9056	13.9641	12.3095	13.9641	47.4584		13.9641	2.653	13.9641	6.4434	13.9641	103.073		13.9641	10.8239	13.9641	8.7716	13.9641	114.689		13.9641	1.0845	13.9641	3.7804	13.9641	104.314		13.9641	5.4536	13.9641	15.2186	13.9641	74.3729		13.9641	5.5125	13.9641	7.7291	13.9641	121.032		13.9641	10.9457	13.9641	22.0441	13.9641	3.157		13.9641
14.0631	4.8111	14.0631	11.8776	14.0631	35.8697		14.0631	2.9949	14.0631	6.2969	14.0631	102.793		14.0631	14.4509	14.0631	10.9254	14.0631	98.264		14.0631	1.163	14.0631	4.2907	14.0631	99.879		14.0631	5.9019	14.0631	15.137	14.0631	75.1474		14.0631	6.9717	14.0631	9.0612	14.0631	120.046		14.0631	10.6508	14.0631	21.0907	14.0631	2.328		14.0631
14.1621	6.0609	14.1621	12.5495	14.1621	25.948		14.1621	3.6605	14.1621	6.5119	14.1621	95.912		14.1621	18.2944	14.1621	15.2669	14.1621	76.595		14.1621	1.3231	14.1621	5.4618	14.1621	91.607		14.1621	6.6735	14.1621	15.8994	14.1621	75.9373		14.1621	8.6168	14.1621	10.2741	14.1621	117.958		14.1621	11.0715	14.1621	20.6296	14.1621	1.752		14.1621
14.2612	8.4114	14.2612	14.7894	14.2612	16.8933		14.2612	4.5071	14.2612	7.6574	14.2612	91.036		14.2612	20.9071	14.2612	16.5031	14.2612	54.806		14.2612	1.8089	14.2612	6.6769	14.2612	77.073		14.2612	8.2342	14.2612	16.0171	14.2612	79.7745		14.2612	11.0503	14.2612	12.8919	14.2612	114.295		14.2612	10.8464	14.2612	20.3301	14.2612	1.966		14.2612
14.3602	12.2103	14.3602	18.3131	14.3602	11.0149		14.3602	4.9492	14.3602	8.4918	14.3602	87.045		14.3602	24.1363	14.3602	19.4726	14.3602	35.903		14.3602	2.1156	14.3602	7.6297	14.3602	64.767		14.3602	9.205	14.3602	14.9778	14.3602	79.0914		14.3602	13.2932	14.3602	15.6739	14.3602	109.175		14.3602	11.0168	14.3602	20.8275	14.3602	1.652		14.3602
14.4592	17.3677	14.4592	20.9676	14.4592	7.6075		14.4592	5.548	14.4592	8.8638	14.4592	82.027		14.4592	26.2863	14.4592	19.2669	14.4592	22.338		14.4592	2.6992	14.4592	9.9452	14.4592	52.967		14.4592	10.1532	14.4592	14.9337	14.4592	83.2072		14.4592	15.2839	14.4592	16.8836	14.4592	103.065		14.4592	11.3875	14.4592	20.8334	14.4592	1.188		14.4592
14.5583	21.3606	14.5583	24.3036	14.5583	5.3233		14.5583	6.8831	14.5583	10.0777	14.5583	78.733		14.5583	29.0135	14.5583	19.7511	14.5583	12.659		14.5583	3.1015	14.5583	12.138	14.5583	41.463		14.5583	10.5089	14.5583	15.3274	14.5583	85.7371		14.5583	18.3198	14.5583	17.996	14.5583	91.189		14.5583	11.9109	14.5583	20.5713	14.5583	1.367		14.5583
14.6573	25.1685	14.6573	26.6724	14.6573	3.3465		14.6573	8.2411	14.6573	11.424	14.6573	66.921		14.6573	31.2029	14.6573	19.5903	14.6573	7.606		14.6573	3.9985	14.6573	16.1201	14.6573	35.127		14.6573	11.5418	14.6573	14.3092	14.6573	89.6227		14.6573	21.475	14.6573	21.5354	14.6573	78.894		14.6573	12.5801	14.6573	20.0507	14.6573	1.008		14.6573
14.7563	28.9545	14.7563	29.4397	14.7563	2.9734		14.7563	9.6917	14.7563	12.4498	14.7563	52.929		14.7563	33.841	14.7563	17.3781	14.7563	5.505		14.7563	5.3232	14.7563	19.7101	14.7563	31.836		14.7563	13.0127	14.7563	14.6144	14.7563	92.1549		14.7563	24.3428	14.7563	24.1791	14.7563	67.728		14.7563	12.9251	14.7563	18.3907	14.7563	0.977		14.7563
14.8554	31.9672	14.8554	31.8411	14.8554	2.4166		14.8554	10.725	14.8554	13.7819	14.8554	41.88		14.8554	35.3005	14.8554	15.5096	14.8554	4.089		14.8554	6.6619	14.8554	23.2487	14.8554	30.085		14.8554	14.2265	14.8554	15.2074	14.8554	94.2319		14.8554	27.1627	14.8554	26.1427	14.8554	56.849		14.8554	13.423	14.8554	18.7383	14.8554	1.092		14.8554
14.9544	34.4155	14.9544	31.6072	14.9544	1.9188		14.9544	12.6422	14.9544	15.5097	14.9544	29.91		14.9544	36.6849	14.9544	15.3362	14.9544	2.996		14.9544	8.4639	14.9544	24.8271	14.9544	27.073		14.9544	14.6662	14.9544	14.949	14.9544	95.8259		14.9544	30.0341	14.9544	28.2956	14.9544	48.916		14.9544	14.1028	14.9544	17.3247	14.9544	0.97		14.9544
15.0534	36.0124	15.0534	31.9215	15.0534	1.5628		15.0534	13.6315	15.0534	16.2979	15.0534	19.832		15.0534	38.5053	15.0534	14.1021	15.0534	2.539		15.0534	9.4531	15.0534	26.4159	15.0534	25.189		15.0534	14.7777	15.0534	16.6233	15.0534	97.6684		15.0534	33.7032	15.0534	29.0897	15.0534	40.955		15.0534	14.2891	15.0534	16.8959	15.0534	0.835		15.0534
15.1525	36.8475	15.1525	31.9543	15.1525	1.5318		15.1525	14.9853	15.1525	17.4262	15.1525	12.199		15.1525	39.2209	15.1525	14.4959	15.1525	2.23		15.1525	11.1091	15.1525	28.0103	15.1525	19.43		15.1525	14.2353	15.1525	17.6985	15.1525	94.1933		15.1525	34.3053	15.1525	30.5865	15.1525	30.816		15.1525	14.9494	15.1525	17.6814	15.1525	0.994		15.1525
15.2515	36.0237	15.2515	32.1092	15.2515	1.2108		15.2515	16.3516	15.2515	18.1438	15.2515	8.241		15.2515	38.3064	15.2515	13.758	15.2515	1.919		15.2515	12.1978	15.2515	26.7678	15.2515	13.025		15.2515	15.1075	15.2515	19.5313	15.2515	88.4869		15.2515	34.5645	15.2515	29.9774	15.2515	21.113		15.2515	16.3805	15.2515	18.0249	15.2515	0.928		15.2515
15.3506	34.2855	15.3506	32.0448	15.3506	1.3414		15.3506	18.1907	15.3506	19.4068	15.3506	5.259		15.3506	36.7691	15.3506	12.5767	15.3506	1.811		15.3506	13.4505	15.3506	26.8058	15.3506	8.273		15.3506	17.3663	15.3506	21.1874	15.3506	82.115		15.3506	36.0407	15.3506	31.7979	15.3506	13.789		15.3506	16.8803	15.3506	16.1428	15.3506	0.653		15.3506
15.4496	32.9342	15.4496	30.3338	15.4496	1.2868		15.4496	20.8669	15.4496	20.4536	15.4496	4.068		15.4496	35.159	15.4496	12.0485	15.4496	1.527		15.4496	13.7947	15.4496	28.0876	15.4496	5.283		15.4496	18.7536	15.4496	22.6025	15.4496	72.9211		15.4496	37.972	15.4496	30.6615	15.4496	8.723		15.4496	17.5222	15.4496	15.0939	15.4496	0.618		15.4496
15.5486	32.8464	15.5486	29.4533	15.5486	1.1668		15.5486	22.7446	15.5486	20.6269	15.5486	3.15		15.5486	32.6306	15.5486	11.5174	15.5486	1.239		15.5486	13.9048	15.5486	30.7079	15.5486	2.916		15.5486	21.0216	15.5486	23.6705	15.5486	66.0335		15.5486	38.1661	15.5486	29.7337	15.5486	5.045		15.5486	18.6953	15.5486	15.4027	15.5486	0.69		15.5486
15.6477	31.7935	15.6477	28.958	15.6477	1.091		15.6477	24.6003	15.6477	20.3883	15.6477	2.158		15.6477	30.2421	15.6477	11.6128	15.6477	1.012		15.6477	14.0285	15.6477	30.4585	15.6477	2.377		15.6477	23.6655	15.6477	25.2673	15.6477	58.2919		15.6477	38.8392	15.6477	29.9119	15.6477	3.609		15.6477	20.1014	15.6477	15.5308	15.6477	0.779		15.6477
15.7467	32.1934	15.7467	27.869	15.7467	0.9865		15.7467	25.2991	15.7467	19.7332	15.7467	1.775		15.7467	27.8051	15.7467	10.9215	15.7467	0.992		15.7467	14.3813	15.7467	30.4116	15.7467	1.692		15.7467	27.7216	15.7467	28.0976	15.7467	49.6556		15.7467	38.0986	15.7467	30.2507	15.7467	2.75		15.7467	20.2724	15.7467	14.3037	15.7467	0.52		15.7467
15.8457	31.7348	15.8457	28.7048	15.8457	1.1582		15.8457	26.7663	15.8457	18.3921	15.8457	1.591		15.8457	25.8229	15.8457	10.3074	15.8457	0.947		15.8457	15.0579	15.8457	29.8502	15.8457	1.137		15.8457	30.2156	15.8457	29.9773	15.8457	39.7514		15.8457	37.6808	15.8457	30.1474	15.8457	2.168		15.8457	20.7548	15.8457	14.3738	15.8457	0.565		15.8457
15.9448	31.0214	15.9448	27.445	15.9448	1.3363		15.9448	26.6501	15.9448	17.8282	15.9448	1.296		15.9448	24.3031	15.9448	10.0945	15.9448	1		15.9448	15.2006	15.9448	29.0492	15.9448	0.945		15.9448	32.5242	15.9448	32.3563	15.9448	31.2929		15.9448	38.5225	15.9448	29.1648	15.9448	1.779		15.9448	20.6542	15.9448	14.7314	15.9448	0.627		15.9448
16.0438	30.8055	16.0438	29.1453	16.0438	1.1385		16.0438	27.4847	16.0438	16.4543	16.0438	1.346		16.0438	22.487	16.0438	9.8473	16.0438	0.885		16.0438	15.3064	16.0438	28.1138	16.0438	0.88		16.0438	35.3153	16.0438	34.5848	16.0438	24.0211		16.0438	38.6802	16.0438	28.0478	16.0438	1.959		16.0438	20.6008	16.0438	14.0598	16.0438	0.534		16.0438
16.1428	31.2137	16.1428	28.6278	16.1428	1.0104		16.1428	27.041	16.1428	14.81	16.1428	1.436		16.1428	21.0197	16.1428	9.3489	16.1428	0.822		16.1428	15.7879	16.1428	27.7609	16.1428	0.771		16.1428	37.3739	16.1428	37.9152	16.1428	16.5646		16.1428	38.9994	16.1428	27.7398	16.1428	1.283		16.1428	20.0106	16.1428	13.7612	16.1428	0.438		16.1428
16.2419	31.9376	16.2419	28.0821	16.2419	0.9997		16.2419	26.2239	16.2419	15.4041	16.2419	1.215		16.2419	22.0187	16.2419	8.6168	16.2419	0.956		16.2419	15.3517	16.2419	27.6145	16.2419	1.018		16.2419	39.4317	16.2419	38.6586	16.2419	10.6622		16.2419	39.3749	16.2419	27.5918	16.2419	1.43		16.2419	19.0711	16.2419	13.4569	16.2419	0.193		16.2419
16.3409	32.1013	16.3409	27.0325	16.3409	0.987		16.3409	25.4906	16.3409	15.5058	16.3409	1.306		16.3409	23.102	16.3409	8.0079	16.3409	0.84		16.3409	15.4651	16.3409	26.9409	16.3409	0.811		16.3409	41.4906	16.3409	40.1265	16.3409	6.8345		16.3409	39.2551	16.3409	27.4074	16.3409	1.23		16.3409	18.5332	16.3409	13.7485	16.3409	0.19		16.3409
16.4399	32.1004	16.4399	28.1459	16.4399	1.0979		16.4399	23.9315	16.4399	14.2971	16.4399	1.107		16.4399	23.8229	16.4399	7.7901	16.4399	0.626		16.4399	15.5361	16.4399	26.3431	16.4399	0.671		16.4399	42.0482	16.4399	39.2461	16.4399	4.6278		16.4399	39.9877	16.4399	26.987	16.4399	1.077		16.4399	17.5397	16.4399	12.3043	16.4399	0.415		16.4399
16.539	33.0646	16.539	26.4215	16.539	0.8514		16.539	24.0314	16.539	14.2508	16.539	1.419		16.539	23.0287	16.539	7.6838	16.539	0.584		16.539	15.5628	16.539	25.7984	16.539	0.648		16.539	41.9674	16.539	37.2854	16.539	2.7672		16.539	39.4383	16.539	26.5516	16.539	1.008		16.539	15.6015	16.539	12.3877	16.539	0.358		16.539
16.638	34.2706	16.638	25.7387	16.638	1.1297		16.638	24.317	16.638	13.5096	16.638	1.196		16.638	21.3673	16.638	7.3129	16.638	0.654		16.638	15.6099	16.638	24.4786	16.638	0.898		16.638	43.6733	16.638	36.6597	16.638	2.1946		16.638	40.1995	16.638	23.8535	16.638	1.138		16.638	14.4454	16.638	11.8647	16.638	0.422		16.638
16.7371	35.6177	16.7371	25.7371	16.7371	1		16.7371	25.4908	16.7371	12.5282	16.7371	1.17		16.7371	21.0196	16.7371	7.6818	16.7371	0.664		16.7371	15.3285	16.7371	22.8383	16.7371	0.766		16.7371	45.6228	16.7371	34.213	16.7371	1.6733		16.7371	39.2712	16.7371	22.8002	16.7371	1.159		16.7371	14.1219	16.7371	12.1468	16.7371	0.368		16.7371
16.8361	36.1272	16.8361	25.3309	16.8361	1.1052		16.8361	25.9759	16.8361	12.7825	16.8361	1.109		16.8361	19.746	16.8361	7.1788	16.8361	0.752		16.8361	14.6873	16.8361	22.3653	16.8361	0.469		16.8361	47.4721	16.8361	33.6002	16.8361	1.6126		16.8361	38.7864	16.8361	22.1943	16.8361	0.939		16.8361	13.5898	16.8361	12.3918	16.8361	0.588		16.8361
16.9351	36.9944	16.9351	23.9376	16.9351	1.1471		16.9351	25.869	16.9351	11.8377	16.9351	1.015		16.9351	19.4018	16.9351	7.2061	16.9351	0.559		16.9351	14.3499	16.9351	22.034	16.9351	0.662		16.9351	50.5485	16.9351	32.856	16.9351	1.3816		16.9351	38.2543	16.9351	20.6779	16.9351	0.987		16.9351	12.9989	16.9351	13.2574	16.9351	0.587		16.9351
17.0342	37.2079	17.0342	23.4679	17.0342	1.1126		17.0342	25.249	17.0342	11.7342	17.0342	0.813		17.0342	18.6032	17.0342	6.6237	17.0342	0.608		17.0342	14.4334	17.0342	22.0119	17.0342	0.711		17.0342	53.4121	17.0342	31.2592	17.0342	1.2023		17.0342	38.6775	17.0342	19.9901	17.0342	0.625		17.0342	12.0308	17.0342	13.6305	17.0342	0.368		17.0342
17.1332	38.907	17.1332	23.9072	17.1332	0.9859		17.1332	24.2832	17.1332	11.8841	17.1332	0.907		17.1332	17.1078	17.1332	7.1781	17.1332	0.378		17.1332	13.8764	17.1332	21.094	17.1332	0.494		17.1332	55.4689	17.1332	28.6823	17.1332	1.1518		17.1332	39.6454	17.1332	19.284	17.1332	0.87		17.1332	11.2606	17.1332	12.7066	17.1332	0.407		17.1332
17.2322	39.1706	17.2322	23.4475	17.2322	0.9264		17.2322	24.1961	17.2322	12.0331	17.2322	0.991		17.2322	17.1688	17.2322	6.9932	17.2322	0.374		17.2322	13.0248	17.2322	20.1139	17.2322	0.327		17.2322	55.1603	17.2322	26.919	17.2322	1.3298		17.2322	38.6463	17.2322	18.1689	17.2322	0.993		17.2322	10.4908	17.2322	11.9913	17.2322	0.441		17.2322
17.3313	39.2286	17.3313	22.6302	17.3313	0.9476		17.3313	22.8633	17.3313	11.2045	17.3313	0.832		17.3313	20.0746	17.3313	7.1583	17.3313	0.587		17.3313	12.7849	17.3313	20.292	17.3313	0.441		17.3313	55.2401	17.3313	25.5303	17.3313	1.2827		17.3313	38.5149	17.3313	16.41	17.3313	0.467		17.3313	9.8187	17.3313	11.4178	17.3313	0.436		17.3313
17.4303	39.0294	17.4303	23.1657	17.4303	0.8378		17.4303	22.6401	17.4303	11.3656	17.4303	0.862		17.4303	24.1673	17.4303	7.6718	17.4303	0.575		17.4303	11.922	17.4303	19.4147	17.4303	0.769		17.4303	54.1334	17.4303	24.6078	17.4303	1.1403		17.4303	38.0326	17.4303	17.0431	17.4303	0.665		17.4303	9.6588	17.4303	11.9052	17.4303	0.683		17.4303
17.5293	37.957	17.5293	22.7964	17.5293	0.7579		17.5293	20.042	17.5293	10.8588	17.5293	0.804		17.5293	29.0731	17.5293	7.2882	17.5293	0.457		17.5293	11.6513	17.5293	18.3202	17.5293	0.708		17.5293	53.0435	17.5293	23.1333	17.5293	1.0049		17.5293	37.0473	17.5293	17.1743	17.5293	0.797		17.5293	10.2269	17.5293	11.348	17.5293	0.351		17.5293
17.6284	36.548	17.6284	21.8136	17.6284	1.0226		17.6284	19.0559	17.6284	10.6717	17.6284	0.596		17.6284	31.6361	17.6284	6.8364	17.6284	0.444		17.6284	11.3425	17.6284	18.0105	17.6284	0.702		17.6284	54.0812	17.6284	23.0096	17.6284	1.0049		17.6284	37.4238	17.6284	17.4643	17.6284	0.739		17.6284	10.4701	17.6284	10.9103	17.6284	0.253		17.6284
17.7274	35.9961	17.7274	20.5479	17.7274	1.1259		17.7274	18.5792	17.7274	9.6285	17.7274	0.709		17.7274	31.2829	17.7274	6.7537	17.7274	0.244		17.7274	11.1108	17.7274	17.6953	17.7274	0.741		17.7274	54.2634	17.7274	21.731	17.7274	1.1568		17.7274	36.4398	17.7274	16.7186	17.7274	0.75		17.7274	10.6821	17.7274	10.5147	17.7274	0.387		17.7274
17.8265	34.8567	17.8265	20.1263	17.8265	0.8461		17.8265	18.5826	17.8265	9.2811	17.8265	0.781		17.8265	28.0232	17.8265	6.7735	17.8265	0.394		17.8265	11.0565	17.8265	17.3783	17.8265	0.572		17.8265	53.4421	17.8265	20.5349	17.8265	1.1955		17.8265	35.948	17.8265	15.6069	17.8265	0.785		17.8265	10.3507	17.8265	9.893	17.8265	0.65		17.8265
17.9255	32.3136	17.9255	17.9568	17.9255	0.5601		17.9255	18.8013	17.9255	8.8139	17.9255	0.756		17.9255	23.828	17.9255	7.2168	17.9255	0.401		17.9255	11.0369	17.9255	17.3389	17.9255	0.552		17.9255	53.7109	17.9255	21.2077	17.9255	1.1687		17.9255	35.6855	17.9255	15.5597	17.9255	0.627		17.9255	11.0276	17.9255	9.8138	17.9255	0.512		17.9255
18.0245	29.9449	18.0245	17.7968	18.0245	0.7467		18.0245	18.0703	18.0245	8.6971	18.0245	0.692		18.0245	19.7266	18.0245	7.4594	18.0245	0.549		18.0245	10.502	18.0245	16.472	18.0245	0.532		18.0245	53.6739	18.0245	21.4485	18.0245	1.1652		18.0245	35.0894	18.0245	14.3441	18.0245	0.673		18.0245	11.3805	18.0245	9.6414	18.0245	0.531		18.0245
18.1236	29.0953	18.1236	17.654	18.1236	0.7559		18.1236	18.2302	18.1236	7.6099	18.1236	0.589		18.1236	19.5007	18.1236	7.3931	18.1236	0.573		18.1236	10.4325	18.1236	16.3683	18.1236	0.515		18.1236	53.8503	18.1236	21.0266	18.1236	0.9777		18.1236	33.6695	18.1236	12.9344	18.1236	0.816		18.1236	12.2495	18.1236	9.7397	18.1236	0.241		18.1236
18.2226	27.9706	18.2226	16.9321	18.2226	0.7288		18.2226	17.7646	18.2226	8.0764	18.2226	0.672		18.2226	21.0536	18.2226	7.4671	18.2226	0.719		18.2226	10.2989	18.2226	15.9972	18.2226	0.747		18.2226	54.9555	18.2226	20.998	18.2226	0.9458		18.2226	32.5178	18.2226	12.2122	18.2226	0.845		18.2226	12.2994	18.2226	9.4355	18.2226	0.35		18.2226
18.3216	27.7298	18.3216	16.9382	18.3216	0.5841		18.3216	17.3166	18.3216	8.3145	18.3216	0.423		18.3216	21.9004	18.3216	7.4598	18.3216	0.483		18.3216	9.8464	18.3216	15.1868	18.3216	0.502		18.3216	55.8975	18.3216	20.3264	18.3216	0.8443		18.3216	31.497	18.3216	11.0887	18.3216	0.827		18.3216	12.782	18.3216	9.7656	18.3216	0.457		18.3216
18.4207	27.9925	18.4207	16.7185	18.4207	0.7897		18.4207	16.8943	18.4207	7.8049	18.4207	0.623		18.4207	22.4728	18.4207	7.2375	18.4207	0.529		18.4207	9.7853	18.4207	15.1375	18.4207	0.516		18.4207	57.9921	18.4207	20.8263	18.4207	0.929		18.4207	30.5313	18.4207	10.9303	18.4207	0.912		18.4207	12.9944	18.4207	9.0436	18.4207	0.517		18.4207
18.5197	28.7348	18.5197	16.9794	18.5197	0.8079		18.5197	16.6584	18.5197	8.0708	18.5197	0.678		18.5197	20.5091	18.5197	7.2703	18.5197	0.734		18.5197	10.085	18.5197	14.0531	18.5197	0.458		18.5197	59.6778	18.5197	20.3044	18.5197	1.0154		18.5197	30.3635	18.5197	11.07	18.5197	0.86		18.5197	13.2148	18.5197	9.7417	18.5197	0.509		18.5197
18.6187	28.2775	18.6187	15.2649	18.6187	0.8333		18.6187	16.6556	18.6187	7.8015	18.6187	0.641		18.6187	17.5488	18.6187	7.4982	18.6187	0.559		18.6187	10.7567	18.6187	13.1364	18.6187	0.453		18.6187	61.0336	18.6187	19.5973	18.6187	0.9038		18.6187	30.8547	18.6187	11.5447	18.6187	0.84		18.6187	13.2846	18.6187	9.9361	18.6187	0.484		18.6187
18.7178	26.8505	18.7178	14.4228	18.7178	1.0153		18.7178	15.8553	18.7178	7.3846	18.7178	0.667		18.7178	15.0072	18.7178	7.6435	18.7178	0.534		18.7178	10.9256	18.7178	12.5537	18.7178	0.388		18.7178	62.3004	18.7178	18.2187	18.7178	0.7548		18.7178	29.0667	18.7178	10.9988	18.7178	0.745		18.7178	13.0171	18.7178	9.6583	18.7178	0.529		18.7178
18.8168	26.8268	18.8168	13.7243	18.8168	0.752		18.8168	15.6484	18.8168	7.5923	18.8168	0.713		18.8168	13.4207	18.8168	7.8293	18.8168	0.548		18.8168	10.8152	18.8168	11.6488	18.8168	0.488		18.8168	64.1642	18.8168	17.6135	18.8168	0.9323		18.8168	28.6378	18.8168	9.8414	18.8168	0.82		18.8168	11.8973	18.8168	9.8869	18.8168	0.598		18.8168
18.9158	26.8955	18.9158	13.4722	18.9158	0.695		18.9158	14.6266	18.9158	7.7112	18.9158	0.78		18.9158	12.3142	18.9158	7.9742	18.9158	0.706		18.9158	9.8211	18.9158	11.1507	18.9158	0.513		18.9158	63.8324	18.9158	16.8586	18.9158	0.9485		18.9158	26.6915	18.9158	9.1876	18.9158	0.358		18.9158	10.2359	18.9158	10.1877	18.9158	0.426		18.9158
19.0149	26.5891	19.0149	13.9776	19.0149	0.7721		19.0149	14.9093	19.0149	7.4679	19.0149	0.793		19.0149	11.5646	19.0149	8.4984	19.0149	0.728		19.0149	8.2454	19.0149	11.2452	19.0149	0.512		19.0149	64.1546	19.0149	17.2355	19.0149	0.8815		19.0149	24.7143	19.0149	8.7737	19.0149	0.518		19.0149	8.5377	19.0149	10.538	19.0149	0.545		19.0149
19.1139	25.5408	19.1139	14.2394	19.1139	0.8163		19.1139	14.8855	19.1139	7.151	19.1139	0.684		19.1139	10.0359	19.1139	8.6813	19.1139	0.828		19.1139	7.5966	19.1139	10.694	19.1139	0.541		19.1139	65.57	19.1139	17.3264	19.1139	0.7486		19.1139	22.6143	19.1139	8.7564	19.1139	0.765		19.1139	7.596	19.1139	10.5318	19.1139	0.452		19.1139
19.213	24.5711	19.213	13.7302	19.213	0.8102		19.213	13.3448	19.213	8.0977	19.213	0.809		19.213	8.8157	19.213	8.8331	19.213	0.384		19.213	7.5639	19.213	10.0968	19.213	0.527		19.213	65.9241	19.213	15.9915	19.213	0.7577		19.213	19.217	19.213	8.7459	19.213	0.813		19.213	7.7586	19.213	11.1023	19.213	0.537		19.213
19.312	24.075	19.312	13.4774	19.312	0.7751		19.312	12.0196	19.312	8.1778	19.312	1.043		19.312	8.634	19.312	8.5307	19.312	0.274		19.312	7.322	19.312	9.2387	19.312	0.335		19.312	64.4224	19.312	15.5958	19.312	0.8025		19.312	16.961	19.312	8.362	19.312	0.723		19.312	8.1993	19.312	11.3689	19.312	0.385		19.312
19.411	23.3612	19.411	13.5642	19.411	1.0217		19.411	11.287	19.411	7.9096	19.411	0.883		19.411	8.3983	19.411	8.0487	19.411	0.593		19.411	6.4652	19.411	8.412	19.411	0.628		19.411	63.8116	19.411	15.8126	19.411	0.8353		19.411	14.3605	19.411	9.0139	19.411	0.774		19.411	8.4392	19.411	11.5782	19.411	0.493		19.411
19.5101	23.4043	19.5101	13.4313	19.5101	1.0495		19.5101	10.4925	19.5101	7.4912	19.5101	0.608		19.5101	9.341	19.5101	8.6577	19.5101	0.596		19.5101	6.0957	19.5101	7.8582	19.5101	0.582		19.5101	64.4458	19.5101	15.8089	19.5101	0.9406		19.5101	11.5035	19.5101	9.8779	19.5101	0.693		19.5101	9.3338	19.5101	11.891	19.5101	0.287		19.5101
19.6091	22.2125	19.6091	13.8909	19.6091	1.0609		19.6091	9.2877	19.6091	6.9317	19.6091	0.895		19.6091	10.3505	19.6091	8.9308	19.6091	0.616		19.6091	6.03	19.6091	7.4286	19.6091	0.669		19.6091	64.1792	19.6091	16.1709	19.6091	0.9517		19.6091	9.9229	19.6091	9.8152	19.6091	0.671		19.6091	9.67	19.6091	12.1227	19.6091	0.196		19.6091
19.7081	21.2744	19.7081	13.5047	19.7081	0.8423		19.7081	8.2739	19.7081	6.8428	19.7081	1.062		19.7081	13.5263	19.7081	9.06	19.7081	0.672		19.7081	5.4923	19.7081	7.0985	19.7081	0.301		19.7081	64.3216	19.7081	17.0726	19.7081	0.8108		19.7081	8.7735	19.7081	9.2208	19.7081	0.531		19.7081	10.2789	19.7081	11.9832	19.7081	0.595		19.7081
19.8072	21.0741	19.8072	13.177	19.8072	0.9639		19.8072	7.5471	19.8072	6.8609	19.8072	0.883		19.8072	18.3198	19.8072	8.7471	19.8072	0.55		19.8072	5.3354	19.8072	7.047	19.8072	0.402		19.8072	65.5814	19.8072	16.1038	19.8072	0.738		19.8072	7.6588	19.8072	8.3198	19.8072	0.755		19.8072	10.8992	19.8072	12.0598	19.8072	0.407		19.8072
19.9062	20.09	19.9062	12.7891	19.9062	0.8451		19.9062	6.6139	19.9062	6.9228	19.9062	0.639		19.9062	22.062	19.9062	8.6231	19.9062	0.451		19.9062	4.7642	19.9062	6.2723	19.9062	0.585		19.9062	65.2938	19.9062	16.9376	19.9062	1.0365		19.9062	7.1054	19.9062	8.0389	19.9062	0.768		19.9062	10.9026	19.9062	12.9025	19.9062	0.279		19.9062
20.0052	18.8488	20.0052	11.9749	20.0052	0.9093		20.0052	6.1003	20.0052	7.5689	20.0052	0.568		20.0052	22.0776	20.0052	8.7671	20.0052	0.506		20.0052	4.4729	20.0052	5.715	20.0052	0.687		20.0052	65.1237	20.0052	16.3334	20.0052	0.9607		20.0052	6.9125	20.0052	8.4621	20.0052	0.845		20.0052	11.0651	20.0052	12.5609	20.0052	0.478		20.0052
20.1043	17.8944	20.1043	11.822	20.1043	1.1009		20.1043	5.468	20.1043	6.9722	20.1043	0.901		20.1043	20.2861	20.1043	8.1705	20.1043	0.606		20.1043	4.576	20.1043	5.7254	20.1043	0.567		20.1043	65.2891	20.1043	15.3463	20.1043	1.0423		20.1043	6.7689	20.1043	8.638	20.1043	0.57		20.1043	9.8091	20.1043	11.687	20.1043	0.517		20.1043
20.2033	17.4609	20.2033	12.2925	20.2033	1.1877		20.2033	4.8264	20.2033	7.2194	20.2033	0.794		20.2033	17.1215	20.2033	8.1205	20.2033	0.46		20.2033	4.418	20.2033	5.4917	20.2033	0.631		20.2033	64.756	20.2033	15.4537	20.2033	0.7959		20.2033	6.8207	20.2033	8.6404	20.2033	0.413		20.2033	8.7146	20.2033	12.3686	20.2033	0.589		20.2033
20.3023	16.1199	20.3023	13.6112	20.3023	1.0948		20.3023	4.1995	20.3023	7.5581	20.3023	0.671		20.3023	13.6928	20.3023	7.7074	20.3023	0.468		20.3023	4.24	20.3023	5.1853	20.3023	0.535		20.3023	63.6092	20.3023	15.3603	20.3023	0.9432		20.3023	7.3966	20.3023	8.7197	20.3023	0.58		20.3023	7.2443	20.3023	11.5444	20.3023	0.419		20.3023
20.4014	15.2245	20.4014	13.1355	20.4014	0.874		20.4014	4.0072	20.4014	8.0893	20.4014	0.713		20.4014	11.9998	20.4014	7.6033	20.4014	0.552		20.4014	4.1496	20.4014	4.8999	20.4014	0.448		20.4014	59.6129	20.4014	14.1771	20.4014	0.8227		20.4014	7.6397	20.4014	9.0559	20.4014	0.588		20.4014	5.9212	20.4014	11.4789	20.4014	0.797		20.4014
20.5004	14.8994	20.5004	12.7999	20.5004	1.2042		20.5004	3.4055	20.5004	8.4758	20.5004	0.823		20.5004	11.1448	20.5004	8.2528	20.5004	0.568		20.5004	4.5408	20.5004	4.9757	20.5004	0.484		20.5004	56.6548	20.5004	14.3277	20.5004	1.0561		20.5004	7.8196	20.5004	10.2827	20.5004	0.534		20.5004	6.6673	20.5004	11.0333	20.5004	0.516		20.5004
20.5995	14.6948	20.5995	12.7587	20.5995	1.1247		20.5995	3.0774	20.5995	8.1884	20.5995	1.048		20.5995	10.0516	20.5995	8.8254	20.5995	0.544		20.5995	4.4267	20.5995	5.0965	20.5995	0.391		20.5995	55.0936	20.5995	13.8924	20.5995	1.0894		20.5995	7.8	20.5995	10.1033	20.5995	0.692		20.5995	7.9592	20.5995	10.5115	20.5995	0.764		20.5995
20.6985	14.4555	20.6985	13.0485	20.6985	1.1298		20.6985	2.8587	20.6985	8.0956	20.6985	0.936		20.6985	10.1187	20.6985	9.0248	20.6985	0.549		20.6985	4.434	20.6985	4.5493	20.6985	0.63		20.6985	53.2594	20.6985	14.3673	20.6985	1.292		20.6985	7.2937	20.6985	9.8216	20.6985	0.919		20.6985	8.3772	20.6985	10.0082	20.6985	0.864		20.6985
20.7975	13.9451	20.7975	13.2554	20.7975	1.0252		20.7975	2.7308	20.7975	8.3823	20.7975	0.634		20.7975	10.2782	20.7975	8.8203	20.7975	0.719		20.7975	4.8987	20.7975	4.1433	20.7975	0.388		20.7975	53.1815	20.7975	15.1642	20.7975	1.0403		20.7975	6.8138	20.7975	9.6972	20.7975	0.82		20.7975	8.0348	20.7975	10.0447	20.7975	0.649		20.7975
20.8966	13.9905	20.8966	12.8824	20.8966	1.1171		20.8966	2.6455	20.8966	8.8138	20.8966	0.714		20.8966	10.6134	20.8966	8.7506	20.8966	0.552		20.8966	4.8527	20.8966	4.9502	20.8966	0.26		20.8966	52.0801	20.8966	13.8887	20.8966	1.3045		20.8966	6.4436	20.8966	10.089	20.8966	0.939		20.8966	6.8562	20.8966	10.6497	20.8966	0.673		20.8966
20.9956	13.5844	20.9956	12.5137	20.9956	1.3247		20.9956	2.803	20.9956	9.1232	20.9956	0.901		20.9956	11.7876	20.9956	8.9998	20.9956	0.648		20.9956	4.3913	20.9956	4.7877	20.9956	0.277		20.9956	49.696	20.9956	14.2396	20.9956	1.1343		20.9956	6.4858	20.9956	10.3064	20.9956	1.088		20.9956	5.0831	20.9956	10.5452	20.9956	0.456		20.9956
21.0946	13.654	21.0946	12.3201	21.0946	1.2164		21.0946	2.8141	21.0946	8.7562	21.0946	0.62		21.0946	12.6133	21.0946	9.3541	21.0946	0.751		21.0946	5.249	21.0946	4.6374	21.0946	0.451		21.0946	48.7879	21.0946	15.1802	21.0946	0.9091		21.0946	6.4742	21.0946	10.0547	21.0946	0.929		21.0946	4.0931	21.0946	10.1578	21.0946	0.815		21.0946
21.1937	14.8108	21.1937	12.125	21.1937	1.0411		21.1937	3.0623	21.1937	8.5251	21.1937	0.733		21.1937	12.5012	21.1937	9.7688	21.1937	0.783		21.1937	5.7545	21.1937	4.7812	21.1937	0.399		21.1937	46.8633	21.1937	15.7499	21.1937	0.9339		21.1937	6.2424	21.1937	9.7808	21.1937	0.928		21.1937	3.9301	21.1937	10.0209	21.1937	0.672		21.1937
21.2927	14.6956	21.2927	11.9096	21.2927	1		21.2927	3.006	21.2927	8.3804	21.2927	0.686		21.2927	14.51	21.2927	9.2673	21.2927	0.738		21.2927	5.8763	21.2927	5.2234	21.2927	0.442		21.2927	45.8969	21.2927	16.0233	21.2927	0.8681		21.2927	6.6113	21.2927	9.7171	21.2927	0.934		21.2927	3.8947	21.2927	9.719	21.2927	0.666		21.2927
21.3917	15.1163	21.3917	11.2623	21.3917	1.0885		21.3917	2.9513	21.3917	7.9334	21.3917	0.703		21.3917	15.6821	21.3917	8.9936	21.3917	0.822		21.3917	5.6436	21.3917	5.4397	21.3917	0.493		21.3917	44.4637	21.3917	16.9848	21.3917	1.0186		21.3917	6.3249	21.3917	9.5317	21.3917	0.936		21.3917	4.4531	21.3917	9.7709	21.3917	0.611		21.3917
21.4908	15.0525	21.4908	11.0903	21.4908	1.0972		21.4908	3.0942	21.4908	7.6072	21.4908	0.76		21.4908	17.2221	21.4908	8.6163	21.4908	0.511		21.4908	5.7858	21.4908	5.2654	21.4908	0.458		21.4908	42.6888	21.4908	18.5494	21.4908	0.995		21.4908	5.3974	21.4908	9.5136	21.4908	0.768		21.4908	5.6077	21.4908	10.3211	21.4908	0.882		21.4908
21.5898	15.8168	21.5898	11.7986	21.5898	0.8706		21.5898	3.1992	21.5898	7.8595	21.5898	0.537		21.5898	18.7839	21.5898	8.2227	21.5898	0.693		21.5898	5.4621	21.5898	5.7666	21.5898	0.382		21.5898	41.9872	21.5898	18.0169	21.5898	0.9908		21.5898	5.1935	21.5898	9.6585	21.5898	0.845		21.5898	7.2779	21.5898	10.8173	21.5898	0.635		21.5898
21.6888	16.5484	21.6888	11.5807	21.6888	1.0205		21.6888	3.0058	21.6888	7.9501	21.6888	0.578		21.6888	20.1062	21.6888	8.2253	21.6888	0.591		21.6888	4.9822	21.6888	5.365	21.6888	0.455		21.6888	39.6501	21.6888	17.6549	21.6888	0.9077		21.6888	4.628	21.6888	9.8592	21.6888	0.726		21.6888	9.3804	21.6888	10.5888	21.6888	0.481		21.6888
21.7879	16.8513	21.7879	11.3177	21.7879	0.874		21.7879	2.9203	21.7879	7.878	21.7879	0.596		21.7879	19.9806	21.7879	8.2348	21.7879	0.583		21.7879	4.0312	21.7879	5.4594	21.7879	0.569		21.7879	38.8208	21.7879	18.0342	21.7879	0.8714		21.7879	4.6682	21.7879	11.0237	21.7879	0.897		21.7879	12.0814	21.7879	10.7626	21.7879	0.29		21.7879
21.8869	16.7516	21.8869	11.4278	21.8869	0.961		21.8869	2.9338	21.8869	8.1652	21.8869	0.62		21.8869	20.2009	21.8869	8.4758	21.8869	0.45		21.8869	3.3305	21.8869	4.8286	21.8869	0.908		21.8869	35.8848	21.8869	17.3647	21.8869	0.9201		21.8869	4.8097	21.8869	10.4818	21.8869	1.16		21.8869	13.5281	21.8869	10.3338	21.8869	0.464		21.8869
21.986	17.8915	21.986	11.7278	21.986	1.1341		21.986	2.9494	21.986	8.0122	21.986	0.692		21.986	20.0877	21.986	7.9264	21.986	0.639		21.986	2.3481	21.986	5.1349	21.986	1.005		21.986	31.2967	21.986	15.4303	21.986	1		21.986	4.7159	21.986	10.7367	21.986	1.104		21.986	14.8133	21.986	10.6011	21.986	0.236		21.986
22.085	19.0013	22.085	11.3929	22.085	1.1232		22.085	2.9469	22.085	7.8481	22.085	0.524		22.085	19.3701	22.085	7.9904	22.085	0.638		22.085	1.923	22.085	5.0976	22.085	0.79		22.085	27.4651	22.085	14.9781	22.085	0.8907		22.085	4.7336	22.085	9.4838	22.085	1.19		22.085	14.91	22.085	10.8156	22.085	0.462		22.085
22.184	19.8113	22.184	11.0324	22.184	1.1012		22.184	2.9305	22.184	7.9023	22.184	0.341		22.184	18.8732	22.184	7.8606	22.184	0.638		22.184	1.7993	22.184	4.9834	22.184	0.875		22.184	24.5452	22.184	14.7012	22.184	0.8321		22.184	4.8319	22.184	8.5777	22.184	0.957		22.184	14.2608	22.184	10.6225	22.184	0.614		22.184
22.2831	20.5243	22.2831	11.9867	22.2831	1.1744		22.2831	3.0822	22.2831	7.7178	22.2831	0.506		22.2831	17.9967	22.2831	8.5857	22.2831	0.676		22.2831	1.4117	22.2831	5.5308	22.2831	0.777		22.2831	22.7384	22.2831	15.21	22.2831	0.901		22.2831	4.9009	22.2831	8.0285	22.2831	1.014		22.2831	13.5816	22.2831	11.3311	22.2831	0.752		22.2831
22.3821	20.5275	22.3821	12.4622	22.3821	1.1204		22.3821	3.2401	22.3821	7.5114	22.3821	0.641		22.3821	15.3897	22.3821	8.542	22.3821	0.885		22.3821	1.4311	22.3821	5.2133	22.3821	0.783		22.3821	19.752	22.3821	15.631	22.3821	0.8256		22.3821	4.7601	22.3821	7.9004	22.3821	0.642		22.3821	12.6517	22.3821	11.5974	22.3821	0.551		22.3821
22.4811	19.8307	22.4811	12.9641	22.4811	0.8737		22.4811	3.3159	22.4811	7.6426	22.4811	0.606		22.4811	13.5225	22.4811	8.6734	22.4811	0.781		22.4811	1.1385	22.4811	5.6108	22.4811	0.471		22.4811	17.8661	22.4811	16.1597	22.4811	1.112		22.4811	5.0604	22.4811	7.8678	22.4811	0.568		22.4811	10.8037	22.4811	11.412	22.4811	0.413		22.4811
22.5802	19.0626	22.5802	12.6188	22.5802	0.8751		22.5802	3.2563	22.5802	7.2527	22.5802	0.571		22.5802	11.0271	22.5802	8.1015	22.5802	0.921		22.5802	1.0135	22.5802	5.769	22.5802	0.459		22.5802	15.1743	22.5802	16.5213	22.5802	1.0448		22.5802	5.2869	22.5802	7.8951	22.5802	0.742		22.5802	8.5148	22.5802	10.1626	22.5802	0.336		22.5802
22.6792	18.5677	22.6792	12.5736	22.6792	1.1373		22.6792	3.0998	22.6792	6.8708	22.6792	0.591		22.6792	8.7209	22.6792	7.7532	22.6792	0.913		22.6792	1.2675	22.6792	5.7	22.6792	0.459		22.6792	13.2328	22.6792	18.4901	22.6792	1.1495		22.6792	5.1493	22.6792	8.6654	22.6792	0.658		22.6792	6.9967	22.6792	9.7757	22.6792	0.392		22.6792
22.7782	17.7128	22.7782	12.7576	22.7782	0.8893		22.7782	2.8437	22.7782	7.1002	22.7782	0.593		22.7782	6.668	22.7782	7.3879	22.7782	0.924		22.7782	1.9949	22.7782	5.8968	22.7782	0.516		22.7782	10.9241	22.7782	19.1741	22.7782	1.1624		22.7782	5.2287	22.7782	8.7524	22.7782	0.726		22.7782	6.2987	22.7782	9.7202	22.7782	0.4		22.7782
22.8773	17.1094	22.8773	12.4998	22.8773	0.9564		22.8773	2.5749	22.8773	7.1536	22.8773	0.549		22.8773	4.7192	22.8773	7.437	22.8773	0.893		22.8773	2.2478	22.8773	5.491	22.8773	0.392		22.8773	8.9721	22.8773	19.1436	22.8773	1.2182		22.8773	5.6799	22.8773	8.8524	22.8773	0.797		22.8773	5.8863	22.8773	10.4291	22.8773	0.437		22.8773
22.9763	16.9854	22.9763	12.1702	22.9763	0.926		22.9763	2.3106	22.9763	7.5763	22.9763	0.579		22.9763	3.5685	22.9763	7.1832	22.9763	0.606		22.9763	2.2255	22.9763	5.2342	22.9763	0.379		22.9763	6.6265	22.9763	19.8013	22.9763	1.1103		22.9763	6.1409	22.9763	8.8242	22.9763	0.933		22.9763	5.8137	22.9763	10.7423	22.9763	0.264		22.9763
23.0753	17.1545	23.0753	12.9504	23.0753	1.0577		23.0753	2.3563	23.0753	7.4101	23.0753	0.524		23.0753	2.7453	23.0753	7.5841	23.0753	0.843		23.0753	1.9689	23.0753	5.2373	23.0753	0.185		23.0753	4.9479	23.0753	19.2338	23.0753	0.9115		23.0753	6.0826	23.0753	8.8815	23.0753	0.927		23.0753	6.3754	23.0753	11.9253	23.0753	0.382		23.0753
23.1744	19.4719	23.1744	13.0434	23.1744	0.9509		23.1744	2.1962	23.1744	7.5966	23.1744	0.451		23.1744	2.2451	23.1744	7.3773	23.1744	0.922		23.1744	1.6723	23.1744	4.9119	23.1744	0.314		23.1744	4.1814	23.1744	19.3386	23.1744	0.9298		23.1744	6.4927	23.1744	8.9599	23.1744	0.726		23.1744	6.8663	23.1744	11.9833	23.1744	0.809		23.1744
23.2734	21.9923	23.2734	13.5017	23.2734	0.9765		23.2734	2.0891	23.2734	8.3555	23.2734	0.329		23.2734	2.0497	23.2734	8.1367	23.2734	0.793		23.2734	1.4128	23.2734	5.0895	23.2734	0.488		23.2734	3.8338	23.2734	19.7528	23.2734	0.8473		23.2734	6.8541	23.2734	8.645	23.2734	0.936		23.2734	6.7313	23.2734	11.6956	23.2734	0.829		23.2734
23.3725	24.1012	23.3725	12.8961	23.3725	0.9286		23.3725	2.1116	23.3725	8.6715	23.3725	0.387		23.3725	2.0095	23.3725	7.9428	23.3725	0.729		23.3725	1.6979	23.3725	4.6939	23.3725	0.493		23.3725	3.8655	23.3725	18.957	23.3725	0.9991		23.3725	7.718	23.3725	8.4584	23.3725	0.657		23.3725	6.7768	23.3725	11.2109	23.3725	0.401		23.3725
23.4715	25.9365	23.4715	12.3877	23.4715	0.9765		23.4715	2.0419	23.4715	8.4081	23.4715	0.533		23.4715	1.8632	23.4715	8.0657	23.4715	0.558		23.4715	1.3767	23.4715	4.3465	23.4715	0.324		23.4715	5.0107	23.4715	18.9221	23.4715	1.089		23.4715	8.7464	23.4715	8.0023	23.4715	0.633		23.4715	6.8546	23.4715	10.8364	23.4715	0.598		23.4715
23.5705	27.4912	23.5705	13.2703	23.5705	0.8414		23.5705	2.2436	23.5705	8.1329	23.5705	0.419		23.5705	1.8084	23.5705	8.0453	23.5705	0.739		23.5705	1.3436	23.5705	4.2237	23.5705	0.323		23.5705	6.856	23.5705	19.0728	23.5705	1.0837		23.5705	10.2708	23.5705	8.387	23.5705	0.759
23.6696	28.7275	23.6696	12.8702	23.6696	0.8127		23.6696	2.5165	23.6696	7.9428	23.6696	0.443		23.6696	1.6716	23.6696	8.1473	23.6696	0.575		23.6696	0.9973	23.6696	3.5966	23.6696	0.221		23.6696	8.8524	23.6696	18.5797	23.6696	1.0227		23.6696	11.1774	23.6696	8.5673	23.6696	0.716
23.7686	27.47	23.7686	12.222	23.7686	1.025		23.7686	2.8456	23.7686	7.6058	23.7686	0.438		23.7686	1.9878	23.7686	8.7772	23.7686	0.786		23.7686	0.6625	23.7686	2.9642	23.7686	0.066		23.7686	10.7482	23.7686	18.3421	23.7686	0.9573		23.7686	11.4203	23.7686	8.716	23.7686	0.59
23.8676	25.4521	23.8676	13.0708	23.8676	0.9326		23.8676	3.1853	23.8676	7.5794	23.8676	0.424		23.8676	2.609	23.8676	8.6015	23.8676	0.716		23.8676	0.6766	23.8676	3.1878	23.8676	0.13		23.8676	10.5251	23.8676	17.722	23.8676	1.1979		23.8676	11.4205	23.8676	8.7833	23.8676	0.453
23.9667	23.8367	23.9667	12.5982	23.9667	1.0632		23.9667	3.9256	23.9667	7.4808	23.9667	0.599		23.9667	2.7284	23.9667	8.4038	23.9667	0.791		23.9667	1.0182	23.9667	3.3073	23.9667	0.083		23.9667	9.3456	23.9667	15.9821	23.9667	1.0467		23.9667	11.6971	23.9667	8.8881	23.9667	0.652
24.0657	23.0591	24.0657	12.4994	24.0657	0.9487		24.0657	4.9946	24.0657	7.5122	24.0657	0.63		24.0657	3.5325	24.0657	9.1267	24.0657	0.867		24.0657	1.4817	24.0657	2.9247	24.0657	0.062		24.0657	8.1777	24.0657	15.5378	24.0657	0.999		24.0657	13.0108	24.0657	9.0883	24.0657	0.536
24.1647	21.6765	24.1647	12.2441	24.1647	0.7989		24.1647	5.6296	24.1647	7.5281	24.1647	0.537		24.1647	4.9593	24.1647	8.6073	24.1647	1.068		24.1647	1.8067	24.1647	2.7814	24.1647	0.158		24.1647	6.8345	24.1647	14.9392	24.1647	0.9623		24.1647	14.7976	24.1647	8.9663	24.1647	0.681
24.2638	19.2892	24.2638	12.4132	24.2638	0.8026		24.2638	5.9726	24.2638	7.3117	24.2638	0.465		24.2638	6.6351	24.2638	8.9329	24.2638	1.068		24.2638	2.1267	24.2638	2.4842	24.2638	0.055		24.2638	5.1967	24.2638	15.374	24.2638	0.9937		24.2638	16.0439	24.2638	9.37	24.2638	0.662
24.3628	17.7965	24.3628	12.4928	24.3628	0.9072		24.3628	6.4528	24.3628	7.1448	24.3628	0.596		24.3628	8.6888	24.3628	8.3915	24.3628	1.249		24.3628	2.6279	24.3628	2.8837	24.3628	0		24.3628	4.2941	24.3628	15.5362	24.3628	1.1397		24.3628	15.4983	24.3628	9.1322	24.3628	0.711
24.4619	18.7767	24.4619	11.923	24.4619	1.0829		24.4619	6.9379	24.4619	6.7718	24.4619	0.615		24.4619	10.6886	24.4619	8.2731	24.4619	1.167		24.4619	2.7033	24.4619	2.5733	24.4619	0.007		24.4619	3.4672	24.4619	15.1731	24.4619	1.0599		24.4619	14.1643	24.4619	10.2317	24.4619	0.834
24.5609	19.9029	24.5609	12.1266	24.5609	1.0871		24.5609	7.3557	24.5609	6.632	24.5609	0.631		24.5609	12.6876	24.5609	8.2572	24.5609	1.096		24.5609	2.9049	24.5609	2.5316	24.5609	0.054		24.5609	2.6212	24.5609	15.4014	24.5609	1.1701		24.5609	12.5391	24.5609	10.2555	24.5609	0.874
24.6599	21.7572	24.6599	12.8963	24.6599	1.1041		24.6599	7.4329	24.6599	6.8653	24.6599	0.72		24.6599	15.8179	24.6599	7.8651	24.6599	1.011		24.6599	2.5225	24.6599	2.549	24.6599	0		24.6599	2.2688	24.6599	15.0217	24.6599	1.1032		24.6599	11.6897	24.6599	10.0551	24.6599	1.035
24.759	22.9415	24.759	14.0024	24.759	0.8486		24.759	7.3904	24.759	6.8522	24.759	0.745		24.759	17.807	24.759	7.9922	24.759	0.995		24.759	1.6317	24.759	2.5073	24.759	0		24.759	1.8591	24.759	16.5364	24.759	1.0989		24.759	10.5844	24.759	9.7604	24.759	0.951
24.858	23.2041	24.858	13.2387	24.858	0.7952		24.858	7.7261	24.858	6.9441	24.858	0.981		24.858	19.5035	24.858	8.3868	24.858	0.748		24.858	0.7875	24.858	2.1002	24.858	0.02		24.858	1.6054	24.858	16.8551	24.858	1.1359		24.858	10.2677	24.858	8.9742	24.858	1.007
24.957	22.4322	24.957	13.7568	24.957	0.9744		24.957	7.8964	24.957	7.2121	24.957	0.887		24.957	20.4133	24.957	8.1681	24.957	0.888		24.957	0.4819	24.957	2.1511	24.957	0.08		24.957	1.3278	24.957	16.5737	24.957	1.0063		24.957	9.3981	24.957	9.2465	24.957	1.114
25.0561	22.2704	25.0561	13.2205	25.0561	0.9137		25.0561	8.1435	25.0561	7.2892	25.0561	0.603		25.0561	19.359	25.0561	8.7195	25.0561	0.837		25.0561	0.1397	25.0561	1.7631	25.0561	0.112		25.0561	1.1631	25.0561	16.4176	25.0561	0.9644		25.0561	8.5786	25.0561	9.8331	25.0561	0.981
25.1551	22.1951	25.1551	12.0658	25.1551	0.6501		25.1551	8.2988	25.1551	7.3978	25.1551	0.534		25.1551	18.1718	25.1551	8.3613	25.1551	0.823		25.1551	0.1529	25.1551	1.3046	25.1551	0.149		25.1551	1.1801	25.1551	15.1615	25.1551	1.0557		25.1551	8.2676	25.1551	9.7592	25.1551	0.829
25.2541	21.6073	25.2541	13.0126	25.2541	0.7173		25.2541	8.0032	25.2541	7.3659	25.2541	0.532		25.2541	14.5264	25.2541	8.6586	25.2541	1.018		25.2541	0.2405	25.2541	1.6525	25.2541	0.039		25.2541	1.202	25.2541	14.969	25.2541	0.9446		25.2541	7.9264	25.2541	9.8617	25.2541	0.949
25.3532	21.4035	25.3532	12.0618	25.3532	0.9528		25.3532	7.783	25.3532	7.4318	25.3532	0.682									25.3532	0.2242	25.3532	1.7002	25.3532	0.033		25.3532	1.2041	25.3532	15.6709	25.3532	1.0004		25.3532	7.1474	25.3532	9.4419	25.3532	0.824
25.4522	21.9541	25.4522	11.7205	25.4522	0.8593		25.4522	7.635	25.4522	7.5333	25.4522	0.915									25.4522	0.1776	25.4522	1.669	25.4522	0.067		25.4522	1.2267	25.4522	15.5187	25.4522	1.099		25.4522	6.9914	25.4522	9.9715	25.4522	1.011
25.5512	24.133	25.5512	11.4662	25.5512	0.7946		25.5512	7.1685	25.5512	7.3673	25.5512	0.753									25.5512	0.0922	25.5512	1.604	25.5512	0		25.5512	1.2499	25.5512	16.5459	25.5512	0.9912		25.5512	6.6073	25.5512	9.8241	25.5512	1.017
25.6503	24.1175	25.6503	11.0476	25.6503	0.7536		25.6503	6.436	25.6503	7.5648	25.6503	0.583									25.6503	0.0933	25.6503	1.5998	25.6503	0.001		25.6503	1.486	25.6503	18.6845	25.6503	1.1333		25.6503	6.0929	25.6503	9.7668	25.6503	0.999
25.7493	24.3758	25.7493	11.4468	25.7493	0.8707		25.7493	5.8507	25.7493	8.0656	25.7493	0.65									25.7493	0.0399	25.7493	1.513	25.7493	0.165		25.7493	1.5842	25.7493	19.3477	25.7493	1.1728		25.7493	5.6708	25.7493	9.9626	25.7493	0.939
25.8484	24.4377	25.8484	11.0688	25.8484	0.7227		25.8484	5.5839	25.8484	8.1006	25.8484	0.7									25.8484	0	25.8484	1.6594	25.8484	0.032		25.8484	1.7774	25.8484	18.7091	25.8484	1.1897		25.8484	5.1739	25.8484	9.2249	25.8484	1.028
25.9474	24.057	25.9474	10.9611	25.9474	0.8236		25.9474	5.0841	25.9474	7.4343	25.9474	0.683									25.9474	0	25.9474	1.7244	25.9474	0		25.9474	2.1522	25.9474	20.0522	25.9474	1.1725		25.9474	4.734	25.9474	8.4603	25.9474	0.877
26.0464	23.5384	26.0464	11.1935	26.0464	0.8598		26.0464	4.5167	26.0464	7.0666	26.0464	0.683									26.0464	0	26.0464	1.8416	26.0464	0		26.0464	2.6586	26.0464	20.253	26.0464	1.3508		26.0464	4.3556	26.0464	8.4934	26.0464	0.915
26.1455	23.2568	26.1455	10.8149	26.1455	0.8134																							26.1455	3.3173	26.1455	18.8156	26.1455	1.0425		26.1455	4.3296	26.1455	8.832	26.1455	1.133
																												26.2445	4.4947	26.2445	18.2785	26.2445	1.0035		26.2445	3.7414	26.2445	9.6337	26.2445	1.076
																												26.3435	5.046	26.3435	18.9668	26.3435	0.9869		26.3435	3.9296	26.3435	9.3031	26.3435	1.054
																												26.4426	6.3068	26.4426	19.1184	26.4426	0.9859		26.4426	3.8566	26.4426	9.4048	26.4426	1.02
																												26.5416	7.2409	26.5416	18.2801	26.5416	1.0611		26.5416	3.8063	26.5416	10.1754	26.5416	1.025
																												26.6406	7.7034	26.6406	18.5209	26.6406	1.1708		26.6406	3.8698	26.6406	9.5181	26.6406	1.003
																												26.7397	8.9224	26.7397	17.583	26.7397	0.9807		26.7397	3.7802	26.7397	9.0461	26.7397	0.95
																												26.8387	10.1639	26.8387	16.9648	26.8387	1.0777		26.8387	4.0329	26.8387	8.67	26.8387	0.807
																												26.9377	9.6944	26.9377	17.1375	26.9377	1.1627		26.9377	4.1323	26.9377	8.3779	26.9377	0.961
																												27.0368	9.1482	27.0368	16.3318	27.0368	0.9688		27.0368	4.1368	27.0368	8.613	27.0368	0.721
																												27.1358	8.4149	27.1358	16.5759	27.1358	1.055		27.1358	4.8752	27.1358	8.345	27.1358	0.794
																												27.2349	8.151	27.2349	16.6447	27.2349	1.1147		27.2349	4.7396	27.2349	8.789	27.2349	0.897
																												27.3339	8.9689	27.3339	17.4545	27.3339	1.1916		27.3339	5.2363	27.3339	8.9835	27.3339	0.848
																												27.4329	9.7179	27.4329	18.4399	27.4329	1.0602		27.4329	5.3962	27.4329	9.5277	27.4329	1.003
																												27.532	10.7124	27.532	19.6522	27.532	1.0128		27.532	5.7402	27.532	9.9625	27.532	1.057
																												27.631	11.0637	27.631	19.6734	27.631	1.1584		27.631	5.9535	27.631	10.0767	27.631	1.24
																												27.73	9.7598	27.73	18.3356	27.73	1.1378
																												27.8291	7.9709	27.8291	19.1014	27.8291	1.2349
																												27.9281	6.1893	27.9281	19.7465	27.9281	1.1841
																												28.0271	4.6488	28.0271	19.127	28.0271	1.4039
																												28.1262	3.1794	28.1262	18.3697	28.1262	1.0793
																												28.2252	3.1904	28.2252	19.2707	28.2252	1.1818
																												28.3242	4.4538	28.3242	18.7506	28.3242	1.0355
																												28.4233	5.782	28.4233	18.5678	28.4233	1.25
																												28.5223	7.4901	28.5223	18.1685	28.5223	1.0328
																												28.6214	8.231	28.6214	17.5678	28.6214	1.0045
																												28.7204	7.7244	28.7204	16.9476	28.7204	1.124
																												28.8194	6.4242	28.8194	17.4139	28.8194	1.2873
																												28.9185	5.2717	28.9185	18.1453	28.9185	1.1338
																												29.0175	4.0274	29.0175	17.5464	29.0175	1.3014
																												29.1165	3.0467	29.1165	17.3244	29.1165	1.0809
																												29.2156	3.185	29.2156	16.7188	29.2156	1.4232
0	0.1273	0	7.4989	0	0.12812		0	1.4543	0	3.45407	0	0.89227		0	17.6416	0	9.3235	0	0.8491		0	2.0444	0	5.61786	0	0.63275		0	1.926	0	26.9946	0	1.10779		0	2.2809	0	10.1377	0	0.744983		0	4.2006	0	12.7685	0	0.73781		0
0.099	0.1442	0.099	7.0152	0.099	0.25576		0.099	1.563	0.099	3.81541	0.099	0.89319		0.099	16.7373	0.099	9.42087	0.099	0.81446		0.099	2.4233	0.099	5.21345	0.099	0.330156		0.099	2.2821	0.099	29.1535	0.099	1.00768		0.099	2.4487	0.099	9.87304	0.099	0.709383		0.099	5.1173	0.099	12.154	0.099	0.89941		0.099
0.1981	0.0772	0.1981	6.4699	0.1981	0.18542		0.1981	1.3616	0.1981	4.36693	0.1981	0.71663		0.1981	15.2018	0.1981	9.82697	0.1981	0.82245		0.1981	2.2391	0.1981	5.28787	0.1981	0.187205		0.1981	2.706	0.1981	29.5457	0.1981	1.22256		0.1981	2.1525	0.1981	9.94218	0.1981	0.618212		0.1981	5.3568	0.1981	11.7925	0.1981	0.83034		0.1981
0.2971	0.0435	0.2971	4.831	0.2971	0.01738		0.2971	1.5097	0.2971	3.74438	0.2971	0.63361		0.2971	12.7614	0.2971	9.34105	0.2971	1.15466		0.2971	1.6314	0.2971	4.92633	0.2971	0.371837		0.2971	2.9918	0.2971	28.6832	0.2971	1.02274		0.2971	2.1345	0.2971	10.1939	0.2971	0.644485		0.2971	4.9806	0.2971	11.6187	0.2971	0.94899		0.2971
0.3961	0.1122	0.3961	3.829	0.3961	0.10484		0.3961	1.557	0.3961	3.18013	0.3961	0.71959		0.3961	9.716	0.3961	8.694	0.3961	1.07442		0.3961	1.0199	0.3961	4.84762	0.3961	0.637607		0.3961	2.7446	0.3961	27.5839	0.3961	1.00566		0.3961	2.4041	0.3961	10.1022	0.3961	0.824782		0.3961	4.8026	0.3961	12.187	0.3961	0.76286		0.3961
0.4952	0.0019	0.4952	2.5102	0.4952	0.13111		0.4952	1.3747	0.4952	3.31199	0.4952	0.84273		0.4952	7.6336	0.4952	9.26146	0.4952	1.00226		0.4952	0.7759	0.4952	5.27088	0.4952	0.811271		0.4952	2.7315	0.4952	26.9134	0.4952	0.967732		0.4952	2.3624	0.4952	9.91542	0.4952	0.87079		0.4952	5.0232	0.4952	12.0961	0.4952	0.65962		0.4952
0.5942	0	0.5942	2.0157	0.5942	0.00436		0.5942	1.4066	0.5942	3.47918	0.5942	0.82207		0.5942	6.3029	0.5942	9.00914	0.5942	1.0416		0.5942	0.7176	0.5942	4.65817	0.5942	0.82073		0.5942	3.5187	0.5942	26.0604	0.5942	0.848666		0.5942	2.5346	0.5942	9.95061	0.5942	0.903027		0.5942	4.4849	0.5942	12.3413	0.5942	0.65876		0.5942
0.6933	0	0.6933	1.5975	0.6933	0.03069		0.6933	1.6918	0.6933	3.62742	0.6933	0.88968		0.6933	5.58	0.6933	9.23877	0.6933	1.23475		0.6933	0.5164	0.6933	4.17766	0.6933	0.744913		0.6933	3.5852	0.6933	23.9188	0.6933	0.958258		0.6933	2.812	0.6933	9.38451	0.6933	0.828943		0.6933	4.8115	0.6933	12.4066	0.6933	0.73253		0.6933
0.7923	0	0.7923	1.4157	0.7923	0.13101		0.7923	1.6964	0.7923	4.07304	0.7923	0.84648		0.7923	5.0258	0.7923	8.85091	0.7923	1.06306		0.7923	0.6049	0.7923	4.54067	0.7923	0.448778		0.7923	3.1955	0.7923	22.1825	0.7923	0.94001		0.7923	3.0055	0.7923	10.1344	0.7923	0.496117		0.7923	4.6115	0.7923	12.6956	0.7923	0.51267		0.7923
0.8913	0	0.8913	1.4617	0.8913	0.15046		0.8913	1.6308	0.8913	3.74386	0.8913	0.80262		0.8913	4.8388	0.8913	8.7078	0.8913	1.29846		0.8913	0.4116	0.8913	5.26898	0.8913	0.559181		0.8913	3.0079	0.8913	21.2614	0.8913	0.90272		0.8913	3.1459	0.8913	9.58112	0.8913	0.704193		0.8913	4.5638	0.8913	11.8498	0.8913	0.631		0.8913
0.9904	0	0.9904	1.1893	0.9904	0.06651		0.9904	1.7883	0.9904	4.19539	0.9904	0.93899		0.9904	5.0851	0.9904	8.66391	0.9904	1.51399		0.9904	0.3857	0.9904	5.41357	0.9904	0.489659		0.9904	3.6668	0.9904	18.8062	0.9904	1.04489		0.9904	3.5199	0.9904	10.2737	0.9904	0.617454		0.9904	4.5817	0.9904	12.757	0.9904	0.73931		0.9904
1.0894	0	1.0894	1.4021	1.0894	0.17655		1.0894	2.0731	1.0894	3.78038	1.0894	0.96999		1.0894	5.3412	1.0894	8.17149	1.0894	1.1434		1.0894	0.4185	1.0894	5.90471	1.0894	0.380369		1.0894	4.6539	1.0894	17.1892	1.0894	0.9343		1.0894	4.0531	1.0894	10.1501	1.0894	0.624274		1.0894	4.5406	1.0894	12.9714	1.0894	0.62806		1.0894
1.1884	0	1.1884	1.495	1.1884	0.11546		1.1884	2.3535	1.1884	3.85278	1.1884	1.03905		1.1884	5.5991	1.1884	8.34483	1.1884	1.09229		1.1884	0.4335	1.1884	5.80369	1.1884	0.558318		1.1884	5.4344	1.1884	15.0308	1.1884	0.884086		1.1884	4.8823	1.1884	10.3313	1.1884	0.503044		1.1884	4.4393	1.1884	12.9489	1.1884	0.69753		1.1884
1.2875	0	1.2875	1.7827	1.2875	0.15278		1.2875	2.251	1.2875	3.9352	1.2875	0.84739		1.2875	5.8911	1.2875	8.3583	1.2875	1.11912		1.2875	0.3044	1.2875	5.89686	1.2875	0.497062		1.2875	5.6568	1.2875	13.7958	1.2875	0.945345		1.2875	5.5608	1.2875	9.67306	1.2875	0.468352		1.2875	4.0952	1.2875	13.3718	1.2875	0.48343		1.2875
1.3865	0	1.3865	1.724	1.3865	0.14957		1.3865	2.3663	1.3865	4.46959	1.3865	0.81146		1.3865	6.1137	1.3865	7.80356	1.3865	1.18133		1.3865	0.2188	1.3865	6.2238	1.3865	0.742645		1.3865	5.353	1.3865	12.5658	1.3865	1.00613		1.3865	5.6467	1.3865	10.4159	1.3865	0.492702		1.3865	3.8818	1.3865	12.4845	1.3865	0.62555		1.3865
1.4855	0	1.4855	1.897	1.4855	0.07634		1.4855	2.3107	1.4855	5.12791	1.4855	0.66826		1.4855	6.959	1.4855	8.31443	1.4855	1.04105		1.4855	0.4104	1.4855	6.5524	1.4855	0.585069		1.4855	5.5254	1.4855	11.1458	1.4855	0.71777		1.4855	5.7178	1.4855	10.0947	1.4855	0.94071		1.4855	3.369	1.4855	11.8459	1.4855	0.71258		1.4855
1.5846	0	1.5846	1.6695	1.5846	0.03446		1.5846	2.3161	1.5846	5.62461	1.5846	0.65456		1.5846	7.9685	1.5846	8.3371	1.5846	1.09445		1.5846	0.508	1.5846	6.59096	1.5846	0.363864		1.5846	6.1491	1.5846	10.1146	1.5846	0.843449		1.5846	5.6653	1.5846	10.2437	1.5846	1.09509		1.5846	3.2527	1.5846	12.8806	1.5846	0.66753		1.5846
1.6836	0	1.6836	2.0536	1.6836	0		1.6836	2.3269	1.6836	5.92643	1.6836	0.73645		1.6836	8.8867	1.6836	8.19703	1.6836	0.93284		1.6836	0.4411	1.6836	5.89802	1.6836	0.528568		1.6836	6.4446	1.6836	10.2938	1.6836	0.864674		1.6836	5.838	1.6836	9.69428	1.6836	0.997763		1.6836	2.6954	1.6836	12.1082	1.6836	0.76471		1.6836
1.7826	0	1.7826	2.3406	1.7826	0		1.7826	2.5968	1.7826	6.07526	1.7826	0.60075		1.7826	10.8708	1.7826	8.59907	1.7826	0.94467		1.7826	0.4479	1.7826	6.33087	1.7826	0.355105		1.7826	5.1771	1.7826	10.8062	1.7826	0.85991		1.7826	5.9714	1.7826	9.79504	1.7826	1.02432		1.7826	2.7747	1.7826	11.3619	1.7826	0.78076		1.7826
1.8817	0	1.8817	1.9806	1.8817	0		1.8817	2.6891	1.8817	6.67121	1.8817	0.71078		1.8817	12.615	1.8817	8.59232	1.8817	1.18875		1.8817	0.4837	1.8817	5.56878	1.8817	0.26946		1.8817	3.7082	1.8817	11.1933	1.8817	0.91194		1.8817	5.734	1.8817	9.23655	1.8817	0.907463		1.8817	2.7452	1.8817	11.0085	1.8817	0.95195		1.8817
1.9807	0	1.9807	2.1661	1.9807	0.01486		1.9807	2.8187	1.9807	7.94255	1.9807	0.72114		1.9807	13.0335	1.9807	8.9238	1.9807	1.07921		1.9807	0.175	1.9807	5.04194	1.9807	0.530186		1.9807	3.3003	1.9807	12.4997	1.9807	0.849614		1.9807	6.0586	1.9807	9.35312	1.9807	0.858003		1.9807	2.6562	1.9807	11.1901	1.9807	0.70724		1.9807
2.0798	0	2.0798	1.9717	2.0798	0.0815		2.0798	3.1489	2.0798	7.81012	2.0798	0.79007		2.0798	13.7493	2.0798	8.9322	2.0798	1.01987		2.0798	0.0364	2.0798	4.71016	2.0798	0.400043		2.0798	3.2989	2.0798	13.2329	2.0798	0.927851		2.0798	5.915	2.0798	9.33707	2.0798	0.921526		2.0798	2.4875	2.0798	11.884	2.0798	0.74953		2.0798
2.1788	0	2.1788	2.0266	2.1788	0		2.1788	3.1432	2.1788	8.81498	2.1788	0.64932		2.1788	13.3561	2.1788	8.9325	2.1788	1.00044		2.1788	0.1514	2.1788	4.0647	2.1788	0.261264		2.1788	3.5658	2.1788	14.9278	2.1788	0.617034		2.1788	5.232	2.1788	9.52919	2.1788	0.730132		2.1788	2.6756	2.1788	10.4894	2.1788	0.70786		2.1788
2.2778	0	2.2778	2.3372	2.2778	0		2.2778	3.2582	2.2778	8.59037	2.2778	0.6588		2.2778	10.3011	2.2778	9.13976	2.2778	1.09466		2.2778	0.1761	2.2778	3.41602	2.2778	0.204372		2.2778	3.2117	2.2778	16.9465	2.2778	0.773111		2.2778	5.4731	2.2778	9.00727	2.2778	0.405921		2.2778	2.2322	2.2778	9.32257	2.2778	0.47567		2.2778
2.3769	0.0249	2.3769	2.7001	2.3769	0		2.3769	3.8537	2.3769	7.74641	2.3769	0.86746		2.3769	7.5086	2.3769	9.4889	2.3769	0.96638		2.3769	0.3056	2.3769	3.35619	2.3769	0.194658		2.3769	2.473	2.3769	17.4571	2.3769	0.731279		2.3769	4.8497	2.3769	9.27791	2.3769	0.609186		2.3769	2.5751	2.3769	8.78336	2.3769	0.7561		2.3769
2.4759	0.1161	2.4759	2.6181	2.4759	0		2.4759	4.5054	2.4759	7.21451	2.4759	0.51878		2.4759	5.2002	2.4759	9.0378	2.4759	1.0143		2.4759	0.1524	2.4759	3.32933	2.4759	0.142136		2.4759	2.1924	2.4759	17.9418	2.4759	0.870645		2.4759	4.7527	2.4759	9.3572	2.4759	0.645963		2.4759	2.4091	2.4759	8.92005	2.4759	0.64432		2.4759
2.5749	0.1309	2.5749	2.7475	2.5749	0.0091		2.5749	5.1005	2.5749	7.00311	2.5749	0.49034		2.5749	3.8186	2.5749	9.39073	2.5749	0.96023		2.5749	0.1624	2.5749	3.49963	2.5749	0.080191		2.5749	1.6197	2.5749	17.5785	2.5749	0.81889		2.5749	4.6782	2.5749	9.26404	2.5749	0.618898		2.5749	2.8939	2.5749	8.61654	2.5749	0.58023		2.5749
2.674	0.2515	2.674	2.7392	2.674	0.11864		2.674	5.1887	2.674	6.87867	2.674	0.64337		2.674	2.8998	2.674	9.97673	2.674	0.81818		2.674	0.1607	2.674	3.61046	2.674	0.105506		2.674	1.1612	2.674	17.516	2.674	0.738983		2.674	4.5339	2.674	9.11225	2.674	0.459126		2.674	2.965	2.674	8.1946	2.674	0.55097		2.674
2.773	0.5332	2.773	3.8312	2.773	0.20216		2.773	4.8601	2.773	7.14369	2.773	0.65294		2.773	2.7222	2.773	9.76124	2.773	0.99572		2.773	0.3794	2.773	3.93741	2.773	0.320744		2.773	1.071	2.773	15.8522	2.773	0.802455		2.773	4.3005	2.773	9.49516	2.773	0.395051		2.773	2.7848	2.773	7.12082	2.773	0.70637		2.773
2.872	1.0071	2.872	5.2297	2.872	0.18978		2.872	4.7266	2.872	6.02912	2.872	0.91978		2.872	2.4373	2.872	9.49178	2.872	0.96888		2.872	0.3941	2.872	3.84185	2.872	0.529955		2.872	0.8542	2.872	14.2397	2.872	0.756659		2.872	5.2321	2.872	9.05402	2.872	0.604849		2.872	2.5316	2.872	6.77592	2.872	0.84788		2.872
2.9711	1.7675	2.9711	6.6686	2.9711	0.00322		2.9711	4.1246	2.9711	6.18575	2.9711	0.81294		2.9711	2.7424	2.9711	8.95682	2.9711	0.49609		2.9711	0.613	2.9711	4.57251	2.9711	0.245118		2.9711	0.8051	2.9711	12.5023	2.9711	0.794095		2.9711	5.3492	2.9711	9.04069	2.9711	0.661195		2.9711	2.5017	2.9711	6.82704	2.9711	0.5743		2.9711
3.0701	2.7114	3.0701	7.7363	3.0701	0.0352		3.0701	3.7514	3.0701	6.0067	3.0701	1.02325		3.0701	2.8824	3.0701	8.56416	3.0701	0.49912		3.0701	0.6646	3.0701	4.83055	3.0701	0.221655		3.0701	0.8273	3.0701	11.5594	3.0701	0.973074		3.0701	5.1054	3.0701	8.51473	3.0701	0.652816		3.0701	2.4964	3.0701	7.81835	3.0701	0.18709		3.0701
3.1691	4.0318	3.1691	8.603	3.1691	0.27252		3.1691	3.2578	3.1691	5.74098	3.1691	0.91768		3.1691	2.969	3.1691	8.99417	3.1691	0.49107		3.1691	1.0344	3.1691	5.28513	3.1691	0.284125		3.1691	0.8277	3.1691	10.497	3.1691	0.835049		3.1691	5.0184	3.1691	8.84052	3.1691	0.858014		3.1691	2.0443	3.1691	7.83232	3.1691	0.21748		3.1691
3.2682	6.1359	3.2682	9.3233	3.2682	0.31405		3.2682	3.0353	3.2682	6.04951	3.2682	0.94354		3.2682	3.0864	3.2682	9.02298	3.2682	0.61197		3.2682	1.5755	3.2682	5.19267	3.2682	0.323007		3.2682	0.6561	3.2682	10.3308	3.2682	0.688787		3.2682	4.3901	3.2682	8.60676	3.2682	1.0008		3.2682	2.1148	3.2682	7.7703	3.2682	0.41922		3.2682
3.3672	7.8998	3.3672	9.2707	3.3672	0.20398		3.3672	2.8232	3.3672	6.10618	3.3672	0.89945		3.3672	2.9885	3.3672	8.72775	3.3672	0.79033		3.3672	1.9252	3.3672	5.12722	3.3672	0.325932		3.3672	0.7021	3.3672	10.886	3.3672	0.78957		3.3672	3.8677	3.3672	8.51796	3.3672	0.927685		3.3672	2.4072	3.3672	8.56687	3.3672	0.56079		3.3672
3.4663	8.3383	3.4663	9.7149	3.4663	0.27164		3.4663	3.0568	3.4663	6.15413	3.4663	1.20347		3.4663	3.2985	3.4663	7.92619	3.4663	0.68826		3.4663	1.9531	3.4663	5.06444	3.4663	0.411184		3.4663	0.683	3.4663	10.0377	3.4663	0.725113		3.4663	3.9415	3.4663	8.02773	3.4663	0.932496		3.4663	2.695	3.4663	8.72188	3.4663	0.82418		3.4663
3.5653	8.3935	3.5653	9.5721	3.5653	0.32118		3.5653	3.0205	3.5653	5.80542	3.5653	0.99824		3.5653	3.2032	3.5653	7.3672	3.5653	0.69316		3.5653	1.5057	3.5653	4.65976	3.5653	0.461939		3.5653	0.9342	3.5653	10.8774	3.5653	0.535371		3.5653	4.3693	3.5653	8.20448	3.5653	0.760579		3.5653	2.703	3.5653	9.26851	3.5653	0.60704		3.5653
3.6643	7.7152	3.6643	9.5695	3.6643	0.34885		3.6643	3.1183	3.6643	6.19778	3.6643	0.76775		3.6643	3.6646	3.6643	7.29402	3.6643	0.76474		3.6643	1.1219	3.6643	4.94155	3.6643	0.344538		3.6643	0.7464	3.6643	10.6147	3.6643	0.815784		3.6643	4.378	3.6643	8.03062	3.6643	0.539834		3.6643	2.5688	3.6643	9.35022	3.6643	0.85878		3.6643
3.7634	8.0216	3.7634	9.5552	3.7634	0.46832		3.7634	3.2856	3.7634	5.90491	3.7634	0.79984		3.7634	3.9282	3.7634	7.47655	3.7634	0.82746		3.7634	0.9438	3.7634	5.38889	3.7634	0.40509		3.7634	0.5879	3.7634	9.7582	3.7634	0.840123		3.7634	4.8257	3.7634	8.28824	3.7634	0.735483		3.7634	2.5551	3.7634	9.96791	3.7634	0.69555		3.7634
3.8624	8.7615	3.8624	9.312	3.8624	0.44688		3.8624	3.8647	3.8624	6.27971	3.8624	0.67152		3.8624	4.5605	3.8624	8.03453	3.8624	0.96174		3.8624	1.3036	3.8624	5.92427	3.8624	0.354774		3.8624	0.3977	3.8624	9.2163	3.8624	0.833759		3.8624	5.7	3.8624	8.54081	3.8624	0.74804		3.8624	2.6973	3.8624	10.0479	3.8624	0.51029		3.8624
3.9614	8.2461	3.9614	9.2159	3.9614	0.27921		3.9614	4.0277	3.9614	6.5427	3.9614	0.52268		3.9614	5.8353	3.9614	8.43095	3.9614	0.81545		3.9614	1.9149	3.9614	5.9731	3.9614	0.353688		3.9614	0.4969	3.9614	9.9254	3.9614	0.69528		3.9614	6.6217	3.9614	8.87021	3.9614	0.768607		3.9614	2.8277	3.9614	10.2325	3.9614	0.53988		3.9614
4.0605	8.2801	4.0605	8.5318	4.0605	0.47476		4.0605	4.1616	4.0605	6.2124	4.0605	0.95009		4.0605	7.8196	4.0605	8.5413	4.0605	1.0525		4.0605	1.9295	4.0605	6.30592	4.0605	0.438915		4.0605	0.3388	4.0605	10.1209	4.0605	0.584429		4.0605	7.5616	4.0605	8.70828	4.0605	0.736137		4.0605	2.8106	4.0605	10.4553	4.0605	0.85431		4.0605
4.1595	8.549	4.1595	8.8328	4.1595	0.58795		4.1595	4.1492	4.1595	6.46466	4.1595	0.57904		4.1595	9.2411	4.1595	8.32331	4.1595	0.80042		4.1595	2.0427	4.1595	6.30745	4.1595	0.50143		4.1595	0.3955	4.1595	9.4371	4.1595	0.437373		4.1595	8.8228	4.1595	9.14509	4.1595	0.912418		4.1595	2.8344	4.1595	10.7213	4.1595	0.66426		4.1595
4.2585	8.5669	4.2585	8.6342	4.2585	0.26651		4.2585	4.3771	4.2585	6.50048	4.2585	0.84327		4.2585	9.5101	4.2585	8.62844	4.2585	0.9007		4.2585	2.1501	4.2585	6.01696	4.2585	0.626019		4.2585	0.3287	4.2585	9.0804	4.2585	0.40824		4.2585	10.2451	4.2585	9.0788	4.2585	1.01512		4.2585	3.0546	4.2585	10.7959	4.2585	0.62172		4.2585
4.3576	8.8467	4.3576	8.9985	4.3576	0.37061		4.3576	4.6439	4.3576	6.32289	4.3576	0.79522		4.3576	10.1582	4.3576	8.69547	4.3576	0.94457		4.3576	2.429	4.3576	6.40776	4.3576	0.533223		4.3576	0.4333	4.3576	9.5607	4.3576	0.617062		4.3576	11.1948	4.3576	8.89672	4.3576	0.758695		4.3576	3.6406	4.3576	10.8557	4.3576	0.80474		4.3576
4.4566	8.4003	4.4566	8.9096	4.4566	0.38269		4.4566	4.5032	4.4566	6.76223	4.4566	0.78508		4.4566	10.5164	4.4566	8.41269	4.4566	0.8836		4.4566	2.9032	4.4566	6.11522	4.4566	0.615968		4.4566	0.2863	4.4566	9.9061	4.4566	0.336041		4.4566	12.0939	4.4566	7.86226	4.4566	0.747794		4.4566	3.814	4.4566	11.0267	4.4566	0.78138		4.4566
4.5556	8.9129	4.5556	10.2086	4.5556	0.28421		4.5556	4.6534	4.5556	6.90324	4.5556	0.6172		4.5556	10.6535	4.5556	8.81244	4.5556	0.74847		4.5556	3.2772	4.5556	6.11388	4.5556	0.367619		4.5556	0.5414	4.5556	11.0012	4.5556	0.306313		4.5556	11.9465	4.5556	7.69313	4.5556	0.590923		4.5556	4.0486	4.5556	10.854	4.5556	0.59702		4.5556
4.6547	9.8721	4.6547	10.8593	4.6547	0.36111		4.6547	4.6381	4.6547	6.52394	4.6547	0.53657		4.6547	10.2245	4.6547	9.14214	4.6547	0.75715		4.6547	3.0903	4.6547	5.98216	4.6547	0.734591		4.6547	0.8388	4.6547	11.7324	4.6547	0.546603		4.6547	11.3931	4.6547	8.32488	4.6547	0.543788		4.6547	4.1278	4.6547	11.1974	4.6547	0.52918		4.6547
4.7537	11.7144	4.7537	10.1096	4.7537	0.20582		4.7537	4.7275	4.7537	6.40483	4.7537	0.92527		4.7537	9.7869	4.7537	8.21781	4.7537	0.82638		4.7537	3.2658	4.7537	5.71996	4.7537	0.281246		4.7537	0.9764	4.7537	12.7935	4.7537	0.661654		4.7537	10.5809	4.7537	8.71429	4.7537	0.698516		4.7537	3.9826	4.7537	11.0714	4.7537	0.78086		4.7537
4.8528	13.576	4.8528	10.6917	4.8528	0.42086		4.8528	4.7988	4.8528	6.64607	4.8528	0.51319		4.8528	9.8154	4.8528	8.03135	4.8528	1.1007		4.8528	3.1995	4.8528	5.47266	4.8528	0.351051		4.8528	0.9433	4.8528	13.7169	4.8528	0.521413		4.8528	9.3636	4.8528	9.29043	4.8528	0.267975		4.8528	4.2968	4.8528	10.5466	4.8528	0.92743		4.8528
4.9518	13.652	4.9518	10.832	4.9518	0.42947		4.9518	4.9074	4.9518	6.99143	4.9518	0.69419		4.9518	9.4732	4.9518	7.97031	4.9518	0.8576		4.9518	2.895	4.9518	5.63095	4.9518	0.464261		4.9518	1.0264	4.9518	13.0668	4.9518	0.571096		4.9518	8.4127	4.9518	9.66006	4.9518	0.488138		4.9518	4.5408	4.9518	10.6717	4.9518	1.38301		4.9518
5.0508	12.1112	5.0508	11.9076	5.0508	0.48862		5.0508	5.177	5.0508	6.44529	5.0508	0.6833		5.0508	9.4458	5.0508	9.05261	5.0508	0.90512		5.0508	2.9967	5.0508	5.87952	5.0508	0.330244		5.0508	1.119	5.0508	13.6975	5.0508	0.570857		5.0508	7.9185	5.0508	8.9905	5.0508	0.558639		5.0508	4.4123	5.0508	10.0784	5.0508	0.91173		5.0508
5.1499	9.8871	5.1499	11.5758	5.1499	0.58607		5.1499	5.9001	5.1499	6.64998	5.1499	0.55378		5.1499	8.845	5.1499	9.1538	5.1499	1.13689		5.1499	3.0853	5.1499	5.09407	5.1499	0.180491		5.1499	1.3704	5.1499	15.2419	5.1499	0.746939		5.1499	7.3356	5.1499	8.58896	5.1499	0.643222		5.1499	4.3241	5.1499	10.5892	5.1499	0.95777		5.1499
5.2489	8.8096	5.2489	11.9516	5.2489	0.66302		5.2489	6.6246	5.2489	6.32115	5.2489	0.46118		5.2489	8.9337	5.2489	9.30555	5.2489	1.19244		5.2489	3.0058	5.2489	5.22052	5.2489	0.501503		5.2489	1.5035	5.2489	15.5129	5.2489	0.860003		5.2489	7.4743	5.2489	9.46587	5.2489	0.700998		5.2489	4.4812	5.2489	10.3459	5.2489	0.76388		5.2489
5.3479	8.2504	5.3479	11.7846	5.3479	0.54337		5.3479	6.7205	5.3479	6.99495	5.3479	0.33786		5.3479	9.6074	5.3479	9.85137	5.3479	1.13139		5.3479	2.9274	5.3479	5.13657	5.3479	0.429663		5.3479	1.7869	5.3479	16.0467	5.3479	0.721651		5.3479	8.0383	5.3479	9.79829	5.3479	0.583814		5.3479	4.7875	5.3479	10.7577	5.3479	0.7773		5.3479
5.447	8.632	5.447	12.5	5.447	0.42429		5.447	8.0645	5.447	7.11544	5.447	0.62383		5.447	9.8381	5.447	10.2368	5.447	0.84473		5.447	3.1472	5.447	5.35738	5.447	0.235729		5.447	2.0328	5.447	17.4101	5.447	0.916179		5.447	8.165	5.447	9.14183	5.447	0.695985		5.447	5.3946	5.447	10.6782	5.447	0.96254		5.447
5.546	9.1254	5.546	13.2419	5.546	0.45609		5.546	10.4522	5.546	7.0238	5.546	0.34855		5.546	10.2435	5.546	10.1258	5.546	0.84804		5.546	3.0687	5.546	5.10507	5.546	0.336849		5.546	2.0368	5.546	18.2869	5.546	0.708638		5.546	8.3741	5.546	10.1154	5.546	0.46759		5.546	6.2596	5.546	11.7959	5.546	0.8824		5.546
5.645	10.1396	5.645	12.7759	5.645	0.53773		5.645	13.2035	5.645	6.50488	5.645	0.51508		5.645	11.3258	5.645	10.4374	5.645	0.9473		5.645	3.1271	5.645	5.32474	5.645	0.434923		5.645	2.3284	5.645	18.294	5.645	0.728377		5.645	8.6181	5.645	10.6796	5.645	0.326322		5.645	8.3309	5.645	11.8336	5.645	0.56052		5.645
5.7441	11.9391	5.7441	12.8779	5.7441	0.88719		5.7441	15.822	5.7441	6.63539	5.7441	0.4707		5.7441	12.6878	5.7441	9.12154	5.7441	0.94453		5.7441	3.544	5.7441	4.90918	5.7441	0.435237		5.7441	3.3062	5.7441	17.5236	5.7441	0.969224		5.7441	9.0961	5.7441	9.98223	5.7441	0.369068		5.7441	11.5369	5.7441	11.6427	5.7441	1.00085		5.7441
5.8431	14.6791	5.8431	12.8956	5.8431	0.8207		5.8431	17.6546	5.8431	6.719	5.8431	0.75338		5.8431	13.9141	5.8431	9.37245	5.8431	0.737		5.8431	3.556	5.8431	4.96034	5.8431	0.419324		5.8431	5.1569	5.8431	18.1477	5.8431	0.830561		5.8431	10.7162	5.8431	9.11594	5.8431	0.495522		5.8431	17.6183	5.8431	11.6811	5.8431	0.89263		5.8431
5.9422	19.1934	5.9422	13.5868	5.9422	0.6118		5.9422	19.6049	5.9422	7.15632	5.9422	0.57735		5.9422	15.2402	5.9422	9.68473	5.9422	0.76882		5.9422	4.2176	5.9422	5.50731	5.9422	0.574627		5.9422	7.5293	5.9422	19.4767	5.9422	0.94719		5.9422	13.3869	5.9422	8.75302	5.9422	0.53169		5.9422	24.7719	5.9422	11.4791	5.9422	0.97809		5.9422
6.0412	23.6939	6.0412	13.7001	6.0412	0.39442		6.0412	22.4327	6.0412	7.177	6.0412	0.6336		6.0412	18.3877	6.0412	10.5924	6.0412	0.93897		6.0412	4.7881	6.0412	5.40026	6.0412	0.629887		6.0412	12.7629	6.0412	18.7086	6.0412	0.911373		6.0412	17.2459	6.0412	8.75484	6.0412	0.430074		6.0412	31.1481	6.0412	10.9223	6.0412	0.80312		6.0412
6.1402	30.0883	6.1402	14.2128	6.1402	0.54621		6.1402	24.2185	6.1402	7.29211	6.1402	0.82029		6.1402	21.8614	6.1402	10.7689	6.1402	0.7787		6.1402	5.7303	6.1402	5.44417	6.1402	0.614372		6.1402	21.4916	6.1402	19.3832	6.1402	0.927568		6.1402	21.889	6.1402	8.8376	6.1402	0.405381		6.1402	34.0172	6.1402	10.3089	6.1402	0.77514		6.1402
6.2393	37.0492	6.2393	13.833	6.2393	0.77924		6.2393	26.6968	6.2393	7.47818	6.2393	0.60929		6.2393	26.1568	6.2393	10.6966	6.2393	0.9755		6.2393	7.4166	6.2393	5.14579	6.2393	0.461437		6.2393	31.9844	6.2393	19.9302	6.2393	0.762614		6.2393	27.4417	6.2393	8.37832	6.2393	0.437093		6.2393	34.6532	6.2393	10.1633	6.2393	0.70141		6.2393
6.3383	40.8694	6.3383	13.2008	6.3383	0.6035		6.3383	29.7291	6.3383	7.61029	6.3383	0.54401		6.3383	30.2651	6.3383	10.392	6.3383	0.68387		6.3383	9.4937	6.3383	5.61127	6.3383	0.392801		6.3383	41.0804	6.3383	22.1721	6.3383	0.853906		6.3383	34.2963	6.3383	9.63532	6.3383	0.574171		6.3383	35.5978	6.3383	10.0058	6.3383	0.68329		6.3383
6.4373	42.9117	6.4373	12.3823	6.4373	0.73436		6.4373	31.8024	6.4373	7.5408	6.4373	0.45794		6.4373	35.515	6.4373	10.2402	6.4373	0.60354		6.4373	11.5019	6.4373	6.18201	6.4373	0.60062		6.4373	44.7606	6.4373	23.8754	6.4373	0.750764		6.4373	38.8399	6.4373	9.93181	6.4373	0.494666		6.4373	35.6601	6.4373	9.56287	6.4373	0.65149		6.4373
6.5364	43.2109	6.5364	10.8797	6.5364	0.90753		6.5364	33.7881	6.5364	7.5555	6.5364	0.51266		6.5364	41.7274	6.5364	10.3054	6.5364	0.84655		6.5364	12.6338	6.5364	6.03064	6.5364	0.330265		6.5364	46.8069	6.5364	24.7894	6.5364	0.796695		6.5364	41.2901	6.5364	9.47958	6.5364	0.730567		6.5364	33.8448	6.5364	9.40199	6.5364	0.66071		6.5364
6.6354	45.4143	6.6354	10.4352	6.6354	1.0314		6.6354	33.9946	6.6354	7.67538	6.6354	0.70528		6.6354	47.1648	6.6354	10.9968	6.6354	0.91018		6.6354	12.8697	6.6354	5.89919	6.6354	0.543172		6.6354	49.6666	6.6354	26.2263	6.6354	0.91437		6.6354	42.1689	6.6354	9.92682	6.6354	0.688861		6.6354	29.0947	6.6354	11.0085	6.6354	0.47185		6.6354
6.7344	45.5464	6.7344	11.0193	6.7344	0.91549		6.7344	34.2601	6.7344	7.59911	6.7344	0.64869		6.7344	49.6771	6.7344	10.9147	6.7344	0.73775		6.7344	12.3389	6.7344	5.42019	6.7344	0.509448		6.7344	52.5909	6.7344	28.444	6.7344	1.06251		6.7344	39.7128	6.7344	9.22259	6.7344	0.478636		6.7344	23.9268	6.7344	10.9186	6.7344	0.6715		6.7344
6.8335	41.1291	6.8335	10.3839	6.8335	1.0123		6.8335	33.9601	6.8335	7.55967	6.8335	0.55877		6.8335	49.9884	6.8335	11.0353	6.8335	0.76264		6.8335	11.3885	6.8335	5.58316	6.8335	0.597492		6.8335	56.0762	6.8335	28.6409	6.8335	0.85089		6.8335	37.2031	6.8335	9.17172	6.8335	0.82045		6.8335	18.7789	6.8335	11.7379	6.8335	0.88342		6.8335
6.9325	35.5713	6.9325	10.3959	6.9325	1.19016		6.9325	33.7457	6.9325	7.10223	6.9325	0.453		6.9325	47.6196	6.9325	11.3095	6.9325	0.95685		6.9325	9.7728	6.9325	5.56722	6.9325	0.751926		6.9325	55.6146	6.9325	28.1122	6.9325	0.923105		6.9325	32.7969	6.9325	9.79692	6.9325	0.808559		6.9325	14.1944	6.9325	12.7926	6.9325	0.69231		6.9325
7.0315	27.1878	7.0315	9.2095	7.0315	1.01195		7.0315	32.4831	7.0315	6.7022	7.0315	0.37022		7.0315	39.9697	7.0315	11.1509	7.0315	0.90848		7.0315	8.6484	7.0315	5.64333	7.0315	0.581056		7.0315	48.0585	7.0315	27.0815	7.0315	0.997271		7.0315	27.6008	7.0315	10.7945	7.0315	0.794225		7.0315	10.9473	7.0315	12.222	7.0315	0.60867		7.0315
7.1306	17.5021	7.1306	9.982	7.1306	0.82269		7.1306	29.0155	7.1306	6.84182	7.1306	0.74078		7.1306	29.0801	7.1306	11.5273	7.1306	0.76721		7.1306	7.6334	7.1306	5.75659	7.1306	0.445631		7.1306	37.172	7.1306	26.1882	7.1306	1.14753		7.1306	22.7929	7.1306	10.3986	7.1306	0.795687		7.1306	8.9182	7.1306	12.9715	7.1306	0.67097		7.1306
7.2296	9.0799	7.2296	10.0504	7.2296	0.89219		7.2296	25.6415	7.2296	6.23907	7.2296	0.85308		7.2296	23.1677	7.2296	11.3528	7.2296	0.83428		7.2296	6.2223	7.2296	5.02169	7.2296	0.464354		7.2296	26.4354	7.2296	26.9751	7.2296	1.08656		7.2296	18.6236	7.2296	10.7769	7.2296	0.524368		7.2296	7.734	7.2296	13.2508	7.2296	0.4237		7.2296
7.3287	5.168	7.3287	10.2973	7.3287	0.73554		7.3287	22.8764	7.3287	6.77024	7.3287	0.61701		7.3287	19.1776	7.3287	11.416	7.3287	0.82584		7.3287	5.3278	7.3287	4.82914	7.3287	0.738699		7.3287	18.2469	7.3287	26.2258	7.3287	0.988668		7.3287	15.0957	7.3287	11.4654	7.3287	0.580559		7.3287	6.8709	7.3287	13.4531	7.3287	0.72335		7.3287
7.4277	3.4855	7.4277	9.75	7.4277	0.76367		7.4277	19.8534	7.4277	6.7302	7.4277	0.61184		7.4277	15.9996	7.4277	10.6483	7.4277	0.88699		7.4277	4.6753	7.4277	4.94892	7.4277	0.662027		7.4277	13.3853	7.4277	27.032	7.4277	0.82205		7.4277	11.5071	7.4277	10.9876	7.4277	0.728559		7.4277	6.2058	7.4277	13.8049	7.4277	0.52594		7.4277
7.5267	3.1108	7.5267	9.8079	7.5267	0.84248		7.5267	18.1955	7.5267	7.39416	7.5267	0.54767		7.5267	17.3429	7.5267	10.4963	7.5267	0.78084		7.5267	4.321	7.5267	4.77249	7.5267	0.457618		7.5267	10.7382	7.5267	26.0531	7.5267	0.906175		7.5267	9.0152	7.5267	11.0741	7.5267	0.494206		7.5267	5.4639	7.5267	12.5954	7.5267	0.63191		7.5267
7.6258	3.1423	7.6258	10.0795	7.6258	0.98824		7.6258	16.3078	7.6258	8.38099	7.6258	0.68161		7.6258	17.8674	7.6258	10.2399	7.6258	0.73961		7.6258	4.0432	7.6258	4.40971	7.6258	0.429575		7.6258	10.0289	7.6258	24.4069	7.6258	0.888361		7.6258	7.9702	7.6258	12.1123	7.6258	0.60036		7.6258	5.1156	7.6258	13.061	7.6258	0.27985		7.6258
7.7248	3.1234	7.7248	11.1058	7.7248	0.91251		7.7248	13.9843	7.7248	9.46368	7.7248	0.48378		7.7248	17.0894	7.7248	10.7126	7.7248	0.70616		7.7248	3.5559	7.7248	4.56205	7.7248	0.533681		7.7248	9.8665	7.7248	21.2777	7.7248	0.872475		7.7248	7.8475	7.7248	12.0358	7.7248	0.69029		7.7248	4.8716	7.7248	13.4628	7.7248	0.34512		7.7248
7.8238	2.9229	7.8238	11.0368	7.8238	1.05064		7.8238	12.076	7.8238	8.34564	7.8238	0.76007		7.8238	15.5835	7.8238	10.9252	7.8238	0.87874		7.8238	2.9737	7.8238	4.80305	7.8238	0.427528		7.8238	9.1318	7.8238	18.8662	7.8238	0.989972		7.8238	7.7503	7.8238	10.7959	7.8238	0.851896		7.8238	5.1863	7.8238	13.136	7.8238	0.60474		7.8238
7.9229	2.7083	7.9229	11.3025	7.9229	0.91819		7.9229	10.6148	7.9229	7.19117	7.9229	0.75097		7.9229	13.8677	7.9229	10.5858	7.9229	0.80649		7.9229	2.4198	7.9229	4.70383	7.9229	0.523329		7.9229	6.6955	7.9229	16.3745	7.9229	0.852572		7.9229	8.0241	7.9229	11.4285	7.9229	0.924556		7.9229	4.8512	7.9229	13.0211	7.9229	0.41993		7.9229
8.0219	2.5671	8.0219	11.5526	8.0219	0.8536		8.0219	9.5235	8.0219	6.69368	8.0219	0.72606		8.0219	12.0763	8.0219	11.0013	8.0219	0.75586		8.0219	2.2489	8.0219	5.10646	8.0219	0.391999		8.0219	5.5306	8.0219	14.0673	8.0219	0.6662		8.0219	8.3743	8.0219	10.8581	8.0219	0.755657		8.0219	4.5597	8.0219	12.7351	8.0219	0.67902		8.0219
8.1209	2.4965	8.1209	12.2911	8.1209	0.91347		8.1209	8.294	8.1209	6.28556	8.1209	0.58377		8.1209	10.4911	8.1209	11.4187	8.1209	0.61108		8.1209	2.0289	8.1209	5.57626	8.1209	0.604778		8.1209	5.2879	8.1209	15.3015	8.1209	0.551847		8.1209	9.0616	8.1209	10.9252	8.1209	0.86362		8.1209	4.2052	8.1209	12.3815	8.1209	0.76855		8.1209
8.22	2.5281	8.22	13.3535	8.22	1.05982		8.22	7.2123	8.22	6.27195	8.22	0.71975		8.22	8.9716	8.22	11.5553	8.22	0.70104		8.22	1.6546	8.22	5.4931	8.22	0.787155		8.22	5.2478	8.22	14.6829	8.22	0.728879		8.22	9.4668	8.22	10.5658	8.22	0.622832		8.22	4.3776	8.22	11.7369	8.22	0.52539		8.22
8.319	2.8788	8.319	14.2572	8.319	0.86005		8.319	5.9935	8.319	6.00035	8.319	0.82059		8.319	7.9945	8.319	11.7685	8.319	0.85606		8.319	2.0829	8.319	5.47774	8.319	0.78766		8.319	4.8261	8.319	14.326	8.319	0.796379		8.319	8.7648	8.319	10.2088	8.319	0.902905		8.319	4.6079	8.319	11.8417	8.319	0.85608		8.319
8.418	3.4774	8.418	14.2569	8.418	0.76581		8.418	5.391	8.418	6.7607	8.418	0.78033		8.418	7.7464	8.418	12.4421	8.418	0.88704		8.418	1.8437	8.418	5.01874	8.418	0.540046		8.418	4.6461	8.418	14.8702	8.418	0.823791		8.418	8.5499	8.418	10.4224	8.418	0.731276		8.418	5.0237	8.418	11.3517	8.418	0.36171		8.418
8.5171	3.8177	8.5171	15.3556	8.5171	0.77832		8.5171	4.8725	8.5171	6.72779	8.5171	0.99574		8.5171	9.4227	8.5171	12.2135	8.5171	0.75913		8.5171	1.4655	8.5171	5.24981	8.5171	0.366742		8.5171	4.348	8.5171	14.4471	8.5171	0.726965		8.5171	8.7994	8.5171	10.9946	8.5171	0.86066		8.5171	5.6441	8.5171	11.5691	8.5171	0.76428		8.5171
8.6161	4.3152	8.6161	15.8954	8.6161	0.9237		8.6161	4.4555	8.6161	6.73524	8.6161	0.89609		8.6161	11.6742	8.6161	12.0484	8.6161	0.8069		8.6161	1.6005	8.6161	5.34404	8.6161	0.551982		8.6161	4.03	8.6161	15.7936	8.6161	0.830932		8.6161	8.628	8.6161	10.7711	8.6161	0.43122		8.6161	6.2149	8.6161	11.8526	8.6161	0.78686		8.6161
8.7152	4.5968	8.7152	16.4397	8.7152	0.8316		8.7152	3.8567	8.7152	6.72691	8.7152	0.74068		8.7152	13.3415	8.7152	9.73068	8.7152	0.78066		8.7152	1.8025	8.7152	5.5842	8.7152	0.527332		8.7152	3.3435	8.7152	16.4734	8.7152	0.713422		8.7152	8.982	8.7152	11.2172	8.7152	0.599618		8.7152	6.6781	8.7152	11.0284	8.7152	0.42689		8.7152
8.8142	5.0511	8.8142	15.8003	8.8142	0.68189		8.8142	3.5395	8.8142	6.61764	8.8142	0.66061		8.8142	14.3954	8.8142	10.2309	8.8142	0.90944		8.8142	2.3457	8.8142	5.51657	8.8142	0.6301		8.8142	3.2519	8.8142	15.3714	8.8142	0.766096		8.8142	9.2237	8.8142	11.4701	8.8142	0.677744		8.8142	7.0071	8.8142	10.6968	8.8142	0.81658		8.8142
8.9132	5.6441	8.9132	16.8358	8.9132	0.86921		8.9132	3.4015	8.9132	6.99372	8.9132	0.6769		8.9132	15.8562	8.9132	10.5689	8.9132	0.72529		8.9132	3.119	8.9132	4.93913	8.9132	0.52805		8.9132	3.4885	8.9132	15.0241	8.9132	0.919525		8.9132	10.4368	8.9132	11.9257	8.9132	0.44678		8.9132	6.4778	8.9132	10.7584	8.9132	0.73832		8.9132
9.0123	6.6987	9.0123	17.0062	9.0123	0.8406		9.0123	3.6715	9.0123	6.17998	9.0123	0.72193		9.0123	17.422	9.0123	10.5626	9.0123	0.88001		9.0123	3.6971	9.0123	4.75043	9.0123	0.649844		9.0123	3.8109	9.0123	14.1271	9.0123	0.775457		9.0123	12.0457	9.0123	12.0012	9.0123	0.562072		9.0123	6.2486	9.0123	10.8194	9.0123	0.96153		9.0123
9.1113	8.0678	9.1113	16.3072	9.1113	0.99064		9.1113	3.8239	9.1113	6.54271	9.1113	0.70701		9.1113	20.1197	9.1113	9.99072	9.1113	0.74914		9.1113	3.8213	9.1113	4.14445	9.1113	0.714507		9.1113	3.9345	9.1113	14.0205	9.1113	0.904263		9.1113	13.4547	9.1113	11.4438	9.1113	0.710927		9.1113	5.68	9.1113	11.2191	9.1113	0.82708		9.1113
9.2103	9.4883	9.2103	16.458	9.2103	0.93889		9.2103	4.0026	9.2103	6.57388	9.2103	0.74424		9.2103	20.8801	9.2103	10.1614	9.2103	0.79607		9.2103	3.6989	9.2103	4.05501	9.2103	0.516681		9.2103	3.3891	9.2103	12.7563	9.2103	0.889494		9.2103	14.6586	9.2103	12.3719	9.2103	0.699799		9.2103	5.3619	9.2103	10.4004	9.2103	0.64428		9.2103
9.3094	9.6261	9.3094	17.5343	9.3094	0.53177		9.3094	3.741	9.3094	5.85307	9.3094	0.86594		9.3094	21.6322	9.3094	9.7329	9.3094	0.80946		9.3094	3.5607	9.3094	4.41053	9.3094	0.546954		9.3094	2.9068	9.3094	14.0233	9.3094	1.00481		9.3094	13.1796	9.3094	12.8093	9.3094	0.795046		9.3094	5.0596	9.3094	10.7989	9.3094	0.71401		9.3094
9.4084	9.6611	9.4084	16.6631	9.4084	0.72014		9.4084	3.7062	9.4084	6.78245	9.4084	0.77951		9.4084	22.9188	9.4084	9.19018	9.4084	0.87926		9.4084	2.724	9.4084	4.54499	9.4084	0.611999		9.4084	2.5403	9.4084	16.081	9.4084	0.895692		9.4084	11.8679	9.4084	12.7901	9.4084	0.607821		9.4084	4.8612	9.4084	11.4628	9.4084	0.95535		9.4084
9.5074	9.318	9.5074	15.9813	9.5074	1.00041		9.5074	3.9231	9.5074	6.05454	9.5074	0.77081		9.5074	24.8411	9.5074	8.80442	9.5074	0.92026		9.5074	2.0686	9.5074	4.45821	9.5074	0.54528		9.5074	2.191	9.5074	17.9969	9.5074	0.749861		9.5074	10.6831	9.5074	13.3046	9.5074	0.6409		9.5074	4.4046	9.5074	11.4602	9.5074	0.98357		9.5074
9.6065	8.752	9.6065	16.1361	9.6065	0.93756		9.6065	3.9429	9.6065	6.69201	9.6065	0.79418		9.6065	25.2756	9.6065	8.6348	9.6065	0.61068		9.6065	1.7205	9.6065	4.32677	9.6065	0.476132		9.6065	2.2429	9.6065	19.7101	9.6065	0.91044		9.6065	10.1071	9.6065	13.8476	9.6065	0.65386		9.6065	4.1845	9.6065	11.1796	9.6065	0.87956		9.6065
9.7055	7.7678	9.7055	16.296	9.7055	0.90788		9.7055	3.8688	9.7055	6.33296	9.7055	0.82257		9.7055	24.7663	9.7055	8.7306	9.7055	0.73313		9.7055	1.5126	9.7055	5.06363	9.7055	0.531649		9.7055	2.2473	9.7055	20.3393	9.7055	0.925858		9.7055	9.5687	9.7055	13.204	9.7055	0.760186		9.7055	3.8879	9.7055	10.4961	9.7055	0.60369		9.7055
9.8045	6.7453	9.8045	16.3918	9.8045	1.02881		9.8045	4.1071	9.8045	6.1548	9.8045	0.73529		9.8045	26.0554	9.8045	8.68936	9.8045	0.66111		9.8045	1.3782	9.8045	5.05433	9.8045	0.685589		9.8045	2.4653	9.8045	20.1941	9.8045	0.828722		9.8045	9.7474	9.8045	13.7165	9.8045	0.710772		9.8045	3.9511	9.8045	10.0133	9.8045	0.80303		9.8045
9.9036	5.9435	9.9036	16.7011	9.9036	0.92011		9.9036	4.0259	9.9036	5.82297	9.9036	0.71463		9.9036	27.8662	9.9036	8.70567	9.9036	0.6171		9.9036	1.1718	9.9036	5.80381	9.9036	0.803021		9.9036	3.2139	9.9036	20.244	9.9036	0.852823		9.9036	8.7587	9.9036	13.6013	9.9036	0.690406		9.9036	3.5626	9.9036	9.65407	9.9036	0.74604		9.9036
10.0026	5.9167	10.0026	16.5821	10.0026	0.86949		10.0026	4.3093	10.0026	6.40877	10.0026	1.04888		10.0026	28.942	10.0026	8.48932	10.0026	0.77602		10.0026	1.0101	10.0026	5.71329	10.0026	0.735352		10.0026	3.9344	10.0026	20.2963	10.0026	0.9132		10.0026	8.3384	10.0026	13.2504	10.0026	1.02543		10.0026	3.8038	10.0026	9.52318	10.0026	0.77874		10.0026
10.1017	5.2904	10.1017	15.7322	10.1017	1.0766		10.1017	4.5905	10.1017	6.01675	10.1017	0.87798		10.1017	30.2603	10.1017	8.16268	10.1017	0.57948		10.1017	0.9656	10.1017	5.41803	10.1017	0.542951		10.1017	4.0827	10.1017	20.0173	10.1017	0.788325		10.1017	7.8618	10.1017	12.59	10.1017	0.926615		10.1017	3.8315	10.1017	9.95485	10.1017	0.64695		10.1017
10.2007	4.4128	10.2007	15.6826	10.2007	0.9751		10.2007	4.2441	10.2007	6.61117	10.2007	0.66868		10.2007	31.557	10.2007	8.68455	10.2007	0.63025		10.2007	0.9724	10.2007	5.50265	10.2007	0.4483		10.2007	4.3327	10.2007	19.1383	10.2007	1.00514		10.2007	8.0815	10.2007	12.1208	10.2007	0.920601		10.2007	4.0926	10.2007	9.93675	10.2007	0.89237		10.2007
10.2997	3.868	10.2997	15.7461	10.2997	1.06777		10.2997	3.8976	10.2997	6.66251	10.2997	0.96011		10.2997	30.0754	10.2997	8.66963	10.2997	0.53562		10.2997	0.9378	10.2997	5.67122	10.2997	0.350796		10.2997	4.2011	10.2997	17.8159	10.2997	1.15199		10.2997	7.5181	10.2997	11.8262	10.2997	0.674534		10.2997	4.247	10.2997	9.49473	10.2997	0.79764		10.2997
10.3988	4.494	10.3988	14.7482	10.3988	0.90467		10.3988	4.2211	10.3988	7.11734	10.3988	1.01135		10.3988	28.0988	10.3988	9.02068	10.3988	0.71156		10.3988	0.9083	10.3988	6.27513	10.3988	0.273405		10.3988	4.1721	10.3988	17.2261	10.3988	0.941331		10.3988	7.0553	10.3988	12.4347	10.3988	0.533299		10.3988	4.225	10.3988	9.70483	10.3988	0.76269		10.3988
10.4978	5.2243	10.4978	14.3213	10.4978	1.03506		10.4978	4.4333	10.4978	7.64174	10.4978	0.75892		10.4978	25.9615	10.4978	8.98277	10.4978	0.92708		10.4978	1.1831	10.4978	5.6547	10.4978	0.468484		10.4978	3.1403	10.4978	17.242	10.4978	0.910337		10.4978	6.6926	10.4978	11.3348	10.4978	0.417374		10.4978	4.456	10.4978	10.2482	10.4978	0.91461		10.4978
10.5968	4.6098	10.5968	13.0348	10.5968	0.85738		10.5968	4.4318	10.5968	7.27741	10.5968	0.7692		10.5968	24.2871	10.5968	8.47809	10.5968	0.6226		10.5968	1.1592	10.5968	5.96527	10.5968	0.49279		10.5968	2.1408	10.5968	15.274	10.5968	0.926105		10.5968	6.5206	10.5968	11.201	10.5968	0.493631		10.5968	4.6579	10.5968	10.7472	10.5968	1.02449		10.5968
10.6959	3.2633	10.6959	12.8949	10.6959	0.67914		10.6959	4.7655	10.6959	7.59892	10.6959	0.95522		10.6959	23.0385	10.6959	9.31694	10.6959	0.72101		10.6959	1.1396	10.6959	5.35228	10.6959	0.534167		10.6959	1.6804	10.6959	14.5778	10.6959	0.934906		10.6959	6.0605	10.6959	10.8908	10.6959	0.688455		10.6959	4.4222	10.6959	10.7383	10.6959	0.96052		10.6959
10.7949	2.2731	10.7949	13.1281	10.7949	0.93206		10.7949	4.8817	10.7949	8.39807	10.7949	1.12077		10.7949	21.9963	10.7949	8.84429	10.7949	0.60024		10.7949	1.372	10.7949	5.58556	10.7949	0.33119		10.7949	1.3161	10.7949	14.3601	10.7949	1.03856		10.7949	5.671	10.7949	12.0343	10.7949	0.65513		10.7949	4.5392	10.7949	10.3814	10.7949	0.89752		10.7949
10.8939	2.0768	10.8939	12.8311	10.8939	0.97632		10.8939	5.2475	10.8939	8.52399	10.8939	0.96079		10.8939	22.862	10.8939	8.45806	10.8939	0.72787		10.8939	1.5388	10.8939	5.76569	10.8939	0.485651		10.8939	1.2187	10.8939	14.9745	10.8939	0.814975		10.8939	5.5546	10.8939	11.8515	10.8939	0.516891		10.8939	4.7715	10.8939	10.5901	10.8939	0.86515		10.8939
10.993	2.2849	10.993	12.5116	10.993	0.86532		10.993	5.8783	10.993	8.41478	10.993	0.88686		10.993	22.9339	10.993	8.22782	10.993	0.7264		10.993	1.423	10.993	5.50628	10.993	0.483168		10.993	1.5477	10.993	14.8354	10.993	0.944503		10.993	5.2684	10.993	12.2517	10.993	0.610687		10.993	5.1905	10.993	10.7865	10.993	0.68578		10.993
11.092	2.5599	11.092	12.6902	11.092	0.77854		11.092	6.0041	11.092	8.46306	11.092	0.75033		11.092	21.9063	11.092	8.05079	11.092	0.46453		11.092	1.2916	11.092	5.89445	11.092	0.30085		11.092	1.6412	11.092	13.8746	11.092	1.00266		11.092	4.8763	11.092	12.3211	11.092	0.65311		11.092	4.8679	11.092	9.26184	11.092	0.9937		11.092
11.191	2.6368	11.191	12.6662	11.191	0.71508		11.191	6.1545	11.191	8.62398	11.191	0.91874		11.191	21.4653	11.191	7.88982	11.191	0.5581		11.191	1.1293	11.191	5.8391	11.191	0.60607		11.191	1.5507	11.191	13.568	11.191	0.881021		11.191	4.1634	11.191	12.0799	11.191	0.465164		11.191	5.1261	11.191	9.72147	11.191	0.88069		11.191
11.2901	2.4259	11.2901	12.0862	11.2901	0.88106		11.2901	6.5154	11.2901	8.11113	11.2901	0.99922		11.2901	21.4194	11.2901	7.84704	11.2901	0.65094		11.2901	1.173	11.2901	6.22592	11.2901	0.592606		11.2901	1.107	11.2901	15.223	11.2901	1.02332		11.2901	3.697	11.2901	11.4122	11.2901	0.845847		11.2901	4.923	11.2901	9.80407	11.2901	0.70119		11.2901
11.3891	1.994	11.3891	12.1683	11.3891	0.67331		11.3891	6.1479	11.3891	8.34147	11.3891	0.86541		11.3891	18.9412	11.3891	7.66284	11.3891	0.62628		11.3891	1.2615	11.3891	6.00471	11.3891	0.56469		11.3891	1.0384	11.3891	15.5857	11.3891	0.975615		11.3891	3.329	11.3891	11.6267	11.3891	0.795559		11.3891	4.5782	11.3891	9.77872	11.3891	0.72952		11.3891
11.4882	2.0794	11.4882	11.9105	11.4882	0.66815		11.4882	6.0121	11.4882	8.28232	11.4882	0.9613		11.4882	14.789	11.4882	7.89477	11.4882	0.56453		11.4882	1.0395	11.4882	5.86072	11.4882	0.659868		11.4882	1.0815	11.4882	15.0135	11.4882	0.871144		11.4882	3.3357	11.4882	12.0045	11.4882	0.902171		11.4882	4.66	11.4882	9.16675	11.4882	0.75667		11.4882
11.5872	1.5126	11.5872	11.7139	11.5872	0.71339		11.5872	5.8071	11.5872	8.22945	11.5872	1.25756		11.5872	11.1928	11.5872	8.29466	11.5872	0.34639		11.5872	1.0636	11.5872	5.7776	11.5872	0.582239		11.5872	1.0643	11.5872	16.6672	11.5872	1.06838		11.5872	3.4374	11.5872	11.3743	11.5872	1.04711		11.5872	4.9674	11.5872	9.16863	11.5872	0.64101		11.5872
11.6862	1.2943	11.6862	11.863	11.6862	0.57149		11.6862	5.7221	11.6862	8.24789	11.6862	1.24046		11.6862	9.9627	11.6862	7.64552	11.6862	0.65697		11.6862	1.057	11.6862	5.6875	11.6862	0.53396		11.6862	1.4204	11.6862	18.6954	11.6862	1.05806		11.6862	3.4013	11.6862	11.7776	11.6862	0.929365		11.6862	4.6765	11.6862	8.3824	11.6862	0.73151		11.6862
11.7853	1.249	11.7853	11.8887	11.7853	0.4661		11.7853	5.5276	11.7853	9.19104	11.7853	1.34541		11.7853	11.1646	11.7853	8.58012	11.7853	0.62414		11.7853	1.0911	11.7853	5.33055	11.7853	0.639231		11.7853	1.4952	11.7853	20.8769	11.7853	0.974124		11.7853	3.519	11.7853	11.4467	11.7853	1.20081		11.7853	4.6711	11.7853	8.40147	11.7853	0.6761		11.7853
11.8843	1.078	11.8843	11.4956	11.8843	0.24047		11.8843	5.2221	11.8843	9.00253	11.8843	1.50402		11.8843	12.2189	11.8843	8.94976	11.8843	0.57405		11.8843	1.2938	11.8843	5.71467	11.8843	0.595133		11.8843	1.686	11.8843	22.7462	11.8843	1.1325		11.8843	4.3354	11.8843	11.0107	11.8843	0.990602		11.8843	4.2274	11.8843	8.00436	11.8843	0.90356		11.8843
11.9833	1	11.9833	10.469	11.9833	0.56041		11.9833	5.2013	11.9833	9.51157	11.9833	1.17631		11.9833	12.7972	11.9833	9.08517	11.9833	0.32355		11.9833	1.6848	11.9833	5.39521	11.9833	0.583525		11.9833	1.8025	11.9833	25.7038	11.9833	1.06489		11.9833	5.0018	11.9833	11.0255	11.9833	0.750405		11.9833	3.8067	11.9833	8.2364	11.9833	0.87399		11.9833
12.0824	1.0029	12.0824	11.187	12.0824	0.47926		12.0824	5.2773	12.0824	9.40648	12.0824	1.23094		12.0824	12.7308	12.0824	8.7039	12.0824	0.38945		12.0824	1.7238	12.0824	5.43544	12.0824	0.53951		12.0824	2.2711	12.0824	27.6655	12.0824	1.07009		12.0824	5.2393	12.0824	10.5801	12.0824	0.99016		12.0824	3.9678	12.0824	8.98177	12.0824	0.98499		12.0824
12.1814	0.9989	12.1814	11.898	12.1814	0.45119		12.1814	5.1006	12.1814	9.04	12.1814	1.20217		12.1814	14.372	12.1814	7.88204	12.1814	0.56017		12.1814	1.893	12.1814	5.89182	12.1814	0.358729		12.1814	2.1922	12.1814	29.9273	12.1814	1.07419		12.1814	5.7402	12.1814	11.3375	12.1814	1.03925		12.1814	4.0438	12.1814	8.67066	12.1814	0.90057		12.1814
12.2804	1.0069	12.2804	11.5715	12.2804	0.53982		12.2804	4.6783	12.2804	8.44323	12.2804	1.36461		12.2804	17.9203	12.2804	7.66344	12.2804	0.62811		12.2804	2.4086	12.2804	6.08788	12.2804	0.300988		12.2804	1.7804	12.2804	33.835	12.2804	1.05658		12.2804	6.6254	12.2804	11.512	12.2804	0.949326		12.2804	3.8882	12.2804	8.6876	12.2804	0.7535		12.2804
12.3795	0.9868	12.3795	11.5654	12.3795	0.95466		12.3795	4.6879	12.3795	8.52962	12.3795	1.45146		12.3795	21.7067	12.3795	7.42783	12.3795	0.63747		12.3795	2.7323	12.3795	5.33185	12.3795	0.392383		12.3795	2.1466	12.3795	36.4202	12.3795	0.964358		12.3795	6.9042	12.3795	11.1495	12.3795	0.889307		12.3795	3.9193	12.3795	9.034	12.3795	0.68398		12.3795
12.4785	1.1125	12.4785	11.5696	12.4785	0.65066		12.4785	5.5493	12.4785	8.07897	12.4785	1.40233		12.4785	23.6487	12.4785	7.27694	12.4785	0.40927		12.4785	2.2482	12.4785	4.60076	12.4785	0.269788		12.4785	2.7669	12.4785	38.32	12.4785	0.878178		12.4785	6.8815	12.4785	11.4524	12.4785	0.761023		12.4785	3.9924	12.4785	9.21729	12.4785	0.73665		12.4785
12.5776	0.9095	12.5776	11.125	12.5776	0.77233		12.5776	5.5721	12.5776	8.16628	12.5776	1.0189		12.5776	26.6116	12.5776	7.32587	12.5776	0.56472		12.5776	1.5312	12.5776	4.59667	12.5776	0.478755		12.5776	3.3492	12.5776	39.9592	12.5776	1.09314		12.5776	6.4154	12.5776	11.4368	12.5776	0.886006		12.5776	3.9481	12.5776	10.254	12.5776	0.6229		12.5776
12.6766	0.9254	12.6766	12.0166	12.6766	0.7638		12.6766	5.4091	12.6766	7.83047	12.6766	1.02498		12.6766	27.9098	12.6766	7.66016	12.6766	0.56958		12.6766	1.2543	12.6766	4.69197	12.6766	0.418836		12.6766	3.5084	12.6766	37.2447	12.6766	1.15876		12.6766	6.5318	12.6766	10.9399	12.6766	0.95111		12.6766	4.1632	12.6766	10.6378	12.6766	0.85056		12.6766
12.7756	0.985	12.7756	13.4907	12.7756	0.7979		12.7756	5.8205	12.7756	8.1441	12.7756	1.12056		12.7756	27.4149	12.7756	8.13718	12.7756	0.53708		12.7756	1.0928	12.7756	4.92293	12.7756	0.275602		12.7756	3.5743	12.7756	34.8347	12.7756	1.03547		12.7756	6.7357	12.7756	10.2205	12.7756	0.825724
12.8747	0.7812	12.8747	12.8068	12.8747	0.82336		12.8747	5.9556	12.8747	8.33509	12.8747	0.87793		12.8747	26.948	12.8747	8.87742	12.8747	0.66227		12.8747	1.2724	12.8747	5.12394	12.8747	0.466093		12.8747	3.7703	12.8747	31.7722	12.8747	1.03778		12.8747	6.5712	12.8747	10.6798	12.8747	0.539288
12.9737	0.9682	12.9737	12.7357	12.9737	0.79104		12.9737	5.9983	12.9737	8.22814	12.9737	1.00096		12.9737	26.2305	12.9737	8.66536	12.9737	0.53205		12.9737	1.3686	12.9737	4.86677	12.9737	0.443484		12.9737	4.5222	12.9737	28.668	12.9737	1.09893		12.9737	7.1313	12.9737	10.2223	12.9737	0.605241
13.0727	0.9084	13.0727	14.1882	13.0727	0.90933		13.0727	5.6651	13.0727	8.29065	13.0727	0.87342		13.0727	24.6321	13.0727	8.80244	13.0727	0.39119		13.0727	1.5666	13.0727	4.92924	13.0727	0.350622		13.0727	5.1803	13.0727	27.0333	13.0727	1.04526		13.0727	8.0667	13.0727	10.3931	13.0727	0.861103
13.1718	1.0756	13.1718	15.4338	13.1718	0.69268		13.1718	6.124	13.1718	8.26587	13.1718	0.77669		13.1718	23.3717	13.1718	8.3677	13.1718	0.52951		13.1718	1.8211	13.1718	4.83384	13.1718	0.469581		13.1718	5.0413	13.1718	26.0896	13.1718	0.954735		13.1718	8.7936	13.1718	10.8587	13.1718	0.855653
13.2708	1.1176	13.2708	15.5265	13.2708	0.89344		13.2708	5.7297	13.2708	8.37244	13.2708	0.91223		13.2708	22.8555	13.2708	8.39607	13.2708	0.64626		13.2708	1.8603	13.2708	4.44627	13.2708	0.229074		13.2708	4.6313	13.2708	24.4039	13.2708	1.12617
13.3698	1.0885	13.3698	15.6189	13.3698	0.84554		13.3698	5.6306	13.3698	8.58351	13.3698	0.98652		13.3698	21.5955	13.3698	8.07647	13.3698	0.4457		13.3698	1.418	13.3698	4.40693	13.3698	0.239727
13.4689	1.1534	13.4689	16.6881	13.4689	0.89738		13.4689	5.4864	13.4689	9.04417	13.4689	0.8607		13.4689	20.0874	13.4689	8.95821	13.4689	0.70396		13.4689	1.1805	13.4689	3.94378	13.4689	0.197148
[truncated: 23 more columns]

## Sheet: GFP-Mars 2
	Dis		Normalized Dis			Tub ratio													GFP ratio													DNA ratio
	2.5749		-10.6959			0.143569	0.122257	0.635693	0.125298	0.0335052	0.185125	0.381526	0.0825587	0.277242	0.0692419	0.229326			0.44354	0.299226	0.43272	0.200509	0.417662	0.334463	0.526188	0.241158	0.426097	0.104778	0.443554			0.00775218	0.00627036	0.003669	0.00848092	0.0114868	0.00385022	0.00579899	0.0023165	0.00597319	0.00718971	0.0173927
	2.674		-10.5968			0.165938	0.146423	0.673638	0.140715	0.0325935	0.15578	0.410083	0.0855495	0.275709	0.0584646	0.260061			0.454717	0.318894	0.430533	0.192094	0.432916	0.30508	0.544736	0.228889	0.418066	0.10501	0.44893			0.0083059	0.00526921	0.00459165	0.007207	0.0116076	0.00299094	0.0069913	0.00367964	0.00640033	0.00553054	0.0133769
	2.773		-10.4978			0.195118	0.161622	0.678247	0.159513	0.0339633	0.144318	0.412425	0.0850773	0.26114	0.0553007	0.285			0.432116	0.328581	0.43834	0.204246	0.416117	0.310348	0.537246	0.250546	0.437038	0.0959315	0.440439			0.0103479	0.00538338	0.00322209	0.00568364	0.0125056	0.00217298	0.00641321	0.00289353	0.00555282	0.00526857	0.0124793
	2.872		-10.3988			0.228591	0.177164	0.72753	0.140795	0.0269355	0.116294	0.416342	0.0877202	0.271881	0.0461966	0.312647			0.41959	0.324877	0.455139	0.201831	0.422434	0.322388	0.548737	0.23549	0.428193	0.0986625	0.431169			0.00818881	0.0051287	0.003842	0.00685066	0.0103862	0.00303226	0.00503121	0.00329495	0.00505562	0.00912055	0.0170113
	2.9711		-10.2997			0.253407	0.170225	0.785118	0.115524	0.0264653	0.107919	0.401603	0.121829	0.278825	0.0423923	0.325244			0.393432	0.317033	0.448603	0.189649	0.404802	0.304132	0.537723	0.244141	0.410562	0.107254	0.417081			0.00889136	0.00770183	0.0029698	0.00857	0.0111019	0.00109062	0.00354081	0.00502605	0.00897786	0.00784949	0.0156739
	3.0701		-10.2007			0.27638	0.162548	0.824896	0.0947201	0.0287573	0.0970185	0.380384	0.125234	0.26385	0.0371968	0.32917			0.38	0.300249	0.430011	0.190211	0.403773	0.301243	0.537688	0.268811	0.440409	0.106525	0.413808			0.00776421	0.00629671	0.00370504	0.00863236	0.0101855	0.00216472	0.00536542	0.00214924	0.00847275	0.0100229	0.0124815
	3.1691		-10.1017			0.298397	0.151507	0.832832	0.0761491	0.0398944	0.0984263	0.358462	0.0945303	0.251392	0.0329249	0.331414			0.374488	0.310497	0.410559	0.210874	0.390428	0.307634	0.498363	0.248639	0.478915	0.102093	0.436142			0.0105055	0.00657773	0.00289051	0.00423155	0.0106268	0.00341232	0.004697	0.00426503	0.00761734	0.00904292	0.014738
	3.2682		-10.0026			0.330371	0.156032	0.844992	0.0656396	0.0420696	0.0997678	0.33639	0.0952263	0.253444	0.0332638	0.350338			0.345371	0.316877	0.417789	0.215257	0.370914	0.261085	0.458136	0.246903	0.50768	0.0978669	0.460759			0.0083836	0.00683241	0.00373387	0.00520258	0.011622	0.00290832	0.00359501	0.00441556	0.00777328	0.00845106	0.0156244
	3.3672		-9.9036			0.339049	0.160724	0.840362	0.0486576	0.0440112	0.0939314	0.298278	0.0731885	0.245288	0.0287378	0.341501			0.3406	0.334073	0.439834	0.209468	0.364632	0.255662	0.468104	0.258983	0.531359	0.0961726	0.44851			0.00950747	0.00738568	0.00337346	0.00686847	0.0102008	0.00456904	0.00413697	0.00297716	0.00878124	0.00773306	0.0172442
	3.4663		-9.8045			0.34237	0.157461	0.839375	0.0482466	0.039412	0.0885808	0.27054	0.0598002	0.255212	0.024888	0.315876			0.326698	0.325459	0.440867	0.220907	0.356438	0.252668	0.488688	0.259663	0.502213	0.102711	0.46706			0.00852477	0.00865907	0.00234268	0.00594199	0.00893431	0.00300747	0.00588028	0.00439884	0.00782978	0.0103528	0.0173825
	3.5653		-9.7055			0.345523	0.165877	0.86491	0.040817	0.0390859	0.0878731	0.244531	0.0493447	0.258901	0.0219733	0.269741			0.348888	0.316582	0.467377	0.203452	0.340493	0.262846	0.509123	0.22458	0.471171	0.0952049	0.473478			0.00927547	0.00785113	0.0024436	0.00701101	0.00947594	0.00360235	0.00531122	0.00184818	0.0129848	0.0110902	0.0174152
	3.6643		-9.6065			0.326514	0.167239	0.909033	0.0573327	0.0603224	0.0948744	0.247196	0.0678696	0.265229	0.0235569	0.231267			0.344207	0.316315	0.505526	0.190891	0.305088	0.26338	0.559734	0.223579	0.48254	0.0954205	0.475354			0.00983905	0.00872055	0.0037555	0.00578163	0.0104251	0.00200773	0.00454344	0.00331167	0.0139646	0.00881006	0.0171508
	3.7634		-9.5074			0.319757	0.168689	0.938613	0.0498908	0.0843212	0.0983239	0.229316	0.0612086	0.267451	0.0230535	0.200338			0.342332	0.313392	0.507055	0.169967	0.288398	0.259018	0.544132	0.217029	0.487607	0.0911765	0.452031			0.00860246	0.00934407	0.00347437	0.00696647	0.0105449	0.0016855	0.00593448	0.00311097	0.0139114	0.0085869	0.0159146
	3.8624		-9.4084			0.321872	0.162631	0.971901	0.0549339	0.100661	0.0927171	0.210713	0.0528243	0.276725	0.0246534	0.182134			0.340283	0.341956	0.516635	0.184838	0.273592	0.264729	0.55667	0.220433	0.451685	0.0891088	0.420257			0.00742826	0.00941433	0.0027968	0.00906888	0.0107865	0.00575881	0.00438989	0.00376327	0.0103113	0.0096542	0.0169304
	3.9614		-9.3094			0.308594	0.163487	1	0.0648359	0.118319	0.0835281	0.20587	0.070993	0.291664	0.0244204	0.172118			0.35232	0.321192	0.531783	0.183451	0.280757	0.26564	0.530276	0.210241	0.486465	0.0948279	0.397558			0.00785723	0.00860638	0.00376991	0.00816912	0.0113609	0.00644458	0.00614223	0.00418977	0.0105395	0.00775246	0.0172003
	4.0605		-9.2103			0.281297	0.165648	0.996147	0.0734865	0.133575	0.080868	0.19316	0.0653345	0.308418	0.0259193	0.15715			0.374005	0.323384	0.542193	0.189504	0.307804	0.259238	0.516675	0.199997	0.483581	0.0990013	0.404018			0.00784082	0.00828145	0.00335183	0.0061647	0.0109902	0.00539527	0.0036763	0.00426503	0.0102615	0.00807265	0.0163634
	4.1595		-9.1113			0.262283	0.171619	0.947712	0.0775847	0.130408	0.0869187	0.185625	0.0641746	0.322786	0.0284935	0.131423			0.361809	0.344526	0.51425	0.204759	0.315881	0.294373	0.514613	0.198538	0.432826	0.107964	0.392512			0.00909163	0.00778087	0.00626397	0.00748316	0.0118575	0.00665113	0.00468797	0.00472499	0.0121272	0.00867422	0.0157515
	4.2585		-9.0123			0.233824	0.184914	0.88484	0.102542	0.103398	0.0828697	0.161413	0.0694603	0.345284	0.036242	0.119526			0.408518	0.320397	0.533499	0.198383	0.315069	0.288057	0.486595	0.178511	0.467339	0.106656	0.406497			0.00865171	0.00897523	0.0060333	0.00711791	0.0101353	0.0052796	0.00637708	0.00605468	0.0115769	0.00719941	0.0172149
	4.3576		-8.9132			0.206869	0.204711	0.8425	0.107898	0.0772949	0.086526	0.160161	0.0782091	0.351562	0.0363984	0.112263			0.396634	0.326821	0.550243	0.198021	0.310767	0.278948	0.486223	0.188666	0.465937	0.118955	0.398024			0.00974603	0.0115484	0.00688388	0.00635178	0.0102735	0.00604799	0.00691001	0.00485879	0.00890893	0.00733525	0.0153004
	4.4566		-8.8142			0.193502	0.216213	0.823391	0.0922293	0.0575419	0.0861029	0.186386	0.0828487	0.359996	0.038127	0.108216			0.399714	0.34119	0.528846	0.215189	0.339212	0.294629	0.479306	0.189226	0.431564	0.113049	0.402174			0.0097526	0.0113903	0.00487277	0.0068952	0.00873466	0.00303226	0.00473313	0.0054191	0.0104107	0.00738376	0.0154579
	4.5556		-8.7152			0.196627	0.231967	0.793834	0.0876525	0.0447044	0.0811602	0.21263	0.0720121	0.386972	0.0365027	0.12513			0.372491	0.344628	0.521298	0.191445	0.387995	0.281532	0.474898	0.182607	0.40623	0.113915	0.414878			0.0128036	0.0101081	0.006646	0.00791077	0.00859132	0.00503999	0.00429956	0.0044741	0.00879593	0.00707327	0.0164939
	4.6547		-8.6161			0.192367	0.277262	0.749464	0.0871616	0.0370987	0.0825111	0.281439	0.0672317	0.393732	0.0323335	0.143864			0.39679	0.322167	0.513394	0.209031	0.427991	0.273018	0.492466	0.180078	0.454188	0.107843	0.403011			0.0100962	0.0109161	0.00562964	0.00652995	0.0102705	0.00394937	0.00639514	0.00393052	0.00802527	0.00602538	0.0186986
	4.7537		-8.5171			0.219597	0.334933	0.720564	0.0681673	0.0416388	0.0806043	0.319502	0.0727328	0.394308	0.0350315	0.16879			0.403264	0.336614	0.527095	0.218674	0.468184	0.295757	0.486088	0.1872	0.437078	0.10905	0.41279			0.00882133	0.00867664	0.00581705	0.00551438	0.00981689	0.00272655	0.00717196	0.00311097	0.00822867	0.00603508	0.0170305
	4.8528		-8.418			0.230373	0.386636	0.675149	0.0616457	0.0536192	0.0828906	0.40819	0.0679939	0.383845	0.0339302	0.195698			0.406628	0.32173	0.46806	0.208306	0.460466	0.301617	0.47608	0.19799	0.382658	0.103697	0.445747			0.0107583	0.00730664	0.00715058	0.00630724	0.0102602	0.00335448	0.00541961	0.00480862	0.0057856	0.00613211	0.0170957
	4.9518		-8.319			0.229294	0.45066	0.677715	0.0678606	0.0659486	0.0850043	0.492016	0.0559477	0.374205	0.034748	0.203457			0.412835	0.309082	0.460526	0.189618	0.45308	0.31725	0.468874	0.220729	0.380074	0.106531	0.465828			0.00822055	0.00834292	0.00526923	0.00571927	0.0119619	0.00235475	0.00677452	0.00281827	0.0050963	0.00656873	0.0195805
	5.0508		-8.22			0.237064	0.484009	0.683067	0.0823456	0.0870031	0.0781567	0.54557	0.0306871	0.379389	0.0355056	0.192144			0.374855	0.316761	0.446375	0.182716	0.418173	0.337753	0.449096	0.230173	0.377518	0.112902	0.45251			0.0080181	0.00489159	0.00599005	0.00639632	0.0114172	0.00364366	0.00721712	0.00139659	0.00483527	0.00739346	0.0156503
	5.1499		-8.1209			0.232223	0.468838	0.71694	0.093033	0.104563	0.0792514	0.58002	0.0332389	0.3959	0.0414148	0.157567			0.329497	0.329991	0.476044	0.180849	0.41887	0.315706	0.488662	0.212053	0.370515	0.100681	0.481169			0.00767886	0.00748228	0.00769841	0.00646759	0.0103862	0.00353625	0.00482346	0.000585397	0.00590539	0.00947955	0.0162959
	5.2489		-8.0219			0.232132	0.452408	0.731793	0.0951496	0.116176	0.0777981	0.580617	0.0369091	0.391144	0.0472588	0.128545			0.313639	0.333579	0.484601	0.180108	0.396671	0.333236	0.532457	0.198198	0.391937	0.104235	0.479597			0.00952279	0.00867664	0.00668204	0.00703774	0.0113937	0.00394111	0.00429956	0.00186491	0.00680374	0.0100423	0.0186188
	5.3479		-7.9229			0.255637	0.439068	0.67574	0.100346	0.122278	0.079278	0.55128	0.0391709	0.422669	0.0569674	0.105001			0.309472	0.329608	0.494023	0.18318	0.388641	0.329981	0.508826	0.187842	0.38418	0.113154	0.483641			0.00904785	0.0055678	0.00573776	0.00718027	0.0116773	0.00630412	0.00697324	0.00469154	0.00686815	0.00987736	0.018792
	5.447		-7.8238			0.272923	0.437115	0.630531	0.0977693	0.12839	0.0836306	0.52147	0.0479031	0.436492	0.0713648	0.0838885			0.295018	0.327926	0.460476	0.182341	0.387933	0.309119	0.500797	0.219754	0.389033	0.115209	0.485222			0.0109596	0.00597177	0.00482952	0.00477497	0.0101026	0.00605625	0.00625965	0.00189	0.00951122	0.00983855	0.02072
	5.546		-7.7248			0.303722	0.437199	0.55849	0.09626	0.126461	0.0886605	0.473842	0.0697089	0.459859	0.0930334	0.0722541			0.29565	0.352258	0.457154	0.183223	0.364856	0.297236	0.545008	0.215381	0.385228	0.121481	0.455259			0.011869	0.00441736	0.00657392	0.00416028	0.010853	0.00565966	0.00501314	0.00246703	0.00807951	0.00864511	0.0167369
	5.645		-7.6258			0.330488	0.414166	0.507261	0.0805971	0.151731	0.101756	0.417147	0.0844891	0.479471	0.117957	0.0646496			0.32377	0.352452	0.442461	0.16337	0.343646	0.286094	0.565596	0.209511	0.439048	0.119759	0.477794			0.00925358	0.00250288	0.00471419	0.004383	0.0127093	0.0047095	0.00269174	0.00332004	0.00642745	0.00690833	0.0186705
	5.7441		-7.5267			0.328181	0.381293	0.449389	0.0836892	0.195144	0.121977	0.335281	0.0935279	0.488538	0.148715	0.056258			0.314116	0.369168	0.413648	0.166772	0.346666	0.306701	0.583584	0.169224	0.470216	0.118125	0.46398			0.0104256	0.00331082	0.00469257	0.00596871	0.0124534	0.00494084	0.00386599	0.00275973	0.00598449	0.00640379	0.0181823
	5.8431		-7.4277			0.319593	0.377645	0.397638	0.0989963	0.242926	0.170001	0.269133	0.0934947	0.517827	0.174029	0.0501932			0.329395	0.382588	0.407552	0.173449	0.369232	0.296717	0.552813	0.164757	0.480497	0.11974	0.486259			0.0121513	0.00422415	0.00438982	0.00676157	0.0119977	0.00247868	0.00671129	0.00218269	0.00781735	0.00685982	0.015666
	5.9422		-7.3286			0.302861	0.390461	0.347356	0.11758	0.296071	0.220361	0.247798	0.0959802	0.547613	0.215698	0.0510986			0.349158	0.387741	0.3829	0.169026	0.35958	0.316095	0.538585	0.18133	0.479155	0.125162	0.466912			0.010349	0.00661286	0.00408708	0.00447208	0.0110271	0.00223908	0.00709969	0.00199871	0.00700149	0.00677249	0.0165805
	6.0412		-7.2296			0.293452	0.411413	0.295989	0.127745	0.360719	0.276273	0.225567	0.080852	0.534355	0.249844	0.0497259			0.354232	0.371583	0.385001	0.189347	0.350257	0.321794	0.551776	0.186904	0.505798	0.116017	0.470778			0.00982263	0.00743837	0.00443307	0.00285073	0.0128076	0.00271003	0.00764166	0.00561981	0.0072128	0.00625825	0.0201441
	6.1402		-7.1306			0.260522	0.434327	0.27837	0.168783	0.436772	0.35028	0.21304	0.0819953	0.526803	0.278118	0.046203			0.346278	0.403425	0.403036	0.169217	0.341545	0.305991	0.541829	0.198028	0.531239	0.11792	0.480348			0.0107988	0.00418024	0.00292655	0.00430282	0.010764	0.00424681	0.00642224	0.00550273	0.00359227	0.00665606	0.0183859
	6.2393		-7.0315			0.265778	0.486471	0.252845	0.206379	0.517871	0.416125	0.217106	0.0980597	0.509878	0.290585	0.04449			0.368022	0.398644	0.407704	0.174326	0.347504	0.293352	0.520037	0.194775	0.503188	0.133896	0.514869			0.00992988	0.00534825	0.00410149	0.00590635	0.0109524	0.0045773	0.00694614	0.00329495	0.00376177	0.00423038	0.0175119
	6.3383		-6.9325			0.261419	0.531707	0.238795	0.252368	0.60408	0.533159	0.239198	0.0949197	0.504001	0.317239	0.0429224			0.35999	0.385569	0.41221	0.185887	0.345246	0.299173	0.509776	0.200765	0.495878	0.140514	0.480226			0.00981388	0.00698171	0.00320046	0.00556783	0.00954761	0.00323881	0.00719905	0.00586233	0.00598675	0.00833463	0.0176593
	6.4373		-6.8335			0.280158	0.522247	0.242322	0.261896	0.663269	0.635345	0.234659	0.0978857	0.507608	0.333968	0.0354073			0.348093	0.351444	0.412731	0.198897	0.38037	0.322355	0.548081	0.22636	0.507193	0.135166	0.474681			0.00907302	0.00726273	0.00312838	0.00276164	0.00925786	0.00352799	0.00820168	0.00647282	0.00534151	0.00864511	0.0177583
	6.5364		-6.7344			0.318056	0.504094	0.245515	0.289762	0.727367	0.718864	0.232101	0.0888883	0.511187	0.347239	0.0308637			0.335997	0.358212	0.419744	0.187068	0.36286	0.330338	0.509491	0.222352	0.50274	0.134775	0.465643			0.0108951	0.00279268	0.00431774	0.00311798	0.00980153	0.00599841	0.0079578	0.00727565	0.00592347	0.00705387	0.0175772
	6.6354		-6.6354			0.3754	0.487338	0.274938	0.315106	0.757614	0.799829	0.220922	0.0686153	0.508644	0.350421	0.0301435			0.328012	0.374099	0.430685	0.217536	0.349026	0.345205	0.509395	0.209869	0.512827	0.135166	0.445731			0.0137075	0.00204621	0.00635046	0.00392866	0.00679135	0.00386675	0.00829201	0.00565326	0.0060828	0.00978033	0.0167189
	6.7344		-6.5364			0.433995	0.460512	0.326686	0.352591	0.768309	0.860522	0.236398	0.0781429	0.507466	0.358776	0.0309219			0.34715	0.37535	0.441905	0.222346	0.368358	0.312338	0.500158	0.219917	0.501786	0.134416	0.436641			0.0130629	0.00469838	0.00563685	0.00373267	0.0087623	0.0047756	0.00877977	0.00720874	0.00861287	0.00660754	0.0166469
	6.8335		-6.4373			0.505412	0.441616	0.3893	0.386611	0.757987	0.924198	0.224984	0.0777452	0.53715	0.355434	0.0353502			0.341566	0.387819	0.433252	0.238342	0.383039	0.298623	0.491625	0.23666	0.523128	0.132435	0.436904			0.0104759	0.00407486	0.00666763	0.00406229	0.00903568	0.00466819	0.00906882	0.00707494	0.00852247	0.00891679	0.0179776
	6.9325		-6.3383			0.55974	0.444481	0.469919	0.411157	0.75817	0.980594	0.238783	0.0804295	0.58224	0.348297	0.0603687			0.350485	0.387324	0.417541	0.273399	0.396227	0.313033	0.500722	0.248142	0.531579	0.139621	0.426353			0.0108984	0.00561171	0.0044619	0.00504223	0.0102264	0.00421376	0.0105231	0.00435703	0.00949879	0.00693744	0.0171531
	7.0315		-6.2393			0.574084	0.457131	0.518909	0.457508	0.752688	0.992118	0.236736	0.0753426	0.585807	0.346281	0.103936			0.37152	0.377682	0.421708	0.289881	0.396526	0.307369	0.466751	0.246991	0.52495	0.1403	0.42476			0.008249	0.00408364	0.00478628	0.00478388	0.00977696	0.00322229	0.00932174	0.0047668	0.00701053	0.00686952	0.0212341
	7.1306		-6.1402			0.576697	0.506687	0.552716	0.482644	0.746525	1	0.248636	0.0811503	0.569558	0.357749	0.160575			0.361295	0.383402	0.444482	0.311202	0.405296	0.312317	0.467167	0.253818	0.519203	0.156992	0.411751			0.00875567	0.00460178	0.0049809	0.00517585	0.00885957	0.00334622	0.00758746	0.00504278	0.0062523	0.00660754	0.0177425
	7.2296		-6.0412			0.606713	0.522809	0.537618	0.483865	0.758715	0.963732	0.249277	0.0753757	0.565091	0.364646	0.216276			0.345814	0.418376	0.43189	0.336874	0.422758	0.303301	0.509351	0.256529	0.518081	0.159315	0.413461			0.0103993	0.00474229	0.00318604	0.00552329	0.00902646	0.00366019	0.00728938	0.0057787	0.00624326	0.00659784	0.0196694
	7.3287		-5.9421			0.607044	0.567958	0.461842	0.479619	0.740496	0.940654	0.252452	0.0828072	0.565704	0.375166	0.262517			0.403236	0.422725	0.433272	0.347728	0.444203	0.287198	0.510822	0.266458	0.498468	0.176096	0.41478			0.00986203	0.00408364	0.00582426	0.00602216	0.00807016	0.00182596	0.00557317	0.00539401	0.00675741	0.00736436	0.0192768
	7.4277		-5.8431			0.655947	0.629797	0.374089	0.473147	0.741184	0.907378	0.252404	0.103395	0.559194	0.396841	0.280708			0.404504	0.423782	0.43227	0.337689	0.486531	0.301697	0.494966	0.265269	0.530425	0.17339	0.405495			0.00928204	0.00397826	0.00581705	0.0061647	0.00812852	0.00418071	0.00534735	0.00577034	0.00489064	0.00695684	0.0172228
	7.5267		-5.7441			0.652121	0.626264	0.287527	0.490509	0.717653	0.897845	0.256808	0.131903	0.573531	0.443712	0.283546			0.397986	0.435562	0.419587	0.348054	0.472259	0.300934	0.502789	0.260877	0.562715	0.187595	0.398921			0.0115112	0.00338986	0.00379875	0.00487296	0.0106298	0.00404025	0.00775908	0.00649791	0.00880836	0.00844136	0.0190474
	7.6258		-5.645			0.698898	0.578198	0.226327	0.538038	0.711935	0.876122	0.272409	0.189508	0.589474	0.479943	0.284439			0.418933	0.422187	0.427632	0.36347	0.462909	0.306354	0.500503	0.253169	0.542501	0.205799	0.361329			0.0130881	0.00523408	0.00285447	0.00651213	0.00953942	0.00503999	0.00565446	0.00676552	0.00706138	0.00770395	0.0174635
	7.7248		-5.546			0.738403	0.580816	0.168124	0.583456	0.70573	0.879989	0.30472	0.251835	0.594605	0.508161	0.284322			0.43619	0.407366	0.409349	0.401414	0.464003	0.312819	0.555825	0.252106	0.615994	0.219694	0.356734			0.0109498	0.00437345	0.00357529	0.00584399	0.0110742	0.00233822	0.00578995	0.0056449	0.0050059	0.00749049	0.0206312
	7.8238		-5.447			0.773581	0.612712	0.135154	0.604996	0.702726	0.867235	0.30062	0.281164	0.592306	0.543629	0.293918			0.432169	0.431858	0.409248	0.435099	0.475603	0.332007	0.580021	0.293953	0.623203	0.251872	0.37112			0.0114499	0.004593	0.00381316	0.00327834	0.00914421	0.0014459	0.0083733	0.00660662	0.00663989	0.00686952	0.0216525
	7.9229		-5.3479			0.809715	0.643605	0.121695	0.633169	0.699765	0.853306	0.29585	0.325463	0.604026	0.604785	0.325162			0.44453	0.379509	0.409451	0.411942	0.457613	0.319917	0.548843	0.256812	0.592836	0.271859	0.364749			0.00929517	0.00465447	0.00403662	0.00493532	0.00964283	0.00423029	0.00856299	0.00521839	0.00731789	0.00748079	0.0189506
	8.0219		-5.2489			0.804031	0.648966	0.117434	0.648685	0.705563	0.826944	0.298143	0.318586	0.631008	0.633823	0.369128			0.47558	0.394141	0.422002	0.410546	0.479783	0.301664	0.486184	0.268496	0.567895	0.289277	0.3593			0.00763399	0.00771061	0.00645859	0.00709119	0.0086036	0.00404852	0.00868041	0.00704985	0.00816878	0.00769425	0.0186638
	8.1209		-5.1499			0.82786	0.657813	0.112022	0.669937	0.728555	0.800246	0.312125	0.267924	0.636449	0.651317	0.404292			0.544034	0.399997	0.433692	0.438365	0.487139	0.337133	0.460662	0.259411	0.62827	0.289099	0.368232			0.00873597	0.00868542	0.00676133	0.00619143	0.00779781	0.00671723	0.00629578	0.00524348	0.00685685	0.00833463	0.0174422
	8.22		-5.0508			0.836566	0.671409	0.112864	0.738914	0.744923	0.801146	0.291451	0.216682	0.644735	0.663126	0.450001			0.512492	0.401078	0.415116	0.468242	0.482487	0.334213	0.477293	0.298382	0.636088	0.292539	0.357069			0.00753003	0.00665677	0.00598284	0.00579945	0.00919438	0.00534569	0.00611513	0.00301898	0.00705008	0.00806295	0.0161272
	8.319		-4.9518			0.851348	0.731178	0.109285	0.756098	0.766572	0.792171	0.292612	0.190701	0.657045	0.649743	0.514703			0.522371	0.401466	0.419896	0.484968	0.526615	0.339506	0.45575	0.30906	0.624038	0.303885	0.381241			0.00904129	0.00854491	0.00622792	0.00622706	0.00889848	0.00280091	0.00593448	0.00264265	0.00497313	0.00946984	0.0179079
	8.418		-4.8528			0.816728	0.758563	0.115723	0.754675	0.758906	0.795228	0.303645	0.180975	0.668036	0.650154	0.577795			0.506568	0.436479	0.411952	0.503188	0.580848	0.33963	0.47453	0.303542	0.620099	0.310764	0.403288			0.0090391	0.00834292	0.0056801	0.00523821	0.00845514	0.0042055	0.00571769	0.00407269	0.00389172	0.00763603	0.0171778
	8.5171		-4.7537			0.781236	0.785746	0.122899	0.79848	0.755558	0.782855	0.297902	0.161886	0.671396	0.666479	0.629251			0.533059	0.414372	0.403213	0.499845	0.555954	0.349451	0.477043	0.292481	0.58377	0.313823	0.429323			0.00588526	0.00378505	0.00606214	0.00680611	0.0107752	0.00507304	0.00541961	0.00563654	0.00191874	0.00970271	0.0164163
	8.6161		-4.6547			0.779668	0.777122	0.128407	0.836462	0.765315	0.745403	0.305226	0.189218	0.676541	0.662059	0.660858			0.516948	0.439499	0.396829	0.522245	0.588888	0.364099	0.489086	0.255334	0.616915	0.337071	0.45691			0.00595968	0.00572588	0.00733079	0.00736735	0.00996023	0.00345363	0.00641321	0.00551109	0.00399229	0.00861601	0.0173072
	8.7152		-4.5556			0.777889	0.780919	0.13336	0.867107	0.781876	0.714705	0.323602	0.22201	0.689385	0.652373	0.6789			0.558214	0.442907	0.434852	0.517945	0.595377	0.37185	0.470599	0.238944	0.633651	0.362763	0.505172			0.00686468	0.00643722	0.00671809	0.00513131	0.00909506	0.00480038	0.00426343	0.00470826	0.00506353	0.00704417	0.0219225
	8.8142		-4.4566			0.771848	0.807842	0.134082	0.915556	0.786803	0.6674	0.350883	0.260799	0.688855	0.652668	0.65991			0.586452	0.457354	0.491851	0.526123	0.57775	0.410252	0.517835	0.250974	0.646648	0.360929	0.533501			0.00699162	0.00426806	0.00564406	0.00401775	0.0102623	0.00469297	0.00402858	0.00524348	0.00277528	0.00911084	0.0235457
	8.9132		-4.3576			0.769515	0.816487	0.135756	0.926471	0.806066	0.643635	0.371808	0.351353	0.703208	0.654289	0.640335			0.634351	0.50788	0.579365	0.527058	0.54955	0.417938	0.534755	0.280017	0.644038	0.371097	0.558768			0.00875895	0.00526043	0.0065595	0.00649432	0.00984044	0.00471776	0.00485055	0.00631392	0.00439005	0.007539	0.0218595
	9.0123		-4.2585			0.779289	0.78913	0.132672	0.9623	0.826872	0.630488	0.393297	0.481284	0.717786	0.672469	0.636249			0.596368	0.543892	0.580185	0.560426	0.552715	0.4341	0.556937	0.335271	0.669466	0.388423	0.558888			0.0110603	0.00698171	0.00330859	0.00675266	0.0113957	0.00430465	0.00656677	0.00690768	0.00301597	0.0071509	0.0218753
	9.1113		-4.1595			0.778781	0.768546	0.135174	0.998018	0.857767	0.624868	0.405034	0.631373	0.720108	0.657143	0.629305			0.597713	0.538021	0.605141	0.605783	0.560652	0.459189	0.581536	0.330401	0.634926	0.410821	0.596027			0.0104344	0.00430319	0.00616305	0.00495314	0.0109165	0.00301573	0.00569963	0.00787777	0.00430756	0.005385	0.0169663
	9.2103		-4.0605			0.779255	0.791239	0.127108	0.974055	0.884781	0.630317	0.434593	0.794858	0.743128	0.664597	0.626695			0.649627	0.542011	0.534188	0.628072	0.60882	0.458277	0.562028	0.33629	0.663965	0.437603	0.619219			0.0089614	0.00463691	0.00483673	0.00644087	0.01025	0.00432117	0.0051667	0.0066568	0.00488386	0.00736436	0.0188145
	9.3094		-3.9614			0.769767	0.776088	0.117669	0.963263	0.912785	0.641026	0.470344	0.874012	0.763887	0.656734	0.630022			0.667055	0.55146	0.482474	0.646169	0.58409	0.468541	0.562505	0.329659	0.659719	0.449331	0.614781			0.0093663	0.0054712	0.00565127	0.00612907	0.0104097	0.00512261	0.00693711	0.00658153	0.00629524	0.00891679	0.0190069
	9.4084		-3.8624			0.775585	0.795358	0.116516	0.984067	0.954671	0.691808	0.497586	0.922031	0.771731	0.665687	0.636238			0.726511	0.562057	0.476784	0.644936	0.561499	0.478727	0.514215	0.332861	0.676562	0.467679	0.622993			0.00974165	0.00593665	0.00449795	0.00594199	0.0102387	0.00470124	0.00681968	0.00633901	0.00458215	0.0104692	0.016963
	9.5074		-3.7634			0.774598	0.788301	0.121363	0.981717	0.9432	0.733808	0.535972	0.944384	0.762406	0.68527	0.625704			0.74028	0.582715	0.476358	0.690065	0.581045	0.492967	0.474587	0.317553	0.699774	0.458653	0.656376			0.00934441	0.0058137	0.00482952	0.00563019	0.0102387	0.00670071	0.00805716	0.00725056	0.00631897	0.00893619	0.0175243
	9.6065		-3.6643			0.786299	0.789241	0.12803	0.971085	0.918744	0.757906	0.565609	0.963107	0.725678	0.699764	0.626967			0.742121	0.6028	0.468095	0.689112	0.61175	0.506727	0.489371	0.317245	0.658665	0.476981	0.671518			0.0115845	0.00506723	0.00539177	0.00743862	0.0102817	0.00811356	0.00442602	0.00795303	0.0046669	0.00899441	0.019125
	9.7055		-3.5653			0.784864	0.781456	0.141973	0.934256	0.878216	0.758863	0.653574	0.949553	0.71708	0.713702	0.622468			0.686685	0.618513	0.528168	0.669501	0.627331	0.495922	0.485934	0.301302	0.705762	0.493428	0.697425			0.0102549	0.00539216	0.00573056	0.00722482	0.0116762	0.00577533	0.00592544	0.00797812	0.00436519	0.00922728	0.0188764
	9.8045		-3.4663			0.746833	0.811112	0.150961	0.964606	0.843101	0.787712	0.694292	1	0.733045	0.729306	0.612119			0.648207	0.656012	0.503501	0.701267	0.659325	0.559934	0.507613	0.312627	0.719681	0.511291	0.727518			0.0105175	0.00599812	0.00720104	0.00429391	0.0108797	0.00656025	0.00712679	0.00888967	0.00556299	0.00913025	0.0187571
	9.9036		-3.3672			0.686066	0.882622	0.159835	0.994515	0.806262	0.793647	0.716234	0.95155	0.733389	0.733163	0.616557			0.685617	0.728985	0.478308	0.745221	0.679531	0.574869	0.502819	0.323512	0.736397	0.525168	0.760758			0.0109432	0.00596299	0.00766957	0.00483733	0.012181	0.00519697	0.00836427	0.00914055	0.00672351	0.0110223	0.0211542
	10.0026		-3.2682			0.641998	0.914327	0.167005	0.975662	0.778683	0.804705	0.728882	0.908966	0.742921	0.711095	0.621557			0.754033	0.708153	0.456197	0.73804	0.704933	0.586133	0.523325	0.321291	0.724974	0.563756	0.781123			0.0100196	0.0046896	0.00869314	0.00464134	0.0111408	0.00513087	0.00600674	0.00868896	0.00744219	0.0128852	0.0201115
	10.1017		-3.1691			0.603927	0.940026	0.179559	0.995699	0.747294	0.794034	0.704888	0.881874	0.749635	0.707654	0.629562			0.733637	0.706257	0.450795	0.780542	0.673169	0.583627	0.557191	0.317075	0.774789	0.568643	0.810716			0.0112868	0.00754376	0.00774886	0.00676157	0.0104435	0.00688248	0.007461	0.00827082	0.00517653	0.0139719	0.0213353
	10.2007		-3.0701			0.595257	0.950901	0.187718	1	0.733395	0.790537	0.718436	0.860383	0.77767	0.692043	0.626152			0.738714	0.73966	0.411329	0.81272	0.673687	0.631661	0.600018	0.312929	0.79324	0.590259	0.799481			0.0125683	0.00612107	0.00772724	0.00816912	0.00947389	0.00650241	0.00759649	0.00691605	0.00747948	0.013186	0.0194737
	10.2997		-2.9711			0.59074	1	0.198669	0.985472	0.71999	0.785671	0.723515	0.853358	0.77166	0.667098	0.615706			0.728022	0.760172	0.399416	0.82991	0.693943	0.684565	0.635036	0.352951	0.770823	0.581642	0.802994			0.0145567	0.00696414	0.0103366	0.00983501	0.0106585	0.00656025	0.00841847	0.0065899	0.00793374	0.0115268	0.0221014
	10.3988		-2.872			0.583702	0.997736	0.208151	0.947729	0.683639	0.788925	0.727384	0.915246	0.791533	0.62496	0.615042			0.788307	0.762286	0.401395	0.860918	0.699782	0.706206	0.664157	0.357557	0.803327	0.593261	0.82909			0.0131154	0.00848343	0.00810207	0.010806	0.0119629	0.00593232	0.0104689	0.00797812	0.0111588	0.010935	0.0200215
	10.4978		-2.773			0.588843	0.978105	0.238764	0.948459	0.689643	0.812245	0.763168	0.955651	0.794379	0.587677	0.609202			0.775977	0.753526	0.409613	0.884174	0.719338	0.715397	0.727455	0.353429	0.843915	0.600495	0.823981			0.0154081	0.0088435	0.00751099	0.0131134	0.0121298	0.00698162	0.0100263	0.00753489	0.0150008	0.011391	0.0219979
	10.5968		-2.674			0.596746	0.969568	0.265548	0.962662	0.705176	0.836071	0.800138	0.984872	0.800342	0.551799	0.602512			0.769116	0.748663	0.45441	0.935989	0.722321	0.748184	0.726041	0.36074	0.863642	0.640109	0.855917			0.0159552	0.00964266	0.00698479	0.0168282	0.0144673	0.00656851	0.0103515	0.00950852	0.0229368	0.011847	0.0224973
	10.6959		-2.5749			0.600679	0.896361	0.309551	0.938084	0.698286	0.853177	0.820297	0.953431	0.774861	0.525711	0.585423			0.811895	0.785261	0.49058	0.961773	0.757714	0.77959	0.733465	0.429856	0.896426	0.664917	0.878537			0.016626	0.0113639	0.00600447	0.0250508	0.0143588	0.00704772	0.0122122	0.00909038	0.0333102	0.0147578	0.022855
	10.7949		-2.4759			0.607761	0.864868	0.369826	0.932139	0.7006	0.832477	0.80366	0.936024	0.762284	0.51553	0.5733			0.830709	0.846375	0.500873	1	0.764809	0.775702	0.751764	0.454771	0.875638	0.719483	0.862729			0.019654	0.0118996	0.00688388	0.0404625	0.0169625	0.00876628	0.0142355	0.0101692	0.0497946	0.0114104	0.0249079
	10.8939		-2.3769			0.596769	0.878895	0.438991	0.90155	0.688607	0.820586	0.813932	0.910656	0.756321	0.521874	0.571752			0.897821	0.810573	0.521799	0.976327	0.839129	0.805659	0.759373	0.526026	0.892555	0.752921	0.862577			0.0175989	0.0126198	0.00815253	0.0756245	0.0179413	0.00864234	0.0154188	0.00807011	0.0847998	0.014884	0.0279169
	10.993		-2.2778			0.601487	0.855217	0.515435	0.887451	0.696404	0.783568	0.781439	0.892239	0.744712	0.531165	0.546694			0.958404	0.815464	0.531808	0.963726	0.848043	0.827647	0.794355	0.515273	0.877674	0.790751	0.895845			0.0182741	0.0148328	0.00684063	0.111633	0.0230955	0.0104931	0.0148136	0.00951688	0.141786	0.0135741	0.0300452
	11.092		-2.1788			0.589891	0.839966	0.596418	0.845217	0.698308	0.75506	0.755314	0.924102	0.76412	0.533738	0.524236			0.962241	0.813986	0.611368	0.969551	0.89501	0.901123	0.808955	0.570358	0.956568	0.814845	0.876182			0.0157528	0.0192765	0.00759749	0.137049	0.0272678	0.0092868	0.0169634	0.0113065	0.208178	0.0133994	0.0337066
	11.191		-2.0798			0.594625	0.838413	0.661032	0.822818	0.701678	0.75428	0.698055	0.89296	0.739706	0.544675	0.514307			0.986206	0.853395	0.639899	0.992665	0.928536	0.932588	0.842397	0.59036	0.973351	0.844824	0.942278			0.0192743	0.0203567	0.00885893	0.14675	0.043618	0.00829533	0.0212449	0.0117665	0.306068	0.0164073	0.0393444
	11.2901		-1.9807			0.589162	0.844901	0.710214	0.833186	0.675536	0.711193	0.660686	0.921054	0.736048	0.538155	0.511968			0.950625	0.874126	0.685739	0.988965	0.962847	0.963216	0.832862	0.687757	0.996388	0.87494	1			0.0200983	0.0216213	0.0116629	0.153824	0.0621368	0.010427	0.0251018	0.0142502	0.403214	0.019289	0.0518867
	11.3891		-1.8817			0.598854	0.799044	0.732562	0.804216	0.637013	0.659565	0.623109	0.928336	0.724535	0.523433	0.504165			0.984322	0.885659	0.723413	0.934076	0.923604	0.993386	0.824592	0.705544	0.863529	0.940458	0.98681			0.0241232	0.0241154	0.0117422	0.13908	0.103236	0.0145251	0.0312441	0.0167256	0.515268	0.0186098	0.0629576
	11.4882		-1.7826			0.580232	0.757543	0.746452	0.762246	0.591659	0.616867	0.578931	0.900905	0.737294	0.48911	0.503404			0.988552	0.932132	0.800107	0.91481	0.926854	0.995444	0.80129	0.744584	0.866032	0.987058	0.955674			0.0244854	0.0295164	0.0114467	0.124185	0.155172	0.0173756	0.035923	0.0168678	0.625584	0.0252659	0.0889915
	11.5872		-1.6836			0.563456	0.694716	0.727505	0.717662	0.539284	0.562961	0.565435	0.868619	0.766872	0.461796	0.511317			0.989402	0.947869	0.81722	0.928395	0.901377	1	0.880995	0.76395	0.838541	1	0.955432			0.0305797	0.0359536	0.016752	0.153521	0.216384	0.0188049	0.0447931	0.0209907	0.721391	0.0297776	0.134176
	11.6862		-1.5846			0.557736	0.646591	0.675778	0.712852	0.506261	0.492826	0.527358	0.884277	0.781195	0.412172	0.519941			0.962883	0.966917	0.907094	0.84498	0.848093	0.957505	0.884226	0.816254	0.848168	0.996838	0.907217			0.0356552	0.0439277	0.0201182	0.247408	0.294604	0.0237458	0.0559485	0.0243107	0.811894	0.0369867	0.205199
	11.7853		-1.4855			0.540144	0.580931	0.630096	0.669949	0.479685	0.418032	0.464717	0.824758	0.745061	0.378783	0.528518			0.971547	0.917579	0.950403	0.695586	0.820465	0.988967	0.903554	0.867174	0.781411	0.959196	0.879618			0.0410885	0.0562488	0.0293159	0.377588	0.38551	0.0295046	0.0728938	0.0311347	0.876518	0.04765	0.29493
	11.8843		-1.3865			0.526292	0.47336	0.552774	0.660188	0.44677	0.347671	0.385072	0.802447	0.714512	0.33569	0.538309			0.910586	0.759702	0.996982	0.614044	0.719158	0.955527	0.817824	0.900961	0.796278	0.930925	0.891954			0.053137	0.0965495	0.0456282	0.512606	0.460743	0.0470537	0.129556	0.0399241	0.883924	0.0798145	0.415946
	11.9833		-1.2875			0.498379	0.356908	0.460712	0.65274	0.408922	0.29367	0.31994	0.801901	0.69024	0.293372	0.542596			0.913012	0.586816	0.937249	0.562422	0.638399	0.851293	0.699249	0.934798	0.808067	0.8984	0.845725			0.0687081	0.188576	0.0726591	0.677021	0.543008	0.0783925	0.228789	0.0637832	0.869888	0.142057	0.536975
	12.0824		-1.1884			0.475204	0.264518	0.376822	0.597027	0.357713	0.248078	0.263688	0.782779	0.638781	0.241687	0.527213			0.922536	0.451003	0.931756	0.476387	0.627832	0.751023	0.585804	0.895053	0.806925	0.772941	0.814986			0.085147	0.35035	0.13256	0.772877	0.619868	0.127305	0.368552	0.122406	0.841735	0.238658	0.627287
	12.1814		-1.0894			0.445073	0.203439	0.3375	0.488337	0.291446	0.207222	0.215931	0.778007	0.608493	0.193864	0.51896			0.929435	0.336774	0.816132	0.441844	0.551309	0.643878	0.467679	0.823068	0.771691	0.611598	0.765368			0.104047	0.523136	0.21681	0.840012	0.717517	0.211952	0.517989	0.205583	0.849034	0.398723	0.709791
	12.2804		-0.9904			0.399619	0.151604	0.281755	0.420188	0.220951	0.183254	0.178171	0.793558	0.548274	0.146962	0.521419			0.828105	0.323607	0.7075	0.399083	0.483703	0.532053	0.394706	0.879801	0.706256	0.470622	0.712119			0.132984	0.653584	0.333706	0.883886	0.77453	0.335184	0.646813	0.330381	0.852751	0.602218	0.761549
	12.3795		-0.8913			0.351593	0.128845	0.234971	0.343953	0.164739	0.147227	0.151806	0.839224	0.490837	0.113998	0.520368			0.78266	0.290048	0.628998	0.370464	0.453531	0.453243	0.374267	0.796844	0.672704	0.33412	0.707481			0.181632	0.732254	0.486982	0.918523	0.847756	0.487127	0.754961	0.474079	0.870205	0.772666	0.813582
	12.4785		-0.7923			0.302797	0.112592	0.185964	0.257301	0.128568	0.124608	0.128982	0.828081	0.434616	0.0976474	0.514148			0.729405	0.291386	0.589279	0.277837	0.402293	0.385395	0.351498	0.764328	0.57176	0.249584	0.698289			0.252004	0.795704	0.633699	0.937133	0.877638	0.631767	0.839805	0.603795	0.861265	0.924552	0.857543
	12.5776		-0.6932			0.269304	0.100025	0.151146	0.199944	0.104966	0.110818	0.107638	0.802033	0.353066	0.0869141	0.507315			0.672944	0.299376	0.518341	0.230862	0.391948	0.340055	0.357701	0.737638	0.539497	0.184745	0.713064			0.34112	0.84606	0.766172	0.936455	0.904403	0.751396	0.900911	0.727322	0.86722	0.980585	0.900473
	12.6766		-0.5942			0.233679	0.0861303	0.114775	0.150856	0.0844441	0.0915673	0.099948	0.805322	0.281149	0.082973	0.499349			0.571509	0.282718	0.465918	0.213636	0.413006	0.293619	0.352763	0.742401	0.475957	0.164134	0.720026			0.475567	0.88319	0.876141	0.932643	0.899057	0.841794	0.940926	0.813869	0.89381	1	0.946035
	12.7756		-0.4952			0.196211	0.0785257	0.0953228	0.121629	0.0692357	0.0841524	0.0980014	0.780484	0.210936	0.0761857	0.491618			0.446162	0.26798	0.440624	0.178579	0.372537	0.256042	0.355521	0.788954	0.408573	0.146413	0.71787			0.597821	0.90908	0.923946	0.935306	0.913159	0.900159	0.980896	0.89651	0.933764	0.972541	0.983858
	12.8747		-0.3961			0.156228	0.0740697	0.0792787	0.0925421	0.0692251	0.0714494	0.09009	0.760808	0.178732	0.0695922	0.468728			0.400296	0.278321	0.413283	0.152962	0.351249	0.242616	0.343881	0.754418	0.384447	0.140864	0.69542			0.725453	0.960955	0.940222	0.929934	0.885609	0.929391	1	0.945625	0.96021	0.951079	1
	12.9737		-0.2971			0.112551	0.0733692	0.0659762	0.0726153	0.0713199	0.0697817	0.0963633	0.72771	0.156066	0.0657603	0.435894			0.336228	0.299672	0.379746	0.126923	0.355005	0.227027	0.332013	0.713358	0.356142	0.135953	0.710892			0.824301	0.970448	0.945275	0.897784	0.867192	0.967381	0.992349	0.988158	0.968619	0.950536	0.993775
	13.0727		-0.1981			0.0848412	0.0733172	0.0572687	0.0765908	0.0705706	0.075599	0.0952792	0.629592	0.16311	0.060405	0.395364			0.312898	0.29032	0.330523	0.112406	0.3399	0.239067	0.310417	0.678344	0.360575	0.134487	0.688941			0.911733	0.98219	0.963923	0.878889	0.828148	0.979617	0.977427	1	0.975193	0.923358	0.966482
	13.1718		-0.099			0.069666	0.0772565	0.0527439	0.0758485	0.0702171	0.0680835	0.103586	0.512717	0.160564	0.0555043	0.362112			0.306735	0.267025	0.294642	0.113938	0.340094	0.239102	0.285123	0.58554	0.347984	0.120626	0.701795			0.958271	1	0.960095	0.875165	0.812533	0.99415	0.982422	0.982012	0.976438	0.911172	0.929387
	13.2708		0			0.0596453	0.0748742	0.0507896	0.0716582	0.0721011	0.0671955	0.104014	0.396945	0.166007	0.0467147	0.332341			0.312368	0.262856	0.26474	0.115304	0.350387	0.219323	0.279243	0.518545	0.365087	0.124047	0.681245			1	0.979494	0.937101	0.857615	0.778365	0.995398	0.972821	0.952416	1	0.894609	0.90486
	13.3698		0.099			0.0629592	0.0665795	0.0583778	0.0628114	0.0776332	0.0766274	0.0994372	0.326498	0.155822	0.0460223	0.322727			0.303872	0.279935	0.275053	0.121418	0.363244	0.220392	0.278801	0.548916	0.328571	0.128423	0.698985			0.985903	0.926907	0.951532	0.868252	0.760975	0.999496	0.985593	0.90065	0.953802	0.89166	0.880331
	13.4689		0.1981			0.0708514	0.071032	0.0814865	0.0558541	0.0827254	0.0841486	0.11885	0.32306	0.158751	0.0436697	0.333576			0.315713	0.295633	0.26594	0.102226	0.379266	0.243762	0.288638	0.586069	0.344046	0.143301	0.693227			0.956628	0.900131	0.971715	0.878621	0.761484	0.991093	0.96087	0.840973	0.935954	0.899402	0.841779
	13.5679		0.2971			0.0784657	0.0812825	0.0921338	0.0598297	0.0895257	0.104593	0.137168	0.434806	0.181156	0.0487773	0.362482			0.319967	0.297868	0.27403	0.103973	0.377232	0.22954	0.325888	0.683069	0.374307	0.159266	0.695164			0.910039	0.900921	0.989108	0.913391	0.769414	1	0.943193	0.750512	0.931409	0.914597	0.743077
	13.6669		0.3961			0.0905054	0.0919976	0.112208	0.0659157	0.10123	0.132279	0.177491	0.487432	0.218425	0.0538393	0.383848			0.341958	0.312378	0.287376	0.100568	0.396232	0.2691	0.399469	0.729912	0.409434	0.171384	0.723953			0.849082	0.905189	1	0.934754	0.777501	0.991853	0.888211	0.625956	0.91561	0.944501	0.622728
	13.766		0.4952			0.0871838	0.103854	0.140839	0.0586333	0.124904	0.163493	0.207335	0.537216	0.276822	0.0712703	0.408592			0.347271	0.305276	0.342437	0.100909	0.399165	0.305121	0.506409	0.848877	0.445463	0.219669	0.763045			0.765083	0.90273	0.981143	0.959769	0.816789	0.974602	0.807378	0.503249	0.810024	0.929112	0.489067
	13.865		0.5942			0.08828	0.126935	0.175517	0.0609647	0.13963	0.209666	0.267543	0.610238	0.3715	0.117576	0.426823			0.35672	0.315699	0.375483	0.09581	0.373265	0.382865	0.566765	0.850199	0.501345	0.333827	0.767605			0.650226	0.842301	0.914301	0.97641	0.809795	0.944337	0.691669	0.368156	0.679588	0.892901	0.429206
	13.9641		0.6933			0.09956	0.156292	0.223128	0.0536394	0.154013	0.252222	0.325713	0.696401	0.493184	0.183183	0.446162			0.383364	0.371234	0.444107	0.0951795	0.372166	0.465485	0.639685	0.903314	0.583163	0.481803	0.812584			0.519348	0.79948	0.826707	0.988651	0.851936	0.902034	0.57232	0.252749	0.580706	0.859466	0.393763
	14.0631		0.7923			0.122643	0.171623	0.297896	0.0628972	0.159409	0.289993	0.367929	0.822928	0.616567	0.268437	0.473174			0.369913	0.411686	0.553154	0.0886037	0.381977	0.501411	0.687481	0.970265	0.676222	0.652361	0.867524			0.39253	0.764431	0.708311	1	0.877839	0.851552	0.416091	0.166211	0.48537	0.78591	0.363608
	14.1621		0.8913			0.154502	0.192387	0.377127	0.0685047	0.175077	0.347595	0.413957	0.830566	0.714704	0.33374	0.497228			0.390838	0.42972	0.772965	0.0921561	0.356602	0.534447	0.696219	1	0.739047	0.817428	0.874542			0.283955	0.720363	0.552116	0.996668	0.917622	0.753429	0.284232	0.10027	0.365906	0.687146	0.286427
	14.2612		0.9904			0.21442	0.238684	0.430986	0.0687808	0.197389	0.407461	0.450831	0.813897	0.820309	0.39289	0.535632			0.460597	0.488571	0.835553	0.09784	0.364208	0.63956	0.764595	0.98556	0.865264	0.896093	0.876282			0.184867	0.691435	0.395055	0.973185	0.943549	0.651844	0.17303	0.0630222	0.246347	0.527798	0.21678
	14.3602		1.0894			0.31126	0.285775	0.497554	0.0665354	0.215801	0.461874	0.471722	0.781727	0.876776	0.431951	0.588542			0.570338	0.55384	0.9859	0.116272	0.378986	0.718073	0.824588	0.978558	0.883676	0.934875	0.908765			0.120538	0.587702	0.258798	0.929284	0.964815	0.559588	0.101916	0.0414377	0.150491	0.356545	0.145333
	14.4592		1.1884			0.442731	0.336077	0.541875	0.0713514	0.222471	0.515378	0.489607	0.783773	0.935669	0.484646	0.648089			0.653009	0.603571	0.975485	0.131968	0.372547	0.776388	0.875217	0.921466	0.957749	0.939472	0.922509			0.0832505	0.464824	0.161018	0.889775	0.981135	0.469702	0.0691633	0.0277311	0.079369	0.224375	0.084068
	14.5583		1.2875			0.544516	0.371909	0.598094	0.0811738	0.224162	0.569859	0.507887	0.786317	0.950429	0.526569	0.68127			0.756905	0.668152	1	0.167987	0.414272	0.840325	0.96148	0.885395	1	0.973331	0.887483			0.058254	0.367791	0.0912492	0.816083	1	0.404158	0.0486501	0.0231399	0.0568605	0.136983	0.0501994
	14.6573		1.3865			0.641585	0.438391	0.643227	0.110978	0.215935	0.639476	0.509256	0.772829	0.967626	0.576417	0.702224			0.830678	0.751916	0.991859	0.205359	0.441068	0.863909	1	0.802513	0.987797	0.969688	0.906971			0.0366215	0.26267	0.0548259	0.686607	0.964419	0.338382	0.0338094	0.0196526	0.0371081	0.0908562	0.0389575
	14.7563		1.4855			0.738097	0.472697	0.69761	0.129795	0.229165	0.6509	0.527382	0.765091	1	0.583978	0.705523			0.916862	0.790128	0.879855	0.234664	0.486743	0.908361	0.965035	0.709048	0.993124	0.973579	0.961447			0.0325386	0.174165	0.0396814	0.576979	0.905993	0.25461	0.0285162	0.0164915	0.0278319	0.0676958	0.0343601
	14.8554		1.5846			0.814895	0.519643	0.727697	0.165599	0.263429	0.655818	0.513173	0.740684	0.999886	0.58592	0.694836			0.99165	0.844829	0.785252	0.305881	0.528015	0.890271	0.923297	0.637529	0.967443	0.939418	0.901182			0.0264454	0.107132	0.0294745	0.471858	0.840753	0.174441	0.0210281	0.0122181	0.0219548	0.0534134	0.0277358
	14.9544		1.6836			0.877306	0.567022	0.756235	0.190281	0.284473	0.683827	0.533443	0.716566	0.9668	0.598001	0.682377			0.984366	0.879618	0.776473	0.373324	0.563281	0.944337	0.903112	0.609279	0.959852	0.90147	0.882423			0.0209978	0.0723726	0.0215959	0.369374	0.746619	0.113929	0.0158253	0.0125526	0.0178337	0.0477373	0.0244141
	15.0534		1.7826			0.918014	0.630796	0.793762	0.245313	0.318876	0.720471	0.522597	0.706707	0.939727	0.600456	0.676135			0.994154	0.940849	0.713991	0.4958	0.589897	0.910588	0.89	0.563922	0.931721	0.857491	0.858678			0.0171021	0.0461847	0.0183017	0.31293	0.676099	0.0720718	0.0177583	0.0108466	0.0135792	0.0369673	0.0234096
	15.1525		1.8817			0.939302	0.723598	0.808513	0.326585	0.358981	0.724154	0.530807	0.706691	0.935979	0.609757	0.681021			0.995176	0.991598	0.733929	0.606217	0.629691	0.883034	0.911775	0.494152	0.838461	0.843084	0.871701			0.0167628	0.0357253	0.0160744	0.283612	0.596835	0.0416832	0.014922	0.00867224	0.0129589	0.0307188	0.0236222
	15.2515		1.9807			0.918302	0.788711	0.789661	0.408716	0.420508	0.736925	0.548668	0.688729	0.944869	0.628244	0.677942			1	1	0.696569	0.715052	0.700226	0.888326	0.912034	0.455533	0.853655	0.811422	0.845789			0.01325	0.0276634	0.0138326	0.268013	0.50841	0.0298186	0.0107308	0.0089064	0.0115543	0.0258868	0.0238483
	15.3506		2.0798			0.873992	0.85306	0.757971	0.51927	0.458339	0.722873	0.573887	0.690693	0.956468	0.653896	0.681529			0.997994	0.988433	0.636759	0.763598	0.74707	0.898388	0.900559	0.42547	0.839503	0.790896	0.828131			0.0146792	0.0189516	0.0130541	0.241181	0.407004	0.0227213	0.0123477	0.00934962	0.00870892	0.0248001	0.0196132
	15.4496		2.1788			0.839546	0.877293	0.72478	0.579959	0.493358	0.714946	0.60613	0.677056	0.962444	0.6765	0.698202			0.944707	0.956673	0.610017	0.812464	0.806357	0.89532	0.877769	0.403191	0.769221	0.783537	0.837356			0.0140817	0.0155881	0.011007	0.224397	0.320399	0.0179126	0.00910495	0.00858861	0.00669639	0.0219572	0.016792
	15.5486		2.2778			0.837307	0.92817	0.672659	0.681557	0.535696	0.730916	0.622752	0.671323	0.950188	0.686595	0.702867			0.917285	0.891656	0.583127	0.861503	0.861894	0.866139	0.805098	0.401058	0.76077	0.756982	0.871903			0.0127685	0.0139722	0.00893102	0.173093	0.245945	0.0146986	0.00882494	0.0077356	0.00528727	0.0196771	0.0165591
	15.6477		2.3769			0.810467	0.924141	0.623421	0.74835	0.566923	0.733908	0.646742	0.684338	0.932511	0.6947	0.719508			0.90186	0.864318	0.587957	0.823288	0.944892	0.832966	0.820315	0.403122	0.753553	0.729053	0.857379			0.0119391	0.0113815	0.00729475	0.116034	0.1696	0.0161858	0.0098637	0.00707494	0.00800719	0.0201234	0.0175243
	15.7467		2.4759			0.820661	0.953082	0.573184	0.825204	0.598138	0.739965	0.679496	0.694322	0.93255	0.703447	0.735345			0.867944	0.797711	0.552957	0.824456	0.963418	0.823819	0.758432	0.388972	0.735302	0.710497	0.810651			0.0107955	0.0118206	0.00715058	0.0737002	0.109167	0.0106005	0.00876171	0.00609649	0.00647491	0.0175813	0.0164602
	15.8457		2.5749			0.808971	0.937696	0.532322	0.846321	0.629369	0.747089	0.688472	0.662996	0.919258	0.717174	0.742585			0.893974	0.717994	0.521865	0.86388	1	0.819424	0.73966	0.381912	0.717705	0.681303	0.824176			0.0126744	0.012611	0.00682621	0.0470637	0.0699766	0.0118151	0.0075423	0.00776069	0.00637773	0.0144958	0.0136255
	15.9448		2.674			0.790785	0.909362	0.500993	0.853076	0.637827	0.744816	0.720286	0.676484	0.924758	0.707877	0.750522			0.854739	0.746797	0.511085	0.944472	0.978059	0.813947	0.774047	0.397906	0.698625	0.664778	0.812262			0.0146234	0.0106702	0.00720825	0.0259773	0.0473828	0.0101626	0.00897849	0.00761016	0.0070433	0.0140495	0.0174928
	16.0438		2.773			0.785282	0.883933	0.463555	0.860665	0.636602	0.758717	0.789239	0.673899	0.911817	0.727503	0.748573			0.907693	0.751727	0.49857	0.936801	0.929196	0.801462	0.789085	0.365013	0.66966	0.646531	0.79265			0.0124589	0.0114693	0.0063793	0.0211756	0.0283326	0.00889847	0.00838234	0.00699967	0.00729077	0.0148257	0.0198044
	16.1428		2.872			0.795687	0.829869	0.433307	0.88231	0.662479	0.748292	0.81332	0.663933	0.911973	0.753701	0.75985			0.891576	0.693129	0.473336	0.935359	0.913603	0.788532	0.706691	0.343381	0.707037	0.628384	0.760055			0.011057	0.0097217	0.00592518	0.0150732	0.0224699	0.00832838	0.00589835	0.00616339	0.00527597	0.0130307	0.0178066
	16.2419		2.9711			0.814141	0.833333	0.453901	0.92382	0.69205	0.762735	0.844248	0.701041	0.907671	0.755775	0.791328			0.874581	0.690884	0.436269	0.918092	0.852629	0.708403	0.660773	0.332157	0.698172	0.607048	0.786938			0.0109399	0.0124617	0.00689108	0.010129	0.0171325	0.00940247	0.0055822	0.00506786	0.00233797	0.0121963	0.0169439
	16.3409		3.0701			0.818314	0.843236	0.476233	0.932575	0.720102	0.745122	0.90077	0.633651	0.895276	0.78026	0.81914			0.841893	0.654951	0.405441	0.893456	0.837357	0.677122	0.674291	0.31644	0.671188	0.59418	0.796406			0.010801	0.0105033	0.00605493	0.00841856	0.016511	0.00957598	0.00623256	0.00443229	0.00489855	0.0124292	0.0168134
	16.4399		3.1691			0.818291	0.88394	0.491094	0.939066	0.766768	0.735923	0.968518	0.610172	0.927797	0.795554	0.823105			0.876568	0.607372	0.394413	0.864686	0.818811	0.659128	0.679899	0.292953	0.669346	0.573072	0.80113			0.0120146	0.010275	0.00451236	0.0078395	0.0141458	0.00775828	0.00703646	0.00704985	0.00785464	0.011585	0.0169641
	16.539		3.2682			0.84287	0.900762	0.474722	0.968607	0.810206	0.725827	0.976757	0.585301	0.929633	0.811854	0.826862			0.822864	0.6197	0.389031	0.853832	0.779016	0.614094	0.62618	0.279337	0.673271	0.548409	0.786314			0.00931706	0.00973926	0.00420962	0.00686847	0.01231	0.00815487	0.004697	0.00689932	0.00513359	0.010508	0.0167639
	16.638		3.3672			0.873613	0.897055	0.440473	0.941845	0.841405	0.733857	1	0.580811	0.89294	0.827962	0.821464			0.801599	0.573896	0.370253	0.849329	0.714797	0.593668	0.629249	0.286919	0.614598	0.520418	0.767889			0.0123626	0.00891375	0.00471419	0.00906888	0.011793	0.00516392	0.00510347	0.00752653	0.00628055	0.0105177	0.015918
	16.7371		3.4663			0.907952	0.875555	0.433305	0.948802	0.836724	0.752222	0.995153	0.572045	0.894166	0.865294	0.835392			0.801549	0.568879	0.38893	0.828612	0.670853	0.572698	0.644903	0.279557	0.608931	0.47012	0.725107			0.0109432	0.00713978	0.00478628	0.00722482	0.0136155	0.00718818	0.0056635	0.00646445	0.00836088	0.00989676	0.014918
	16.8361		3.5653			0.92094	0.842064	0.407051	0.953158	0.837935	0.733265	0.99258	0.541134	0.898383	0.883442	0.856295			0.788899	0.576146	0.363463	0.810225	0.636245	0.539582	0.615502	0.288422	0.600553	0.452552	0.696877			0.0120944	0.00796529	0.0054206	0.00597762	0.0131332	0.00820444	0.00482346	0.00598777	0.0066817	0.0106633	0.0152138
	16.9351		3.6643			0.943047	0.839044	0.399955	0.954796	0.821147	0.730772	0.964143	0.528815	0.887517	0.889316	0.873974			0.745506	0.583369	0.364846	0.793472	0.613256	0.487346	0.602431	0.293531	0.605025	0.469493	0.669925			0.012553	0.00870298	0.00402941	0.00577273	0.0116752	0.00385848	0.00395632	0.0062303	0.00430078	0.0100714	0.0152363
	17.0342		3.7634			0.948489	0.792827	0.383493	0.957686	0.804615	0.721621	0.918877	0.49324	0.880925	0.914378	0.890676			0.730878	0.543198	0.335359	0.75288	0.576509	0.506148	0.589109	0.294079	0.591721	0.457769	0.637876			0.0121754	0.00730664	0.00438261	0.00799986	0.0102889	0.00549441	0.00174331	0.0044072	0.00595059	0.00990647	0.0144433
	17.1332		3.8624			0.991802	0.785087	0.352666	0.940422	0.820356	0.702926	0.89296	0.49937	0.874999	0.904862	0.917664			0.744559	0.551009	0.363428	0.702429	0.573427	0.510044	0.601875	0.327513	0.560645	0.440155	0.634329			0.0107889	0.0075701	0.00272472	0.00682393	0.0102889	0.00658504	0.00171621	0.00326986	0.00748174	0.00811146	0.0154309
	17.2322		3.9614			0.998521	0.694993	0.353924	0.901083	0.823119	0.71007	0.845091	0.480961	0.858767	0.913927	0.937131			0.730242	0.526439	0.354066	0.687882	0.541562	0.518656	0.538651	0.302246	0.542554	0.418206	0.63075			0.0101378	0.00706075	0.00269588	0.0041781	0.0118442	0.00610582	0.00374857	0.00506786	0.00572797	0.00900411	0.0158955
	17.3313		4.0605			1	0.660798	0.413825	0.880384	0.810661	0.6914	0.751706	0.497523	0.858588	0.950902	0.951372			0.704789	0.517368	0.362425	0.677692	0.511754	0.49651	0.542302	0.326186	0.534403	0.402487	0.606585			0.0103698	0.00523408	0.00423124	0.00589745	0.0122404	0.00619671	0.0032337	0.00418141	0.00504545	0.00897501	0.0173207
	17.4303		4.1595			0.994922	0.644268	0.498193	0.885506	0.814738	0.682068	0.696003	0.448518	0.833632	0.976223	0.967468			0.721466	0.466793	0.388424	0.677012	0.528521	0.463495	0.519407	0.320404	0.489916	0.402196	0.616066			0.00916823	0.00622645	0.00414474	0.00633396	0.011966	0.00648589	0.00381179	0.00362946	0.00927505	0.00811146	0.0188944
	17.5293		4.2585			0.967585	0.644386	0.599323	0.851334	0.814177	0.677088	0.680416	0.426977	0.818362	1	0.98575			0.709965	0.449951	0.369002	0.648781	0.534522	0.462093	0.531756	0.315326	0.491665	0.38091	0.605928			0.00829386	0.00685876	0.00329417	0.00440081	0.0119302	0.00518045	0.00332403	0.00454101	0.00656192	0.00783009	0.016369
	17.6284		4.3576			0.931667	0.651969	0.652158	0.799087	0.816853	0.665777	0.654779	0.419115	0.805044	0.98419	1			0.679357	0.427301	0.346128	0.618636	0.524008	0.425992	0.542482	0.289429	0.503288	0.370661	0.587852			0.0111905	0.00663921	0.00320046	0.00291309	0.0100104	0.00556051	0.00531122	0.0032615	0.0045539	0.00928549	0.0158314
	17.7274		4.4566			0.917598	0.626621	0.644877	0.784369	0.833618	0.638837	0.626308	0.377384	0.798718	0.990303	0.978424			0.639938	0.421639	0.34194	0.624114	0.523295	0.384127	0.580375	0.286944	0.535271	0.346854	0.57641			0.012321	0.00607716	0.00175881	0.00392866	0.00968379	0.00674202	0.00530219	0.00445738	0.00456746	0.00880036	0.0179439
	17.8265		4.5557			0.888553	0.632166	0.57768	0.731429	0.847907	0.616985	0.579663	0.322662	0.803673	0.990063	0.971066			0.626808	0.368931	0.342943	0.597131	0.506558	0.362679	0.596709	0.26966	0.525598	0.342195	0.560408			0.00925906	0.00517261	0.00284005	0.00685066	0.00864456	0.00698162	0.00332403	0.00377999	0.0062184	0.00736436	0.0163252
	17.9255		4.6547			0.823726	0.61602	0.491199	0.714821	0.87968	0.597616	0.542554	0.30514	0.810183	0.989944	0.925216			0.559242	0.391547	0.365387	0.563468	0.519016	0.329313	0.556263	0.274631	0.486238	0.317084	0.558979			0.0061293	0.00590152	0.00289051	0.00630724	0.00951178	0.0068329	0.0036763	0.00505114	0.00779588	0.00814057	0.0173803
	18.0245		4.7537			0.763344	0.600485	0.406651	0.695876	0.90525	0.579293	0.505464	0.324444	0.829401	0.980355	0.877764			0.554259	0.40309	0.37767	0.553943	0.50601	0.324609	0.524949	0.310224	0.45296	0.307951	0.553434			0.0081713	0.0037148	0.00395733	0.00625379	0.0103964	0.0075352	0.00398342	0.0049257	0.00766932	0.00877125	0.0147054
	18.1236		4.8528			0.741686	0.585841	0.401994	0.681661	0.925816	0.576109	0.473081	0.300873	0.823305	0.973175	0.826378			0.549811	0.378385	0.374313	0.544248	0.488388	0.328758	0.499842	0.334019	0.461732	0.311126	0.552259			0.00827198	0.0054712	0.00413033	0.00660122	0.00925376	0.00710556	0.00393825	0.00305243	0.00797894	0.00874214	0.0124669
	18.2226		4.9518			0.713016	0.57766	0.434006	0.67833	0.945032	0.585429	0.465377	0.346796	0.804564	0.986448	0.804431			0.527329	0.391275	0.37806	0.534498	0.454032	0.342856	0.52118	0.329823	0.454075	0.308734	0.544884			0.00797542	0.00595421	0.00518273	0.00509568	0.00772819	0.00694031	0.00616933	0.00413123	0.00683086	0.00892649	0.0116064
	18.3216		5.0508			0.706877	0.577563	0.451462	0.677127	0.973304	0.551504	0.492749	0.371444	0.786876	0.992431	0.767651			0.527519	0.37822	0.37769	0.533286	0.438949	0.326643	0.496787	0.3867	0.455283	0.313567	0.542794			0.00639193	0.00562928	0.00348158	0.00491751	0.00954556	0.0061554	0.00317047	0.00292698	0.00723766	0.00872274	0.0142835
	18.4207		5.1499			0.713574	0.549812	0.463262	0.64431	0.968271	0.543366	0.504466	0.376274	0.779521	0.97405	0.746224			0.520676	0.358008	0.366435	0.506623	0.420136	0.292271	0.477625	0.345967	0.440209	0.302187	0.567877			0.00864186	0.00585761	0.00381316	0.00473934	0.00971143	0.00677507	0.00228527	0.002743	0.0103791	0.00989676	0.0111204
	18.5197		5.2489			0.732496	0.542637	0.422782	0.640046	0.973159	0.506438	0.514681	0.433771	0.769571	0.900945	0.708937			0.528802	0.368078	0.368096	0.503434	0.429529	0.272854	0.460307	0.318019	0.450643	0.263467	0.554692			0.00884103	0.00626158	0.00529085	0.00458789	0.00902544	0.0029579	0.00349565	0.00439048	0.0107599	0.00856749	0.0124264
	18.6187		5.3479			0.720839	0.507204	0.361757	0.63185	0.994629	0.468923	0.498714	0.456422	0.776998	0.83698	0.654359			0.475406	0.373842	0.379635	0.49202	0.431794	0.260562	0.433091	0.350227	0.452259	0.234592	0.546484			0.00911898	0.00684998	0.00402941	0.00665467	0.00766471	0.00427986	0.00587125	0.00357928	0.0100005	0.00872274	0.0130417
	18.7178		5.447			0.684462	0.517007	0.309364	0.604088	1	0.429078	0.531328	0.481334	0.777982	0.788828	0.600377			0.44918	0.362047	0.386991	0.467095	0.398527	0.260048	0.429623	0.334913	0.464582	0.205539	0.560605			0.0111106	0.00696414	0.0038492	0.00447208	0.00775788	0.00632064	0.00462474	0.00545255	0.00724896	0.00875184	0.0111958
	18.8168		5.546			0.683858	0.516182	0.276659	0.60034	0.977221	0.364619	0.548331	0.550206	0.751361	0.756985	0.532543			0.427426	0.346683	0.396398	0.465579	0.388666	0.259737	0.422076	0.313237	0.469295	0.205374	0.56478			0.0082293	0.0060069	0.00395012	0.0045968	0.00821658	0.00671723	0.00479636	0.00610485	0.00780379	0.00837344	0.0123398
	18.9158		5.645			0.685609	0.462755	0.253849	0.618727	0.967956	0.321814	0.590201	0.621904	0.74594	0.716895	0.467858			0.419574	0.39258	0.403734	0.432226	0.394069	0.248335	0.426379	0.284685	0.468895	0.224277	0.592215			0.00760554	0.00710466	0.00508902	0.00408011	0.00855241	0.00597363	0.00217688	0.00383853	0.0109294	0.00615152	0.0134399
	19.0149		5.7441			0.677799	0.416802	0.238397	0.659936	0.977576	0.272473	0.592605	0.643328	0.739743	0.658188	0.396866			0.435314	0.396463	0.430275	0.404032	0.393977	0.267696	0.413062	0.293695	0.4532	0.228369	0.622775			0.00844926	0.00915965	0.0052476	0.00403556	0.00963055	0.006395	0.00316144	0.00390543	0.00636756	0.00685982	0.0140799
	19.1139		5.8431			0.651076	0.391397	0.206884	0.670299	0.973532	0.218265	0.615858	0.635665	0.702377	0.589884	0.32031			0.443468	0.38346	0.439535	0.38611	0.402998	0.293355	0.427513	0.288945	0.434314	0.21763	0.618184			0.00893295	0.00775452	0.00596843	0.00345651	0.0097442	0.00572576	0.00412794	0.00437375	0.00535168	0.00686952	0.0147346
	19.213		5.9422			0.626357	0.363847	0.18173	0.663525	0.975692	0.188275	0.626091	0.58603	0.682569	0.548233	0.281227			0.42761	0.363176	0.447221	0.358278	0.425469	0.291493	0.395906	0.271825	0.439809	0.199925	0.611902			0.0088662	0.00533947	0.00276797	0.00434736	0.00830156	0.00554399	0.0046699	0.00530202	0.00757553	0.00663665	0.0140529
	19.312		6.0412			0.61371	0.322068	0.177984	0.602536	0.994802	0.166466	0.636711	0.515161	0.690909	0.515891	0.283661			0.419736	0.336051	0.43191	0.342958	0.401326	0.27384	0.426467	0.300327	0.447639	0.187818	0.601004			0.00848209	0.00785991	0.00197506	0.00457007	0.00755618	0.00438727	0.00459764	0.00625538	0.00374595	0.00864511	0.0161339
	19.411		6.1402			0.595514	0.286913	0.173125	0.505865	0.990439	0.145316	0.640074	0.411277	0.671836	0.487815	0.277151			0.42244	0.331742	0.407506	0.345865	0.422105	0.247082	0.434977	0.313432	0.411958	0.178783	0.61297			0.0111807	0.00932651	0.00427449	0.00456117	0.0106124	0.00623802	0.00437182	0.00594596	0.00410416	0.00927579	0.0161328
	19.5101		6.2393			0.596613	0.261709	0.192559	0.466061	0.987859	0.134816	0.627185	0.318636	0.64049	0.450708	0.24966			0.418301	0.332619	0.43834	0.328912	0.407048	0.23874	0.422816	0.335605	0.3939	0.166154	0.634393			0.0114849	0.00775452	0.00429611	0.00481951	0.00983634	0.00634543	0.00477829	0.00551946	0.00477425	0.00877125	0.0183263
	19.6091		6.3383			0.566232	0.229349	0.213369	0.464054	0.990368	0.131156	0.573231	0.229971	0.625333	0.403542	0.230542			0.432614	0.33562	0.452167	0.310544	0.382448	0.251308	0.432823	0.351215	0.462499	0.147513	0.658086			0.0116097	0.00561171	0.00444028	0.00469479	0.0106718	0.00698162	0.00540155	0.00626375	0.00460814	0.00876155	0.0171632
	19.7081		6.4373			0.542319	0.211539	0.278836	0.449213	0.982281	0.128431	0.493182	0.157512	0.585685	0.36482	0.221609			0.420587	0.366943	0.458709	0.284151	0.385125	0.256532	0.445992	0.349554	0.441431	0.144401	0.669026			0.00921747	0.00498819	0.00484394	0.00298436	0.008149	0.0047095	0.00384793	0.00769379	0.00604777	0.00888768	0.0202847
	19.8072		6.5364			0.537213	0.189613	0.377651	0.396648	0.964885	0.129414	0.41136	0.1495	0.56762	0.329336	0.204414			0.410381	0.338015	0.442866	0.258725	0.382797	0.256603	0.461327	0.300182	0.413273	0.140866	0.685181			0.0105482	0.0079126	0.00396454	0.00559456	0.00965717	0.00341232	0.00492282	0.00684914	0.00626473	0.00952806	0.0200575
	19.9062		6.6354			0.512126	0.167364	0.454794	0.373979	0.904266	0.140341	0.365988	0.137951	0.556671	0.293833	0.177173			0.3983	0.349999	0.436588	0.241692	0.35331	0.258958	0.461056	0.295683	0.396136	0.133374	0.692312			0.00924811	0.00697293	0.00325092	0.00518476	0.0084234	0.00479212	0.00408278	0.00611322	0.00659582	0.00803384	0.0176964
	20.0052		6.7344			0.480486	0.145625	0.455115	0.369948	0.859394	0.144954	0.373822	0.116179	0.563627	0.26229	0.135223			0.372943	0.36642	0.443879	0.228479	0.357063	0.268943	0.486031	0.278022	0.380622	0.126985	0.668611			0.00995067	0.00589274	0.00364737	0.0059598	0.0108131	0.00485822	0.00485055	0.00674043	0.00743202	0.00794652	0.0184264
	20.1043		6.8335			0.456157	0.138957	0.418185	0.336959	0.835713	0.148367	0.395056	0.0832712	0.564478	0.236931	0.100016			0.368181	0.392172	0.413673	0.218326	0.346215	0.305377	0.497702	0.269862	0.404194	0.126419	0.664452			0.0120474	0.00626158	0.0043682	0.00268147	0.0111541	0.00441206	0.00347759	0.00432357	0.00708511	0.00808236	0.0188235
	20.2033		6.9325			0.445106	0.118092	0.352949	0.327333	0.80789	0.147995	0.406614	0.0759391	0.583188	0.214619	0.0820022			0.382834	0.41091	0.411142	0.216742	0.35805	0.300049	0.506864	0.272926	0.398226	0.126483	0.658016			0.0129973	0.0072276	0.00331579	0.00358123	0.0132284	0.0057175	0.00445312	0.00366291	0.00799363	0.00772336	0.0195277
	20.3023		7.0315			0.410922	0.106714	0.282268	0.292289	0.806708	0.138389	0.449718	0.0818462	0.60635	0.19739	0.0779647			0.423903	0.396977	0.390226	0.192915	0.37791	0.291683	0.520558	0.267332	0.395008	0.140077	0.651685			0.0119806	0.00920356	0.00337346	0.00521149	0.0106513	0.00759303	0.00259238	0.00213252	0.00682408	0.00761663	0.0226402
	20.4014		7.1306			0.388097	0.0991307	0.247368	0.274418	0.790001	0.129283	0.465916	0.0795844	0.584218	0.186166	0.0815726			0.409088	0.392478	0.384956	0.175774	0.346123	0.287988	0.530701	0.260147	0.405622	0.133173	0.678529			0.00956437	0.00821997	0.00397895	0.00612016	0.0133564	0.00677507	0.00177041	0.00345384	0.00610766	0.00885857	0.0197234
	20.5004		7.2296			0.37981	0.0946955	0.229743	0.280743	0.753837	0.122259	0.495254	0.0846962	0.559146	0.175451	0.0838476			0.398637	0.406377	0.41784	0.176094	0.354868	0.299624	0.524594	0.25887	0.433881	0.123775	0.698936			0.0131778	0.0055678	0.00409428	0.00505113	0.0116138	0.00775828	0.00537445	0.00461627	0.00863886	0.00794652	0.0222566
	20.5995		7.3287			0.374594	0.0917376	0.207207	0.27105	0.740062	0.12306	0.525141	0.113163	0.532768	0.174555	0.0796594			0.397353	0.427296	0.446831	0.168906	0.378309	0.30608	0.527948	0.259656	0.440002	0.125145	0.66989			0.0123078	0.00627036	0.00392129	0.00562128	0.00930803	0.00898936	0.0036763	0.00370473	0.00862304	0.00825701	0.0212071
	20.6985		7.4277			0.368494	0.0971992	0.20859	0.260129	0.710867	0.12284	0.525305	0.113163	0.482332	0.161531	0.0634415			0.406379	0.442296	0.456926	0.159482	0.392506	0.298605	0.564839	0.298848	0.444976	0.125812	0.706086			0.0123636	0.0079126	0.00395733	0.00476606	0.00956195	0.00767566	0.00252012	0.00278482	0.0098344	0.00630676	0.020693
	20.7975		7.5267			0.355483	0.0975841	0.211878	0.254583	0.696208	0.118442	0.533135	0.0975874	0.461686	0.16136	0.0445848			0.412822	0.424504	0.446573	0.150704	0.39932	0.290471	0.549884	0.276361	0.415182	0.138756	0.743178			0.011219	0.00544485	0.00518273	0.00399102	0.00888824	0.00766739	0.00431763	0.0033284	0.00660938	0.00729644	0.0178775
	20.8966		7.6258			0.35664	0.106191	0.218788	0.278584	0.674468	0.125441	0.472618	0.0890209	0.433121	0.160364	0.0337105			0.401206	0.4133	0.443044	0.153036	0.423281	0.288579	0.511627	0.251169	0.408753	0.15115	0.783453			0.0122247	0.00643722	0.00397895	0.00431173	0.0104292	0.00771697	0.0046699	0.00416468	0.00632123	0.0089459	0.0207155
	20.9956		7.7248			0.346288	0.104239	0.242994	0.271583	0.647545	0.120007	0.419884	0.0756325	0.410475	0.160408	0.022371			0.389723	0.406285	0.455661	0.156751	0.462273	0.283073	0.541466	0.230173	0.408106	0.159201	0.829733			0.0144965	0.00602447	0.00467094	0.00348323	0.0101875	0.00773349	0.00532025	0.00353747	0.00785012	0.00891679	0.022296
	21.0946		7.8238			0.348062	0.102342	0.260015	0.272031	0.636902	0.102409	0.349042	0.0821527	0.39489	0.149289	0.0163492			0.383694	0.384614	0.473599	0.139921	0.449003	0.282536	0.505385	0.254264	0.44324	0.151059	0.821436			0.0133113	0.00617376	0.00541339	0.00561237	0.0101445	0.00634543	0.0037847	0.00278482	0.00757553	0.0075099	0.0230789
	21.1937		7.9229			0.377551	0.107297	0.257704	0.300541	0.601451	0.0985402	0.285293	0.0881676	0.357518	0.136348	0.0149011			0.377618	0.3688	0.494595	0.127434	0.439981	0.286839	0.502517	0.234351	0.455757	0.13749	0.853799			0.011393	0.00667434	0.00564406	0.00345651	0.00929369	0.00698162	0.00719905	0.0033953	0.0075066	0.00561787	0.0235108
	21.2927		8.0219			0.374614	0.110938	0.299114	0.297719	0.588871	0.0878105	0.321241	0.0865934	0.292722	0.134308	0.0143121			0.370909	0.381032	0.469204	0.152252	0.449434	0.292799	0.48301	0.243279	0.467887	0.124859	0.888529			0.0109432	0.00471595	0.00531969	0.00231622	0.00892203	0.00599841	0.00466087	0.004633	0.00702409	0.00761663	0.0253095
	21.3917		8.1209			0.385339	0.104232	0.323276	0.269412	0.544335	0.0885733	0.383487	0.0828487	0.248429	0.166301	0.0173494			0.35075	0.385424	0.455347	0.147254	0.432749	0.327383	0.460167	0.239548	0.430723	0.118786	0.900872			0.0119117	0.00507601	0.00592518	0.00246766	0.00942065	0.00741126	0.00690097	0.00333676	0.0055935	0.00748079	0.0224917
	21.4908		8.22			0.383712	0.101267	0.355022	0.322032	0.474738	0.091258	0.403627	0.0856572	0.221569	0.206637	0.0173753			0.345393	0.381928	0.436244	0.142631	0.384541	0.311289	0.438134	0.2503	0.400429	0.123333	0.923538			0.0120069	0.00523408	0.00368341	0.00401775	0.0102387	0.00958424	0.00780424	0.0057118	0.00670995	0.00526857	0.0220226
	21.5898		8.319			0.403196	0.101735	0.387218	0.353045	0.416617	0.0894783	0.38713	0.111937	0.199482	0.260415	0.0180202			0.367452	0.395852	0.416316	0.147054	0.373272	0.318859	0.439732	0.230513	0.418713	0.129362	0.916809			0.00952717	0.00544485	0.00499531	0.0035545	0.00911963	0.00912155	0.00586222	0.00722547	0.0044183	0.00665606	0.0185783
	21.6888		8.418			0.421845	0.102276	0.414476	0.360518	0.372325	0.0898141	0.330343	0.110396	0.177955	0.29884	0.0129092			0.360666	0.388435	0.416448	0.160654	0.366371	0.281651	0.466217	0.241888	0.397124	0.134869	0.901953			0.0111676	0.00607716	0.00426007	0.00393757	0.00851964	0.00983211	0.006079	0.00507623	0.00583984	0.00898471	0.0197234
	21.7879		8.5171			0.429567	0.102189	0.411887	0.346242	0.344918	0.0916793	0.244912	0.122749	0.178207	0.325437	0.0119661			0.352475	0.380479	0.416929	0.167307	0.379051	0.254741	0.461642	0.275719	0.412465	0.136188	0.88167			0.00956437	0.00460178	0.00420241	0.0043919	0.00922509	0.007907	0.00411891	0.00299389	0.00711901	0.00678219	0.0165681
	21.8869		8.6161			0.427025	0.10162	0.416428	0.354966	0.299617	0.0929884	0.197212	0.114613	0.182651	0.332754	0.0135768			0.355904	0.383107	0.429131	0.161946	0.389543	0.238431	0.444683	0.269484	0.432525	0.136997	0.892292			0.0105164	0.00299467	0.00324371	0.00408011	0.00845309	0.00837795	0.00736164	0.00610485	0.0056613	0.00695684	0.0177493
	21.986		8.7152			0.456083	0.106881	0.414095	0.335106	0.27101	0.0903169	0.189359	0.126999	0.176533	0.347041	0.0144866			0.365247	0.374162	0.401314	0.177361	0.402719	0.234627	0.43869	0.28734	0.431324	0.146608	0.905472			0.0124107	0.0044437	0.00460607	0.00340306	0.0113855	0.00530438	0.00606997	0.0054191	0.00450983	0.00581192	0.0186739
	22.085		8.8142			0.484374	0.112356	0.399302	0.305664	0.230178	0.0960148	0.187653	0.117421	0.17779	0.347005	0.013721			0.354817	0.364156	0.404555	0.165009	0.41173	0.233659	0.425473	0.264879	0.462953	0.151517	0.921364			0.0122914	0.00562928	0.00459886	0.00405338	0.0106974	0.00469297	0.00601577	0.00525185	0.00676532	0.00855779	0.0181328
	22.184		8.9132			0.505022	0.114985	0.389059	0.247319	0.200728	0.100312	0.214558	0.109029	0.178471	0.338334	0.0163966			0.34359	0.370516	0.397983	0.167913	0.460795	0.234469	0.427745	0.252477	0.446992	0.15001	0.906298			0.0120507	0.0053219	0.00459886	0.00506895	0.0117694	0.00613061	0.00551897	0.00681569	0.00873152	0.00828611	0.0193736
	22.2831		9.0123			0.523197	0.112918	0.37099	0.20433	0.165707	0.0977015	0.270188	0.115789	0.194559	0.315096	0.0140591			0.37331	0.351614	0.434695	0.148512	0.477841	0.257346	0.451832	0.270875	0.43836	0.15568	0.906535			0.0128517	0.00501453	0.00487277	0.00808894	0.0119015	0.00543658	0.00796683	0.00648954	0.00987621	0.00818909	0.017864
	22.3821		9.1113			0.523279	0.107491	0.317249	0.144059	0.136097	0.099208	0.350661	0.109195	0.193506	0.261146	0.0142992			0.388119	0.333099	0.432482	0.157932	0.477081	0.25993	0.473554	0.27923	0.415442	0.146235	0.844478			0.0122608	0.00519017	0.0063793	0.00895307	0.0124728	0.00599841	0.00573576	0.00630556	0.00914397	0.00782038	0.0192386
	22.4811		9.2103			0.505516	0.0986105	0.278758	0.117978	0.100517	0.107769	0.451963	0.0874551	0.172174	0.226874	0.0120694			0.40375	0.34422	0.439135	0.156785	0.493472	0.262899	0.463551	0.285881	0.438801	0.152224	0.85124			0.00956109	0.00520774	0.00562964	0.00703774	0.0113681	0.00658504	0.00434472	0.00551946	0.00909086	0.00808236	0.0203556
	22.5802		9.3094			0.485936	0.0892894	0.227316	0.110389	0.0750545	0.116516	0.582101	0.0969412	0.173525	0.202076	0.0107268			0.392996	0.346809	0.41018	0.153273	0.479329	0.262062	0.471159	0.292191	0.403052	0.150776	0.862101			0.00957641	0.00482133	0.00663879	0.00779496	0.0093326	0.00770871	0.00261948	0.00507623	0.00714839	0.00587984	0.0195108
	22.6792		9.4084			0.47332	0.0801243	0.179776	0.0866095	0.0634275	0.11541	0.651806	0.0993356	0.177906	0.171352	0.00953497			0.391589	0.367302	0.392545	0.170109	0.481941	0.263764	0.452388	0.285849	0.435923	0.147857	0.871514			0.0124457	0.00508479	0.00658113	0.00692193	0.00951997	0.00765913	0.00419117	0.00482534	0.0062862	0.0064426	0.0200699
	22.7782		9.5074			0.451528	0.081709	0.137456	0.0877997	0.0581548	0.123191	0.713729	0.0911998	0.183091	0.163193	0.00933363			0.397319	0.359244	0.37405	0.160344	0.492263	0.266092	0.464089	0.251395	0.440416	0.142774	0.872762			0.0097318	0.00460178	0.00666042	0.00697538	0.00867527	0.00599841	0.00213171	0.00292698	0.00592347	0.00524917	0.018936
	22.8773		9.6065			0.436146	0.0761573	0.0972832	0.0698483	0.0586356	0.130048	0.718388	0.100495	0.172412	0.161769	0.0102606			0.38929	0.368286	0.376536	0.172569	0.472431	0.25674	0.47348	0.244808	0.434902	0.129244	0.887741			0.0104661	0.00396069	0.00643696	0.00419592	0.0102295	0.00773349	0.0041731	0.00439884	0.00668283	0.00624854	0.0189821
	22.9763		9.7055			0.432985	0.0724434	0.0735623	0.0621794	0.0760071	0.146439	0.687109	0.102393	0.148833	0.179459	0.0116377			0.379025	0.405078	0.363686	0.177435	0.471561	0.251198	0.465026	0.289555	0.42832	0.145019	0.830164			0.0101334	0.00288929	0.0043682	0.00408901	0.01115	0.00542832	0.00554607	0.00623866	0.00790097	0.00816968	0.0206964
	23.0753		9.8045			0.437296	0.0732236	0.0565926	0.0777626	0.103998	0.165952	0.654384	0.0862289	0.131772	0.219471	0.0130901			0.403324	0.420398	0.383984	0.175313	0.475317	0.237653	0.496047	0.273354	0.419922	0.146293	0.791203			0.0115746	0.00339864	0.00607655	0.00408901	0.0110957	0.00523002	0.00679258	0.00449083	0.00727382	0.00984825	0.0209304
	23.1744		9.9036			0.49637	0.0708066	0.0462813	0.12239	0.134282	0.194876	0.609579	0.103403	0.1213	0.269516	0.0169209			0.40622	0.407628	0.373513	0.181366	0.463028	0.249078	0.507705	0.27974	0.409961	0.138276	0.752997			0.0104059	0.00468082	0.006646	0.0045968	0.0104711	0.00627107	0.00497701	0.00452428	0.00822302	0.00928549	0.020612
	23.2734		10.0026			0.560619	0.0778009	0.0422532	0.137905	0.163039	0.212077	0.52054	0.144066	0.0993865	0.333655	0.0216464			0.420493	0.394286	0.411962	0.168885	0.457107	0.254432	0.499588	0.241127	0.380442	0.16048	0.704129			0.0106861	0.00367967	0.00571614	0.00349214	0.00980153	0.00591579	0.0037305	0.00466645	0.00692239	0.00970271	0.0202555
	23.3725		10.1017			0.614378	0.0872642	0.0414245	0.136537	0.159655	0.216686	0.410257	0.175283	0.0874988	0.411506	0.0387191			0.401633	0.38507	0.402145	0.160986	0.441653	0.258849	0.444893	0.257775	0.43352	0.167539	0.647371			0.0101619	0.00389044	0.00525481	0.00337633	0.012265	0.00487474	0.00303498	0.00255902	0.00548389	0.0107894	0.0190811
	23.4715		10.2007			0.661163	0.0986764	0.0384087	0.120794	0.141763	0.21669	0.337112	0.186128	0.0829725	0.492939	0.0684707			0.385799	0.368732	0.408367	0.161082	0.398293	0.260847	0.427955	0.263129	0.41163	0.162994	0.608872			0.0106861	0.00384653	0.0040222	0.00164808	0.0107169	0.00374281	0.00354081	0.00357928	0.006919	0.0111969	0.0169
	23.5705		10.2997			0.700795	0.110456	0.037279	0.102598	0.124047	0.221938	0.303482	0.212739	0.0865254	0.540313	0.103645			0.413287	0.367452	0.407334	0.151074	0.38722	0.26396	0.425526	0.244682	0.395469	0.167325	0.561456			0.00920762	0.00372358	0.00532689	0.00279728	0.0102285	0.00538701	0.00361308	0.00380508	0.00610088	0.0112454	0.0157942
	23.6696		10.3988			0.73231	0.136127	0.0344589	0.086677	0.103672	0.246864	0.283612	0.24157	0.0838777	0.564864	0.110182			0.400826	0.362672	0.412499	0.156536	0.372303	0.269905	0.45656	0.253786	0.410208	0.164886	0.521564			0.00889355	0.00526043	0.00414474	0.00434736	0.00985273	0.00442858	0.00394729	0.00450756	0.00666023	0.00918847	0.0157942
	23.7686		10.4978			0.700254	0.173197	0.0409772	0.104168	0.0788285	0.280766	0.280114	0.268007	0.0905551	0.590135	0.0937896			0.380639	0.364194	0.44439	0.144369	0.383138	0.266282	0.470271	0.231287	0.423413	0.166085	0.507574			0.0112168	0.00553267	0.00566568	0.0043919	0.0101742	0.00562661	0.00238463	0.00448247	0.00738117	0.00918847	0.0158426
	23.8676		10.5968			0.648815	0.195217	0.0537828	0.0844622	0.065137	0.304413	0.307177	0.253716	0.0972978	0.594143	0.061833			0.407073	0.364965	0.435495	0.133684	0.387181	0.278271	0.522059	0.238793	0.41862	0.153871	0.529736			0.0102056	0.00471595	0.0051611	0.00288636	0.0116691	0.00546963	0.00345049	0.00321968	0.00641841	0.00874214	0.0134725
	23.9667		10.6959			0.607636	0.207111	0.0562442	0.0824315	0.0525938	0.294061	0.330829	0.252548	0.109112	0.59653	0.0544697			0.392355	0.354474	0.425485	0.129907	0.378132	0.271209	0.524599	0.247079	0.420102	0.14993	0.522568			0.0116348	0.00408364	0.00570172	0.00287745	0.010852	0.00587448	0.00730745	0.00551946	0.00462396	0.00943103	0.0126446
	24.0657		10.7949			0.587813	0.223763	0.0728202	0.0611856	0.0397609	0.26875	0.324325	0.252498	0.121363	0.535012	0.0542124			0.389278	0.346383	0.462086	0.110619	0.383821	0.303862	0.512004	0.25047	0.39619	0.155832	0.510931			0.0103818	0.00523408	0.00624955	0.00196878	0.0119803	0.00689074	0.0074881	0.00480862	0.00594833	0.00873244	0.0131238
	24.1647		10.8939			0.552569	0.240584	0.102233	0.0406452	0.0344153	0.237914	0.326517	0.243401	0.14068	0.436666	0.0450047			0.381327	0.328299	0.435788	0.0911688	0.374359	0.304569	0.490785	0.24974	0.404207	0.151229	0.51143			0.00874254	0.00540094	0.00769841	0.000587963	0.0112954	0.00722123	0.00362211	0.00566162	0.00660599	0.00815028	0.0158899
	24.2638		10.993			0.491713	0.255072	0.136778	0.0415102	0.0282006	0.221797	0.330266	0.23027	0.147022	0.367417	0.0279417			0.386593	0.321522	0.452274	0.098046	0.412107	0.298617	0.47439	0.258983	0.430342	0.156695	0.515943			0.00878303	0.00554146	0.00769841	0.00115811	0.0112513	0.00855146	0.00540155	0.00878932	0.00536976	0.00866452	0.0156491
	0.6933		-6.0411			0	0.0586663	0.103604	0.0440256	0.0484724	0.0480909	0.231397	0.252597	0.250135	0.0288307	0.0064923			0.0497521	0.175859	0.448122	0.14327	0.552814	0.295514	0.533516	0.249987	0.487772	0.0839998	0.275055			0.000335847	0.00781319	0.0076628	0.0073115	0.0096245	0.00746106	0.00689068	0.00496223	0.00627987	0.00621876	0.00692602
	0.7923		-5.9421			0	0.0588258	0.0997487	0.0316818	0.0456267	0.0533542	0.242026	0.221156	0.212497	0.0269359	0.00727719			0.0440902	0.197463	0.440877	0.128491	0.529859	0.278702	0.529537	0.249824	0.479889	0.0843932	0.282529			0.00143367	0.00743381	0.00935962	0.00663608	0.0092427	0.00684896	0.00595814	0.00650145	0.00579159	0.00713579	0.00825179
	0.8913		-5.8431			0	0.056551	0.104826	0.0371113	0.0556215	0.0570256	0.21609	0.240443	0.19734	0.0300982	0.00816006			0.0455228	0.181504	0.438655	0.139656	0.468673	0.300971	0.54027	0.286027	0.459925	0.0897614	0.282156			0.00164652	0.00704863	0.0109132	0.00399795	0.0106984	0.00409906	0.00595037	0.00633271	0.00916838	0.0078529	0.00787811
	0.9904		-5.744			0	0.0620126	0.110105	0.0252522	0.0705948	0.0596895	0.231826	0.267253	0.187419	0.0335669	0.0104512			0.0370392	0.203394	0.413723	0.162056	0.428375	0.284541	0.543131	0.349628	0.41673	0.0807202	0.284196			0.000727833	0.00824623	0.00824191	0.00498148	0.00956604	0.00581824	0.00661672	0.00755081	0.0114242	0.00840935	0.00985742
	1.0894		-5.645			0	0.0718885	0.115422	0.0236632	0.0824342	0.0667857	0.22219	0.265348	0.180089	0.0435067	0.0145447			0.0436666	0.183274	0.4225	0.166503	0.374585	0.305109	0.55578	0.42481	0.40461	0.0872153	0.291519			0.00193203	0.00851847	0.0078735	0.00436214	0.00905191	0.00510158	0.00463079	0.00607257	0.00801577	0.00692832	0.0100138
	1.1884		-5.546			0	0.0816119	0.121441	0.0256755	0.0858078	0.0769025	0.219891	0.248819	0.171203	0.0568712	0.0222536			0.0465599	0.186784	0.423181	0.181609	0.343808	0.301439	0.518756	0.454133	0.395133	0.0821549	0.305028			0.0012635	0.00912496	0.00806689	0.00338853	0.00967913	0.00515793	0.00569963	0.00516329	0.0060915	0.00798208	0.00875303
	1.2875		-5.4469			0	0.0780575	0.12603	0.0265957	0.0811994	0.0926355	0.220754	0.204023	0.187983	0.077331	0.0299992			0.0555199	0.19078	0.395095	0.178502	0.313155	0.306819	0.558471	0.372043	0.397244	0.0868467	0.304979			0.0016719	0.0074418	0.00851532	0.00497379	0.0103015	0.00415629	0.00667796	0.00597004	0.0132932	0.0088577	0.00921704
	1.3865		-5.3479			0	0.0820558	0.143455	0.0186753	0.0838146	0.105509	0.218773	0.175026	0.192025	0.107708	0.0389108			0.0536918	0.216687	0.42096	0.181368	0.277767	0.287271	0.567854	0.313208	0.436808	0.0862317	0.341482			0.00163678	0.00712626	0.00750414	0.00442809	0.00734905	0.00386965	0.00567307	0.00565399	0.0110829	0.00910664	0.00954595
	1.4855		-5.2489			0	0.0801277	0.164265	0.0134236	0.0932754	0.107139	0.213893	0.156965	0.193251	0.139227	0.044335			0.0590796	0.248603	0.422108	0.191423	0.252068	0.309334	0.566868	0.316266	0.453223	0.0847654	0.32977			0.000835405	0.00586867	0.00788907	0.00661587	0.00863584	0.00407084	0.00630057	0.00427615	0.0100992	0.0081797	0.0112263
	1.5846		-5.1498			0	0.080315	0.183194	0.0251785	0.0977579	0.108488	0.197313	0.141762	0.195597	0.170868	0.0367768			0.0519944	0.272683	0.415016	0.20153	0.256534	0.299794	0.585383	0.291236	0.434187	0.0857284	0.335782			0.000377103	0.00574836	0.00672414	0.0052121	0.00885316	0.00777241	0.00436667	0.00610546	0.0125398	0.00945011	0.010501
	1.6836		-5.0508			0	0.0806895	0.224094	0.0311664	0.0785312	0.107492	0.187031	0.146476	0.204355	0.202546	0.0275767			0.0639567	0.287316	0.435372	0.202716	0.269303	0.304217	0.546541	0.26942	0.440853	0.0846511	0.322686			0	0.00646752	0.00680941	0.00324149	0.00880438	0.00904793	0.0056504	0.00582729	0.0100567	0.0095147	0.01228
	1.7826		-4.9518			0	0.0900488	0.26005	0.027062	0.0562495	0.110769	0.162324	0.141555	0.191488	0.201631	0.0193251			0.072895	0.294531	0.43503	0.181403	0.27895	0.287902	0.518582	0.304813	0.484548	0.0941835	0.320568			0	0.0052758	0.0085688	0.00470876	0.0093371	0.0082438	0.00643651	0.00576715	0.0112171	0.00838624	0.012492
	1.8817		-4.8527			0	0.0932495	0.268677	0.0274792	0.0500621	0.1133	0.15672	0.12443	0.200901	0.181409	0.0159379			0.0616833	0.323423	0.451813	0.194716	0.311507	0.290894	0.563879	0.311936	0.471794	0.0805861	0.314918			0	0.00624209	0.00777921	0.00316346	0.00869897	0.0084632	0.00602959	0.00497194	0.0094259	0.00880246	0.0114407
	1.9807		-4.7537			0	0.0977436	0.283433	0.0296756	0.0500409	0.108795	0.129869	0.122334	0.187782	0.148205	0.020349			0.0674604	0.385058	0.452238	0.171277	0.32978	0.274308	0.530065	0.315164	0.503989	0.0862992	0.298854			0.000162616	0.00633307	0.00735147	0.00240049	0.00950001	0.00749771	0.00690739	0.0078348	0.00802481	0.00970271	0.0107918
	2.0798		-4.6546			0	0.109194	0.275327	0.0107365	0.0540895	0.114954	0.13369	0.13554	0.188684	0.106212	0.0235381			0.0614061	0.378638	0.452253	0.155073	0.372018	0.27777	0.497397	0.319236	0.526349	0.090787	0.296722			0.000891872	0.00693841	0.00721142	0.00472318	0.00631764	0.00708906	0.00705236	0.00663462	0.00584018	0.0101533	0.0102083
	2.1788		-4.5556			0	0.108996	0.21235	0.00223318	0.0487181	0.11223	0.132268	0.11704	0.194122	0.0722755	0.0228641			0.0631159	0.427354	0.462747	0.144869	0.422327	0.277293	0.481925	0.346296	0.49407	0.0852071	0.293741			0	0.00570234	0.00789058	0.00356379	0.00791567	0.0076139	0.00859867	0.00600479	0.00796662	0.0106767	0.010162
	2.2778		-4.4566			0	0.112984	0.154785	0.00928857	0.0375128	0.0992706	0.12798	0.128797	0.187941	0.047003	0.0170027			0.0727891	0.416464	0.480424	0.125017	0.435052	0.282999	0.489873	0.314325	0.514863	0.0811442	0.28122			0	0.0057856	0.0069659	0.00232748	0.00748737	0.00603255	0.00638828	0.00728142	0.0033978	0.0119311	0.0119554
	2.3769		-4.3575			0.000634741	0.133634	0.107199	0.0108039	0.0332564	0.103845	0.119852	0.142168	0.194371	0.0379706	0.0188686			0.0840912	0.375549	0.457585	0.105065	0.447131	0.267499	0.52025	0.305816	0.493247	0.0834736	0.295878			0	0.00761805	0.00731132	0.00182065	0.0089143	0.00335383	0.00677027	0.00585428	0.00397433	0.0110917	0.0128137
	2.4759		-4.2585			0.00295958	0.156233	0.078718	0.0187489	0.0245692	0.092017	0.128915	0.158597	0.186882	0.0367846	0.0182786			0.0815374	0.349762	0.475454	0.103225	0.438077	0.275536	0.459199	0.309772	0.495734	0.0852535	0.303874			0	0.00455594	0.00692157	0.00173412	0.00838439	0.00503326	0.00639388	0.00601017	0.00571249	0.0100878	0.0136119
	2.5749		-4.1595			0.00333685	0.176869	0.0597775	0.00934992	0.0176142	0.0901765	0.107551	0.134563	0.189981	0.0309389	0.0170049			0.0855674	0.339513	0.505123	0.102399	0.43652	0.277891	0.408119	0.272534	0.476526	0.0880677	0.329883			9.95833e-05	0.00430618	0.00589764	0.00126622	0.00756624	0.00533713	0.00429658	0.00456445	0.00430576	0.0106755	0.0120417
	2.674		-4.0604			0.00641114	0.179928	0.0561164	0.00996343	0.016246	0.088763	0.124073	0.124198	0.192555	0.0363675	0.0178038			0.0853089	0.333481	0.494212	0.107637	0.395056	0.275124	0.384513	0.261185	0.455209	0.0873075	0.342561			0.0012983	0.00565009	0.00717739	0.000714384	0.00821612	0.00511351	0.00682962	0.00767451	0.0070129	0.00935944	0.0121665
	2.773		-3.9614			0.0135921	0.168533	0.0502434	0.00985914	0.0129573	0.0860251	0.116074	0.123395	0.1839	0.0341257	0.0182678			0.119318	0.346329	0.48057	0.111046	0.35487	0.270616	0.390497	0.270407	0.42103	0.0827797	0.364245			0.00221228	0.00573413	0.00698393	0.000939903	0.00774722	0.00379343	0.00581994	0.00624183	0.00864146	0.00915311	0.010611
	2.872		-3.8624			0.0256726	0.163904	0.0565328	0.0232766	0.0122125	0.0815966	0.139433	0.131241	0.165207	0.0322227	0.0208012			0.162872	0.292294	0.453485	0.121102	0.311572	0.281988	0.37721	0.227591	0.401184	0.0827116	0.37036			0.0020768	0.00807753	0.00357594	0.00285736	0.00813052	0.00326402	0.00524104	0.00604251	0.00518964	0.0082647	0.012004
	2.9711		-3.7633			0.0450564	0.143028	0.0594188	0.0241785	0.0125493	0.0992725	0.142859	0.122177	0.151761	0.0374542	0.0230202			0.207685	0.299888	0.433604	0.118162	0.288074	0.268887	0.358739	0.254778	0.385683	0.0877227	0.404583			3.52372e-05	0.00713926	0.00359778	0.00472112	0.00996304	0.00499743	0.00497674	0.0062844	0.00721212	0.00582832	0.0121579
	3.0701		-3.6643			0.0691179	0.130087	0.061204	0.0376083	0.0125553	0.101494	0.134176	0.153858	0.136182	0.0397905	0.0243456			0.240937	0.291207	0.455376	0.140635	0.261598	0.268491	0.311731	0.231729	0.414963	0.0810676	0.406631			0.000385201	0.0089862	0.00353975	0.00218364	0.00854984	0.00546298	0.00638042	0.00770274	0.00827466	0.00681725	0.0118913
	3.1691		-3.5653			0.102777	0.11297	0.0636241	0.040774	0.00995235	0.0968686	0.121977	0.14124	0.118587	0.0387901	0.0282281			0.267929	0.278325	0.456834	0.148572	0.257456	0.252871	0.296633	0.253009	0.403351	0.0841917	0.41268			0.00298225	0.00805909	0.00441123	0.00197462	0.0070523	0.00539375	0.00765864	0.00919112	0.0069286	0.00664507	0.0102498
	3.2682		-3.4662			0.156414	0.105255	0.061606	0.0634617	0.0106501	0.0952179	0.120536	0.128672	0.113578	0.0415028	0.0323302			0.290362	0.293283	0.441887	0.162553	0.271292	0.262547	0.298871	0.267374	0.390767	0.0931095	0.415927			0.00343672	0.00828619	0.00569689	0.00253114	0.00808419	0.00708915	0.00518747	0.00637636	0.00919188	0.00780106	0.0112487
	3.3672		-3.3672			0.201379	0.0978996	0.0679964	0.0966588	0.0103604	0.0832967	0.120281	0.150461	0.108961	0.0404487	0.0401166			0.288724	0.29603	0.401304	0.159709	0.250151	0.255604	0.342268	0.275387	0.433109	0.0918116	0.428082			0.0022322	0.00789899	0.00496115	0.00287752	0.00742423	0.00826887	0.00168993	0.00898124	0.00689063	0.0053396	0.0115112
	3.4663		-3.2681			0.212557	0.106	0.0660319	0.118113	0.0141708	0.0733848	0.0984977	0.163054	0.0993354	0.0406866	0.0532207			0.302558	0.298355	0.373002	0.157696	0.271078	0.252967	0.342879	0.251994	0.410772	0.0984329	0.431392			0.00297262	0.0105689	0.00499647	0.00290357	0.00548152	0.00766479	0.00196443	0.00783627	0.00691707	0.00671984	0.0131815
	3.5653		-3.1691			0.213964	0.104741	0.0755433	0.119825	0.0113221	0.074785	0.101895	0.15892	0.108439	0.0366982	0.061117			0.298111	0.281449	0.369297	0.155765	0.264531	0.238408	0.340164	0.261366	0.430204	0.101799	0.384248			0.00351474	0.00876657	0.00551243	0.00366304	0.00835259	0.00770454	0.00378668	0.00955759	0.00823522	0.00696834	0.0117429
	3.6643		-3.0701			0.196673	0.108133	0.0809773	0.0923765	0.00891783	0.082902	0.115983	0.167454	0.106376	0.0330178	0.0716662			0.29803	0.300471	0.378538	0.143319	0.243186	0.243657	0.375036	0.290486	0.410277	0.105778	0.384971			0.00381754	0.0067424	0.00596454	0.0041152	0.00860179	0.00628411	0.00506544	0.00792616	0.00784198	0.005659	0.0112229
	3.7634		-2.971			0.204483	0.113934	0.0940117	0.0688299	0.0060327	0.0830671	0.129849	0.170569	0.103203	0.0299956	0.0814111			0.297584	0.286272	0.406789	0.151985	0.229681	0.238494	0.381822	0.296197	0.39912	0.10291	0.378797			0.00512493	0.00702421	0.00693246	0.00306933	0.00853663	0.00446026	0.00744456	0.00909153	0.00706544	0.00607509	0.01106
	3.8624		-2.872			0.223345	0.134016	0.120291	0.0579033	0.00753746	0.0915616	0.130235	0.171066	0.101384	0.0283256	0.0888444			0.29001	0.304443	0.42686	0.165744	0.247353	0.246145	0.405752	0.27692	0.370787	0.105528	0.40778			0.00489031	0.0058973	0.00587796	0.00360876	0.00711878	0.00607676	0.0054832	0.00990751	0.0063966	0.00799333	0.0104418
	3.9614		-2.773			0.210206	0.139668	0.161196	0.0799774	0.00513924	0.10815	0.123769	0.180594	0.0954873	0.0308982	0.0938003			0.287017	0.317193	0.432447	0.182211	0.252225	0.253646	0.409329	0.245559	0.376698	0.100391	0.4101			0.00305546	0.00459019	0.00758668	0.00316051	0.00598381	0.00618051	0.00775709	0.00765079	0.0105336	0.00814601	0.011734
	4.0605		-2.6739			0.211073	0.144311	0.190499	0.117481	0.00599932	0.125638	0.123109	0.171894	0.0896527	0.0276267	0.0930348			0.265712	0.30118	0.42141	0.183713	0.235184	0.263428	0.43637	0.260245	0.330355	0.0961505	0.408972			0.0051954	0.00834371	0.00576962	0.00315084	0.00447814	0.00635044	0.00628269	0.00699745	0.00915402	0.00738152	0.0113539
	4.1595		-2.5749			0.217928	0.143881	0.196045	0.118377	0.00498604	0.143472	0.12996	0.170047	0.0963358	0.0300103	0.0865199			0.275086	0.313409	0.436859	0.193949	0.226294	0.258619	0.439873	0.281085	0.332846	0.0968619	0.414536			0.00643406	0.00508514	0.00649247	0.00391009	0.00417986	0.00608217	0.00460929	0.0059531	0.00544988	0.00821916	0.0107287
	4.2585		-2.4759			0.218384	0.151784	0.209405	0.125322	0.00657271	0.167402	0.136243	0.168713	0.0966905	0.0384822	0.0803463			0.268901	0.315146	0.440252	0.193996	0.238264	0.271592	0.447953	0.309195	0.325265	0.0987179	0.45147			0.00291648	0.00740562	0.00680869	0.004467	0.00631793	0.00753865	0.00487657	0.00698291	0.00435943	0.00586799	0.0115518
	4.3576		-2.3768			0.225517	0.161036	0.216789	0.131911	0.00434287	0.194388	0.135419	0.218472	0.0788235	0.0525685	0.0772369			0.280247	0.306536	0.425935	0.185061	0.246872	0.269623	0.457705	0.288052	0.28837	0.0919939	0.454363			0.00405567	0.00698364	0.00636921	0.00557691	0.00344063	0.00838718	0.00771672	0.00756008	0.00346255	0.00498686	0.0102111
	4.4566		-2.2778			0.214137	0.156157	0.219615	0.149022	0.00821247	0.212407	0.136566	0.237709	0.0771067	0.0618958	0.0811366			0.277478	0.327835	0.446175	0.197081	0.274163	0.264216	0.469351	0.273966	0.316776	0.0888718	0.457499			0.00418786	0.00689459	0.00539516	0.00475023	0.00313625	0.00626855	0.00600005	0.00406938	0.00341791	0.00658885	0.0126039
	4.5556		-2.1788			0.227204	0.161365	0.210771	0.178115	0.0127237	0.229467	0.147176	0.275008	0.0790506	0.0639828	0.0878194			0.317934	0.334672	0.462867	0.188084	0.292385	0.233494	0.472619	0.303136	0.327815	0.0966165	0.44567			0.00311017	0.00542026	0.00545772	0.00548737	0.00559652	0.00617848	0.0056158	0.00446083	0.00406145	0.00854191	0.0120538
	4.6547		-2.0797			0.251656	0.160835	0.201751	0.20106	0.014811	0.22667	0.17541	0.293243	0.0788292	0.0624611	0.106042			0.338199	0.316283	0.416068	0.188042	0.318829	0.228471	0.475236	0.272521	0.334375	0.102422	0.429506			0.00395171	0.00471217	0.00595675	0.00327494	0.00677449	0.00488237	0.00726897	0.00637621	0.00446102	0.00818644	0.0112487
	4.7537		-1.9807			0.298619	0.163935	0.202338	0.189594	0.0143089	0.21617	0.183765	0.277236	0.0897691	0.0567214	0.132638			0.314851	0.310509	0.406628	0.183991	0.341841	0.247233	0.482721	0.289347	0.38007	0.0922947	0.435865			0.00225233	0.00812574	0.00793412	0.00654412	0.0053386	0.00449293	0.00705796	0.00418292	0.00448701	0.00637355	0.0116574
	4.8528		-1.8816			0.346074	0.166407	0.195284	0.200361	0.0155694	0.200759	0.195068	0.278048	0.107619	0.054012	0.157996			0.332979	0.322204	0.403538	0.175927	0.32564	0.258798	0.475162	0.278363	0.397048	0.103021	0.45851			0.00460556	0.00450685	0.00618179	0.00250549	0.0058473	0.00577133	0.0053927	0.00444956	0.00430948	0.00843746	0.0118435
	4.9518		-1.7826			0.348011	0.170173	0.194719	0.196293	0.0169741	0.177663	0.198884	0.317128	0.110349	0.0524202	0.161099			0.337349	0.338947	0.458334	0.168321	0.341358	0.275908	0.490195	0.272672	0.41469	0.106113	0.431131			0.00469978	0.00609639	0.00652433	0.00312735	0.00584485	0.00221408	0.00477992	0.00402828	0.00408145	0.00928396	0.0109356
	5.0508		-1.6836			0.308734	0.179522	0.182334	0.177612	0.0207875	0.15962	0.191888	0.303955	0.11292	0.0564542	0.163975			0.370847	0.31247	0.463458	0.173189	0.379846	0.286885	0.484679	0.273698	0.410044	0.104761	0.440064			0.00534708	0.00600076	0.00819498	0.00413588	0.0076477	0.00403313	0.00705327	0.00490066	0.00319666	0.00929846	0.0122627
	5.1499		-1.5845			0.252038	0.204597	0.184162	0.183851	0.0228065	0.150244	0.207027	0.302572	0.124507	0.0565112	0.157291			0.360513	0.322394	0.471141	0.180834	0.3866	0.267001	0.461704	0.281883	0.428493	0.112854	0.454508			0.00641349	0.00486331	0.0085954	0.00294199	0.00880534	0.00461563	0.00837719	0.00642127	0.00450882	0.00802755	0.0130712
	5.2489		-1.4855			0.224571	0.22972	0.19805	0.189287	0.0271054	0.139184	0.218783	0.315256	0.158405	0.0590805	0.15153			0.372217	0.306452	0.498776	0.156676	0.399903	0.255076	0.467181	0.275693	0.414209	0.118921	0.450016			0.00725557	0.00405009	0.00815534	0.00160791	0.00738879	0.00531448	0.0124923	0.00521395	0.00461255	0.00918914	0.0123808
	5.3479		-1.3865			0.210316	0.233046	0.202806	0.184409	0.0308355	0.141815	0.212592	0.328503	0.191562	0.0617214	0.154834			0.367016	0.339118	0.518288	0.160566	0.43388	0.281118	0.441206	0.262042	0.389685	0.122744	0.452718			0.00594622	0.00296709	0.00608902	0.00446765	0.00938051	0.00579184	0.00823537	0.00580405	0.00332186	0.0099358	0.0112662
	5.447		-1.2874			0.220044	0.279651	0.211163	0.179599	0.0308961	0.152517	0.208342	0.299365	0.225048	0.0778051	0.157103			0.389297	0.344959	0.512672	0.157984	0.455731	0.29099	0.463569	0.302259	0.422555	0.121769	0.442329			0.0046431	0.00547849	0.00611288	0.00382766	0.00725555	0.00482363	0.00865124	0.00443737	0.00406653	0.00724254	0.0143017
	5.546		-1.1884			0.232621	0.362449	0.233474	0.193084	0.0353194	0.154921	0.215911	0.308512	0.254133	0.0949706	0.171594			0.412402	0.340517	0.528448	0.164775	0.455908	0.271495	0.452916	0.306716	0.371456	0.128502	0.455156			0.00499109	0.00306097	0.00682837	0.0021	0.00745765	0.00575042	0.00689989	0.0048219	0.00812832	0.00636531	0.0132024
	5.645		-1.0894			0.258475	0.457856	0.261551	0.188268	0.0501516	0.158888	0.23067	0.321809	0.30791	0.11357	0.184501			0.397889	0.315359	0.461824	0.157015	0.436709	0.300409	0.470947	0.303396	0.396415	0.129493	0.450241			0.0058845	0.00452344	0.0068084	0.00300083	0.00992362	0.00386336	0.00702111	0.00421409	0.00826912	0.00739773	0.0140572
	5.7441		-0.9903			0.304347	0.548657	0.28683	0.191851	0.0782248	0.163518	0.259921	0.350201	0.329923	0.15461	0.210404			0.401066	0.321686	0.474528	0.163771	0.452262	0.317164	0.467463	0.297509	0.427362	0.130915	0.462983			0.00970871	0.0041337	0.00531248	0.00387452	0.00850389	0.00269616	0.00869432	0.00593602	0.0059255	0.00750609	0.0139505
	5.8431		-0.8913			0.374194	0.612206	0.314167	0.217429	0.114212	0.172587	0.301598	0.358246	0.313475	0.195049	0.254956			0.401617	0.32574	0.490339	0.15099	0.485382	0.296453	0.516393	0.300156	0.472379	0.123752	0.461618			0.0089811	0.0066162	0.00554184	0.00387732	0.00969802	0.00304934	0.00797045	0.00647735	0.00507721	0.00907975	0.0146727
	5.9422		-0.7922			0.489271	0.679836	0.37905	0.218165	0.1936	0.203326	0.401396	0.469213	0.315646	0.248302	0.326977			0.423144	0.346941	0.536297	0.152563	0.466241	0.270726	0.518046	0.306119	0.463349	0.129022	0.461993			0.00669506	0.0050703	0.00676833	0.00373556	0.0093313	0.00409414	0.005063	0.00431805	0.00742987	0.00685214	0.0129965
	6.0412		-0.6932			0.603996	0.777895	0.450659	0.258755	0.326005	0.254	0.555867	0.511615	0.329117	0.311015	0.427714			0.426672	0.347944	0.545231	0.169386	0.483052	0.259948	0.509688	0.314507	0.453761	0.128483	0.472			0.00431622	0.00556429	0.00561306	0.00511908	0.00949711	0.00439297	0.00904037	0.0074421	0.00738478	0.00660568	0.012194
	6.1402		-0.5942			0.766999	0.839821	0.539205	0.293756	0.48517	0.327219	0.848878	0.624522	0.399683	0.37275	0.546311			0.442639	0.353524	0.541568	0.166094	0.496684	0.260002	0.511367	0.348578	0.453044	0.143529	0.454574			0.0059773	0.0072038	0.00703164	0.00561137	0.0078082	0.00355339	0.00806285	0.00509073	0.00930906	0.00814161	0.0120565
	6.2393		-0.4951			0.944444	0.92576	0.623895	0.351561	0.623147	0.415316	1.19355	0.763807	0.50447	0.458408	0.636072			0.430811	0.362545	0.52615	0.167444	0.552555	0.26246	0.502525	0.329101	0.440315	0.152785	0.437866			0.00852739	0.0053508	0.0049295	0.00547315	0.00874291	0.00334937	0.00883478	0.00581906	0.00603748	0.0102208	0.0109856
	6.3383		-0.3961			1.04183	1.03091	0.732119	0.455017	0.678972	0.520672	1.50077	0.859364	0.592981	0.549616	0.722408			0.411122	0.36895	0.518462	0.158267	0.595003	0.24882	0.478148	0.328579	0.434105	0.147115	0.436245			0.00660423	0.00477751	0.00435046	0.00411072	0.00768687	0.00361138	0.00725433	0.00692534	0.00620111	0.0101247	0.0108296
	6.4373		-0.2971			1.09389	1.10281	0.860183	0.58245	0.710012	0.650729	1.639	0.966529	0.732682	0.678387	0.807143			0.385631	0.365581	0.521761	0.172584	0.617781	0.286151	0.4513	0.320539	0.430895	0.144061	0.421772			0.00803626	0.00402164	0.00610214	0.00349928	0.00815714	0.00474396	0.0070016	0.00572086	0.00945291	0.0093964	0.0104744
	6.5364		-0.198			1.10152	1.17166	0.972272	0.705655	0.753391	0.736938	1.66965	1.07369	0.865978	0.790339	0.886756			0.338834	0.366294	0.556768	0.190138	0.653591	0.294956	0.444922	0.309046	0.396696	0.138657	0.431994			0.0099313	0.00450219	0.0065608	0.00535064	0.00936198	0.00408707	0.00633562	0.00657665	0.00686216	0.00823153	0.0114268
	6.6354		-0.099			1.15768	1.17882	1.02406	0.775099	0.797749	0.783428	1.71516	1.14667	0.959124	0.853157	0.954026			0.324991	0.372105	0.552611	0.185482	0.708858	0.281525	0.438028	0.332417	0.376828	0.136911	0.428105			0.0112868	0.00619378	0.00531788	0.00294217	0.0108787	0.00603615	0.00617195	0.00533491	0.00499223	0.00881786	0.0129817
	6.7344		0			1.16105	1.18803	1.03048	0.789572	0.850618	0.800102	1.71816	1.16812	0.981926	0.879664	0.970167			0.343182	0.368408	0.558719	0.181439	0.713765	0.294808	0.418638	0.329461	0.395479	0.135342	0.404503			0.0100184	0.00569681	0.0054973	0.00483886	0.00871203	0.00569156	0.00588471	0.00714695	0.00766344	0.0105015	0.0150138
	6.8335		0.0991			1.04845	1.17763	0.981647	0.757006	0.843616	0.753501	1.6307	1.16358	0.974979	0.849419	0.928029			0.323393	0.366496	0.572603	0.166707	0.700589	0.273893	0.411595	0.309988	0.444208	0.126551	0.42001			0.0110778	0.00490713	0.00689721	0.00453843	0.00945142	0.00395462	0.00596799	0.00663077	0.00710443	0.00971039	0.0124198
	6.9325		0.1981			0.90677	1.17019	0.823949	0.698698	0.728997	0.705882	1.40183	1.15353	0.890054	0.803936	0.860521			0.323767	0.344319	0.564571	0.171719	0.674903	0.272383	0.481924	0.300016	0.45639	0.125334	0.432825			0.0130242	0.00397826	0.00654855	0.00532277	0.0102108	0.00677879	0.00426207	0.00661851	0.00370968	0.00800736	0.013846
	7.0315		0.2971			0.693061	1.12641	0.599467	0.599573	0.563861	0.62228	1.15283	1.13029	0.769602	0.763914	0.777171			0.286818	0.324925	0.583629	0.171229	0.652641	0.29095	0.477988	0.318341	0.458556	0.122403	0.438515			0.011074	0.00325128	0.00553024	0.00669855	0.0117493	0.00668054	0.00606545	0.0073168	0.0071989	0.00843801	0.0142792
	7.1306		0.3962			0.446157	1.00617	0.477587	0.53059	0.400998	0.523691	0.904798	0.983546	0.659109	0.738482	0.684985			0.310877	0.331694	0.574792	0.17357	0.672252	0.320575	0.513858	0.328413	0.463056	0.122369	0.473133			0.00900288	0.00650555	0.0060137	0.00517635	0.011125	0.00656211	0.00797966	0.00536801	0.00681278	0.00949522	0.0156509
	7.2296		0.4952			0.231461	0.889166	0.395334	0.468318	0.276786	0.432467	0.683909	0.809895	0.535203	0.682655	0.572127			0.313007	0.302472	0.577994	0.177053	0.653578	0.308819	0.560029	0.312222	0.464708	0.106789	0.474334			0.00976343	0.00749177	0.00595286	0.00396992	0.0101227	0.00657419	0.00625342	0.00749772	0.00840947	0.00954008	0.0141427
	7.3287		0.5943			0.131741	0.793281	0.329821	0.381746	0.203041	0.353359	0.527459	0.641779	0.436824	0.586821	0.483213			0.320696	0.328224	0.539124	0.15445	0.67367	0.320053	0.535047	0.302244	0.451845	0.0996976	0.511219			0.00804917	0.0054186	0.00639364	0.00413671	0.00841674	0.00433247	0.00549793	0.00480897	0.00737473	0.00959535	0.0163254
	7.4277		0.6933			0.088851	0.688453	0.357513	0.326867	0.162887	0.286422	0.429693	0.521035	0.344368	0.472031	0.403142			0.303651	0.326283	0.531427	0.148528	0.649274	0.340499	0.567858	0.305517	0.481997	0.0894613	0.491063			0.00835701	0.00537319	0.00562849	0.00658072	0.00927808	0.00479674	0.00606066	0.00649185	0.00642993	0.00886692	0.0150136
	7.5267		0.7923			0.0792993	0.630962	0.368325	0.286835	0.152128	0.218333	0.372637	0.457623	0.292932	0.372342	0.344483			0.305455	0.358472	0.518446	0.152212	0.608249	0.32631	0.580084	0.339217	0.475093	0.0837325	0.494481			0.00921944	0.00480965	0.00533129	0.00589769	0.00909568	0.00601956	0.00382715	0.00548362	0.0055735	0.00903023	0.0150486
	7.6258		0.8914			0.0801023	0.565503	0.352287	0.265099	0.149665	0.171052	0.331051	0.432445	0.246031	0.293872	0.296693			0.313913	0.406314	0.542377	0.146786	0.530266	0.328881	0.588943	0.284227	0.41697	0.0851195	0.497997			0.0108145	0.00598591	0.00509018	0.0040767	0.00893303	0.00408327	0.0065338	0.00697063	0.00419942	0.00970271	0.015538
	7.7248		0.9904			0.0796205	0.484931	0.321244	0.248055	0.13852	0.151225	0.299006	0.371759	0.215303	0.236174	0.253944			0.345876	0.458803	0.553141	0.135628	0.470168	0.359712	0.604344	0.281659	0.413341	0.0837648	0.482607			0.0099858	0.00424857	0.00633417	0.00382688	0.0101361	0.00496034	0.00475065	0.00640617	0.00167602	0.00784047	0.0152755
	7.8238		1.0894			0.0745094	0.418757	0.285874	0.218159	0.101564	0.148896	0.26326	0.336531	0.183287	0.19963	0.205823			0.343727	0.4046	0.535961	0.140313	0.408072	0.357441	0.551394	0.301539	0.363539	0.0840674	0.480956			0.0114974	0.00667495	0.00581338	0.00475431	0.00872925	0.00570337	0.00570785	0.005346	0.0042331	0.00853046	0.0155552
	7.9229		1.1885			0.0690389	0.368088	0.248945	0.18244	0.0838934	0.147052	0.246478	0.282829	0.180804	0.171143	0.182366			0.352002	0.348631	0.556999	0.147726	0.350574	0.320616	0.571778	0.306588	0.333651	0.0769092	0.525981			0.010048	0.00659503	0.00544842	0.00380864	0.00682104	0.0070386	0.0025278	0.00935512	0.0065096	0.00793509	0.0164976
	8.0219		1.2875			0.0654395	0.330245	0.216267	0.148458	0.0802119	0.152247	0.234722	0.281777	0.171726	0.153219	0.17316			0.359791	0.324512	0.578131	0.144674	0.381332	0.339406	0.589367	0.283268	0.280511	0.0702088	0.559873			0.00934113	0.00637627	0.00440482	0.00466209	0.00565021	0.00763894	0.00311736	0.00708423	0.00237232	0.00892548	0.0146318
	8.1209		1.3865			0.0636398	0.28761	0.184944	0.137973	0.0796037	0.158892	0.249884	0.261048	0.173533	0.131131	0.175155			0.382791	0.304726	0.585048	0.157058	0.365915	0.322465	0.57506	0.323061	0.306778	0.0560712	0.562214			0.0099963	0.00512668	0.00505327	0.00349213	0.00746279	0.00624345	0.00546243	0.00762414	0.00298275	0.00943628	0.0162562
	8.22		1.4856			0.0644453	0.2501	0.164801	0.124475	0.0732069	0.171933	0.233739	0.248969	0.180739	0.112822	0.18372			0.415878	0.304067	0.595838	0.171507	0.357021	0.324458	0.570031	0.323617	0.315656	0.0458407	0.571705			0.0115978	0.00632086	0.00617069	0.00538768	0.00815391	0.00713547	0.0037931	0.00600388	0.00564017	0.00897452	0.0156226
	8.319		1.5846			0.0733852	0.207836	0.159687	0.101512	0.0704765	0.179621	0.219694	0.257444	0.181598	0.108654	0.190606			0.444022	0.290899	0.629943	0.168949	0.370583	0.313786	0.557509	0.31183	0.291794	0.0415745	0.54305			0.00941171	0.00720644	0.006394	0.00701239	0.00843457	0.00514601	0.00613338	0.00616861	0.00410213	0.00841617	0.0112581
	8.418		1.6836			0.0886445	0.186943	0.194243	0.127788	0.0659546	0.166301	0.202613	0.290434	0.187345	0.10136	0.212513			0.444013	0.327761	0.618371	0.168477	0.360039	0.303182	0.542033	0.277118	0.276655	0.0452166	0.544089			0.00838043	0.00685287	0.005472	0.00701689	0.0074432	0.00746005	0.00694207	0.00573714	0.00539304	0.0085249	0.0115437
	8.5171		1.7827			0.0973193	0.168963	0.240656	0.113113	0.0611309	0.162224	0.21092	0.270327	0.187512	0.0962854	0.230773			0.478231	0.326166	0.610013	0.15436	0.393595	0.309525	0.513812	0.273038	0.274822	0.0409912	0.53146			0.00851733	0.00874461	0.00581633	0.00481101	0.00850769	0.00604201	0.00474568	0.00568701	0.00443774	0.00848874	0.0113277
	8.6161		1.8817			0.110001	0.154503	0.275026	0.0899102	0.0507174	0.166958	0.222016	0.259383	0.206679	0.0855569	0.232703			0.495042	0.326527	0.492665	0.161467	0.410537	0.326519	0.5184	0.253551	0.272064	0.0406034	0.512974			0.0101083	0.00786948	0.00562719	0.00326713	0.00730453	0.00711101	0.0077327	0.00573914	0.00688476	0.00866445	0.0117968
	8.7152		1.9808			0.11718	0.133738	0.296752	0.0981926	0.0493279	0.163705	0.24205	0.21848	0.216243	0.0734942	0.237165			0.511993	0.326123	0.517994	0.164365	0.383074	0.319881	0.49695	0.253561	0.301779	0.0386165	0.484716			0.00910038	0.00650467	0.00655547	0.00491735	0.00784385	0.00356286	0.00326721	0.00450058	0.00826155	0.00978406	0.0117494
	8.8142		2.0798			0.128761	0.122739	0.326865	0.110586	0.0529169	0.170422	0.271942	0.221587	0.220335	0.0670669	0.244599			0.49208	0.320826	0.535105	0.171751	0.374418	0.333131	0.506464	0.217568	0.322675	0.0372473	0.470217			0.00746207	0.00580149	0.00522807	0.00469775	0.00941476	0.00495421	0.0069035	0.00635029	0.0076831	0.00893485	0.0135018
	8.9132		2.1788			0.143877	0.117953	0.359143	0.143912	0.0578074	0.175008	0.299444	0.201521	0.252442	0.0637775	0.231187			0.524329	0.339058	0.534783	0.169671	0.352064	0.340641	0.518876	0.222011	0.323836	0.0299874	0.466183			0.00951195	0.00594455	0.00634333	0.00561326	0.00793969	0.00559971	0.00710746	0.0030544	0.00867875	0.00959931	0.013909
	9.0123		2.2779			0.170761	0.127316	0.414755	0.191354	0.0596823	0.198025	0.321762	0.200262	0.284561	0.0595839	0.192563			0.529636	0.299608	0.505831	0.151911	0.349407	0.354169	0.482796	0.202926	0.344821	0.034049	0.421028			0.00919887	0.00634	0.00539999	0.00470415	0.0092585	0.00369142	0.00385596	0.00612826	0.00701764	0.0111913	0.0125177
	9.1113		2.3769			0.205661	0.132601	0.43043	0.226822	0.0514091	0.228552	0.337613	0.169111	0.305126	0.0548917	0.159091			0.507867	0.317193	0.514473	0.146107	0.317902	0.356413	0.46828	0.203666	0.382685	0.0321473	0.410187			0.0108408	0.00620898	0.00573827	0.00578915	0.00910729	0.00464399	0.00737591	0.00403379	0.00846653	0.0108381	0.0130496
	9.2103		2.4759			0.241872	0.138797	0.445934	0.234441	0.0440931	0.255286	0.312111	0.170188	0.337954	0.0517213	0.148471			0.512563	0.318704	0.492778	0.127469	0.349477	0.339858	0.470975	0.215592	0.35225	0.032436	0.390446			0.0102745	0.00653593	0.00583479	0.00636521	0.010288	0.00587388	0.00666902	0.00467515	0.00926194	0.00968815	0.0128493
	9.3094		2.575			0.245385	0.129726	0.472456	0.226932	0.0385337	0.278129	0.301068	0.165987	0.360345	0.0466104	0.144628			0.546083	0.283759	0.4653	0.124718	0.400758	0.367422	0.473645	0.209282	0.378311	0.0282358	0.401083			0.00581927	0.0076047	0.00633792	0.00460287	0.00917075	0.00578193	0.0086852	0.00579183	0.00786628	0.00956784	0.0147014
	9.4084		2.674			0.246277	0.128519	0.512083	0.218453	0.0332352	0.250066	0.273672	0.149906	0.361312	0.0422213	0.138883			0.518951	0.328816	0.445769	0.135653	0.448504	0.380413	0.491144	0.207608	0.419697	0.0330139	0.405315			0.00788065	0.00684567	0.00663346	0.00487255	0.00767762	0.00656889	0.00747076	0.00468799	0.00995373	0.0098631	0.014137
	9.5074		2.773			0.237531	0.136041	0.52104	0.167121	0.0340225	0.225179	0.258345	0.14385	0.350296	0.0393359	0.131561			0.497717	0.293526	0.437181	0.139789	0.491199	0.37984	0.455303	0.223836	0.428483	0.0302276	0.413412			0.0109477	0.00676927	0.00440193	0.00545201	0.00932175	0.00502199	0.00581958	0.00458981	0.0099048	0.00975393	0.0123568
	9.6065		2.8721			0.223103	0.136727	0.510541	0.126911	0.0340892	0.202698	0.24378	0.137363	0.327934	0.036607	0.127374			0.502538	0.324431	0.442031	0.13712	0.506879	0.395121	0.472749	0.198796	0.430738	0.0258246	0.444879			0.0102599	0.00697451	0.00528458	0.00485764	0.00947961	0.00529529	0.00644943	0.00642022	0.00821319	0.00914383	0.0149901
	9.7055		2.9711			0.198014	0.134158	0.537115	0.105555	0.037396	0.19177	0.234221	0.133138	0.309848	0.0353264	0.112755			0.507518	0.307024	0.439943	0.133077	0.503261	0.411247	0.501811	0.209713	0.427169	0.0263972	0.442217			0.00993513	0.00722383	0.00476544	0.00424163	0.00848506	0.00540237	0.00862938	0.00422435	0.00687154	0.00883478	0.0123943
	9.8045		3.0701			0.171949	0.142421	0.574444	0.0927998	0.0487515	0.181554	0.212221	0.116725	0.283008	0.0297626	0.0885322			0.510502	0.298387	0.440769	0.15574	0.504505	0.392132	0.501699	0.214372	0.43663	0.0287211	0.451475			0.0112585	0.00645733	0.00444821	0.00473621	0.00873182	0.00628087	0.00888428	0.00594021	0.00745699	0.00970271	0.0109862
	9.9036		3.1692			0.151509	0.139605	0.59662	0.0845542	0.0596808	0.184945	0.201616	0.125367	0.251071	0.0322065	0.0696098			0.520134	0.2823	0.429815	0.155454	0.505808	0.407355	0.489413	0.273349	0.427449	0.0276182	0.491511			0.010069	0.0062759	0.00559374	0.00610759	0.00935	0.0058726	0.00794479	0.00624851	0.0082707	0.00970271	0.0117484
	10.0026		3.2682			0.150826	0.149433	0.623796	0.0718913	0.0619303	0.166185	0.187325	0.0979934	0.240804	0.0324802	0.0486471			0.516428	0.3107	0.413277	0.178506	0.498855	0.403933	0.459492	0.247601	0.463824	0.0293885	0.495121			0.00951502	0.00921129	0.00417703	0.00715373	0.00807144	0.00570433	0.00545294	0.00783054	0.00502613	0.0105905	0.0132964
	10.1017		3.3673			0.134861	0.159184	0.650527	0.0619708	0.0657226	0.158211	0.19037	0.095044	0.232745	0.0345346	0.0394437			0.489959	0.291694	0.4397	0.175722	0.476949	0.39351	0.438356	0.267972	0.5024	0.0293825	0.508888			0.0117815	0.00771044	0.004543	0.0065509	0.0102914	0.00847237	0.00725352	0.00680757	0.00654949	0.01237	0.0118894
	10.2007		3.4663			0.112489	0.147172	0.619985	0.0592407	0.0637263	0.149168	0.171652	0.113453	0.230962	0.0319018	0.0410447			0.488415	0.320512	0.438944	0.16664	0.443993	0.3739	0.422631	0.247789	0.519182	0.0321618	0.472532			0.0106707	0.00587236	0.00386088	0.00483689	0.0117949	0.00765595	0.00673875	0.00550925	0.00885073	0.0107991	0.0134172
	10.2997		3.5653			0.0986015	0.135156	0.579238	0.0596579	0.0632864	0.153336	0.183273	0.117032	0.235926	0.0350739	0.0425682			0.490392	0.323001	0.456718	0.169243	0.429295	0.359966	0.416901	0.249768	0.519976	0.0388527	0.469408			0.0116848	0.00843171	0.0051291	0.00399369	0.00963803	0.00760626	0.00703412	0.00392058	0.00847625	0.00971216	0.0118694
	10.3988		3.6644			0.114559	0.146374	0.535179	0.0575352	0.0476351	0.142647	0.184608	0.107372	0.251977	0.0367666	0.0487601			0.459314	0.345051	0.454798	0.174428	0.429691	0.351216	0.435798	0.26413	0.499992	0.0384654	0.457321			0.0099	0.0088817	0.00668262	0.00312508	0.00932069	0.00557319	0.0058437	0.0061615	0.00678622	0.0100733	0.0123353
	10.4978		3.7634			0.133176	0.153733	0.500663	0.0557253	0.0324737	0.133865	0.197188	0.129078	0.254477	0.0313641	0.0534447			0.446019	0.370474	0.429246	0.193002	0.380646	0.369287	0.435006	0.25394	0.467593	0.0455426	0.445247			0.0113269	0.00666485	0.00448785	0.00243564	0.00948214	0.00440626	0.0080605	0.00468492	0.00671401	0.0109696	0.0124726
	10.5968		3.8624			0.117511	0.153681	0.474924	0.0725846	0.0254899	0.126984	0.204627	0.139086	0.274339	0.0362534	0.0543372			0.405952	0.352812	0.471718	0.17392	0.363296	0.336623	0.415655	0.273559	0.456669	0.0485859	0.413173			0.0093825	0.00675513	0.00519722	0.0041735	0.00957225	0.00344846	0.00720483	0.00794962	0.00449413	0.0100693	0.012918
	10.6959		3.9615			0.0831868	0.165252	0.453439	0.0711183	0.0199639	0.12372	0.203567	0.147355	0.309377	0.0357565	0.0610158			0.401595	0.368399	0.447787	0.183472	0.357871	0.332647	0.424853	0.274189	0.453519	0.0433939	0.423773			0.00743198	0.00838876	0.00432668	0.00439003	0.0106335	0.00407852	0.00688914	0.00777356	0.00529824	0.00981626	0.0141518
	10.7949		4.0605			0.057945	0.169282	0.471285	0.0699158	0.0184864	0.11499	0.214697	0.150271	0.311029	0.0341599	0.074416			0.408858	0.407142	0.428232	0.164618	0.373182	0.323437	0.448641	0.275103	0.433852	0.0496995	0.434776			0.0101997	0.00984263	0.00524667	0.00475864	0.00834431	0.00568821	0.00826139	0.00671658	0.00825014	0.00964817	0.0148744
	10.8939		4.1595			0.052941	0.181967	0.472767	0.0841738	0.023477	0.1076	0.224425	0.152367	0.296116	0.0355203	0.0904314			0.399608	0.413246	0.416575	0.171793	0.369716	0.357395	0.470484	0.267199	0.415685	0.0569524	0.437504			0.0106841	0.00843768	0.00523607	0.00295042	0.00967051	0.00541287	0.0092539	0.00649076	0.00768887	0.010144	0.0142518
	10.993		4.2586			0.0582458	0.203841	0.451584	0.0944072	0.0248953	0.105392	0.213069	0.143817	0.267809	0.0374949	0.129			0.389658	0.407952	0.407612	0.177333	0.345771	0.351966	0.470097	0.280107	0.433711	0.0536802	0.46713			0.00946939	0.00778842	0.00334845	0.00432644	0.010266	0.0042707	0.00867608	0.00739087	0.00739258	0.0092611	0.015496
	11.092		4.3576			0.065256	0.208203	0.442493	0.0873028	0.0235225	0.0999613	0.218706	0.1681	0.226513	0.0369068	0.165672			0.39522	0.410292	0.399462	0.169355	0.338131	0.363853	0.454474	0.271738	0.454418	0.0632638	0.472004			0.00851973	0.00658941	0.00402292	0.00430432	0.00902053	0.00504567	0.00810702	0.00722547	0.00524072	0.00974269	0.0111224
	11.191		4.4566			0.0672163	0.213419	0.441547	0.0792412	0.016792	0.0925217	0.229899	0.166286	0.208805	0.0430766	0.211158			0.394473	0.418094	0.397296	0.181294	0.379375	0.365915	0.463609	0.308939	0.468763	0.0601452	0.497026			0.00782528	0.00806839	0.00469214	0.00268013	0.0104775	0.00539618	0.00781463	0.00588801	0.00640089	0.00988617	0.0139263
	11.2901		4.5557			0.0618401	0.225933	0.390461	0.0692839	0.0157514	0.0789953	0.250087	0.1652	0.178162	0.0438945	0.244874			0.376409	0.393231	0.38797	0.179591	0.388414	0.358751	0.472206	0.299239	0.468941	0.071299	0.45945			0.00964163	0.00877517	0.00451438	0.00539919	0.00998905	0.00384331	0.00619444	0.00725589	0.00689933	0.0100475	0.0133732
	11.3891		4.6547			0.0508303	0.21319	0.304866	0.071965	0.0164052	0.0701459	0.234543	0.14583	0.154622	0.0483553	0.274618			0.378966	0.404398	0.399713	0.191488	0.374154	0.338919	0.40546	0.301649	0.505947	0.0838974	0.445756			0.00736818	0.00760005	0.00406927	0.00527925	0.0089194	0.00698862	0.00897578	0.00693423	0.00673865	0.00920796	0.0147802
	11.4882		4.7538			0.0530072	0.208481	0.230732	0.0773945	0.0161443	0.0631636	0.246984	0.149277	0.131624	0.0516268	0.284			0.370937	0.40153	0.419959	0.184685	0.415366	0.345291	0.425581	0.313439	0.478056	0.102262	0.449498			0.00731171	0.00844216	0.00249686	0.00503056	0.0109389	0.00657313	0.007955	0.00666566	0.00632823	0.00988764	0.0135324
	11.5872		4.8528			0.0385586	0.201372	0.205375	0.0637746	0.021546	0.0632907	0.237198	0.154256	0.115454	0.049297	0.290245			0.364814	0.398967	0.387093	0.180256	0.465912	0.356511	0.429197	0.299878	0.470203	0.104266	0.430756			0.00780678	0.0110439	0.0047356	0.00587845	0.0108332	0.00745399	0.00633363	0.00470478	0.00620687	0.00910451	0.0128962
	11.6862		4.9518			0.0329938	0.198424	0.230151	0.0652531	0.0226806	0.0652204	0.220585	0.173775	0.10261	0.0484808	0.295784			0.369458	0.399861	0.434412	0.1777	0.520277	0.337796	0.428088	0.324553	0.479452	0.108873	0.405854			0.00625394	0.0108937	0.00449895	0.00518689	0.00997379	0.00865151	0.00658953	0.00619205	0.00643524	0.00830191	0.0140974
	11.7853		5.0509			0.031839	0.19168	0.251885	0.0648482	0.0255749	0.0645354	0.224526	0.171414	0.103141	0.0493247	0.296878			0.370258	0.445585	0.453127	0.174928	0.566862	0.349773	0.401297	0.341984	0.491919	0.119912	0.414156			0.00510063	0.0118154	0.00413789	0.0047568	0.0115954	0.00767867	0.00683477	0.00549278	0.0058499	0.00713746	0.0130792
	11.8843		5.1499			0.02748	0.181086	0.263806	0.0669403	0.027342	0.0667686	0.239337	0.186053	0.102602	0.0497108	0.299019			0.358016	0.436446	0.459983	0.16395	0.640569	0.339945	0.401379	0.319245	0.487675	0.120122	0.404895			0.00263152	0.0132083	0.00233223	0.00569461	0.0109031	0.00992143	0.00579004	0.00540437	0.0043635	0.00741914	0.0129464
	11.9833		5.2489			0.0254916	0.180365	0.262437	0.0793762	0.0344502	0.0822588	0.225321	0.215986	0.0954589	0.0451262	0.306404			0.326044	0.461125	0.440679	0.175764	0.689457	0.326998	0.36696	0.275764	0.461594	0.118438	0.382299			0.00613269	0.0103304	0.00280725	0.00530176	0.0109563	0.00818463	0.0066075	0.00514428	0.00238713	0.00888819	0.0151359
	12.0824		5.348			0.0255655	0.183	0.296269	0.103364	0.0332534	0.0949029	0.225061	0.239226	0.103323	0.0466316	0.299127			0.348405	0.45603	0.399068	0.165939	0.745824	0.327437	0.367795	0.307114	0.451579	0.123182	0.386885			0.00524465	0.0108101	0.00403784	0.00519835	0.0109983	0.00620005	0.006107	0.00364342	0.00628156	0.00770577	0.0174674
	12.1814		5.447			0.0254636	0.176873	0.369415	0.105757	0.0270068	0.0994092	0.203683	0.233028	0.102979	0.0449486	0.286401			0.370548	0.438263	0.388001	0.167176	0.843208	0.314208	0.350411	0.309313	0.452834	0.144148	0.381546			0.00493747	0.0105575	0.00452757	0.00480624	0.0108181	0.00818098	0.00816158	0.00433204	0.00730557	0.00759187	0.0170315
	12.2804		5.546			0.0256675	0.162229	0.447469	0.116138	0.0325617	0.108913	0.183413	0.225083	0.114918	0.0443067	0.251398			0.36038	0.409331	0.376072	0.181213	0.907635	0.336702	0.360569	0.3109	0.473654	0.137988	0.401217			0.00590737	0.011984	0.00459504	0.00319575	0.0098738	0.00858661	0.00789448	0.00685879	0.0076553	0.00694503	0.0196078
	12.3795		5.6451			0.0251551	0.162562	0.487503	0.14777	0.041971	0.125709	0.191175	0.23669	0.116606	0.0467326	0.226255			0.36019	0.413519	0.368432	0.187243	0.95498	0.341885	0.393199	0.318427	0.445529	0.146368	0.391886			0.0104471	0.0127468	0.00295012	0.00268136	0.00899142	0.0078436	0.00889711	0.00611469	0.00928431	0.00866563	0.0170031
	12.4785		5.7441			0.0283594	0.192432	0.548581	0.16763	0.0508039	0.130999	0.194837	0.256806	0.12424	0.0479871	0.191436			0.36032	0.391672	0.370909	0.16399	0.995831	0.331118	0.37958	0.330184	0.427153	0.152442	0.391513			0.00712031	0.0123153	0.00407064	0.00349555	0.0111924	0.0073477	0.00813457	0.00458584	0.00868135	0.00742049	0.0157625
	12.5776		5.8432			0.0231846	0.193223	0.575342	0.13793	0.0532188	0.130568	0.18734	0.273508	0.14925	0.0538963	0.169754			0.346474	0.395904	0.387835	0.141504	0.928182	0.340114	0.380321	0.326402	0.409867	0.139816	0.377863			0.00845178	0.008948	0.00410567	0.00240341	0.0118642	0.00628778	0.00680613	0.00775482	0.00642157	0.00608594	0.0146083
	12.6766		5.9422			0.0235899	0.18757	0.56514	0.093941	0.0542184	0.121724	0.188838	0.303558	0.176587	0.0667785	0.153505			0.374242	0.379624	0.411986	0.141378	0.868122	0.339652	0.395486	0.335906	0.381651	0.139871	0.395768			0.00835843	0.0090014	0.0038714	0.004265	0.0106019	0.00732043	0.00617818	0.00602824	0.00542796	0.00810913	0.0157841
	12.7756		6.0412			0.0251092	0.201836	0.555515	0.0769528	0.0571915	0.123933	0.19236	0.31461	0.196341	0.0881767	0.134419			0.420151	0.394829	0.449465	0.144309	0.791801	0.324895	0.40351	0.324829	0.400863	0.140632	0.400724			0.00873159	0.00984078	0.00477381	0.00373121	0.0106255	0.00785833	0.00665393	0.00660931	0.00779147	0.0106535	0.0134571

## Sheet: Tacc 1
Oocyte No.1							Oocyte No.2							Oocyte No.3							Oocyte No.4							Oocyte No.5							Oocyte No.6							Oocyte No.7							Oocyte No.8
DNA		Tub		TACC			DNA		Tub		TACC			DNA		Tub		TACC			DNA		Tub		TACC			DNA		Tub		TACC			DNA		Tub		TACC			DNA		Tub		TACC			DNA
0	7.367	0	2.522	0	14.227		0	4.412	0	0.4968	0	4.9584		0	4.812	0	2.274	0	14.2208		0	4.003	0	4.2228	0	5.8741		0	3.737	0	3.4455	0	18.3754		0	4.523	0	44.891	0	22.2956		0	2.135	0	1.2211	0	11.1845		0
0.099	7.572	0.099	2.59	0.099	13.486		0.099	4.669	0.099	0.7695	0.099	4.7904		0.099	5.106	0.099	2.26	0.099	13.5434		0.099	3.818	0.099	4.5894	0.099	5.7789		0.099	3.682	0.099	4.4096	0.099	20.5827		0.099	4.023	0.099	39.659	0.099	22.0678		0.099	2.027	0.099	1.0604	0.099	10.4835		0.099
0.1981	7.904	0.1981	2.917	0.1981	13.239		0.1981	4.767	0.1981	0.4933	0.1981	4.8181		0.1981	6.043	0.1981	2.425	0.1981	12.9691		0.1981	4.512	0.1981	3.8834	0.1981	5.2077		0.1981	3.885	0.1981	5.3185	0.1981	21.2541		0.1981	4.305	0.1981	28.478	0.1981	20.8936		0.1981	1.838	0.1981	0.9741	0.1981	9.7814		0.1981
0.2971	8.015	0.2971	2.816	0.2971	13.991		0.2971	4.953	0.2971	0.4567	0.2971	4.5165		0.2971	5.949	0.2971	2.751	0.2971	13.1535		0.2971	4.068	0.2971	3.5743	0.2971	4.9567		0.2971	3.938	0.2971	7.4859	0.2971	21.5154		0.2971	4.109	0.2971	21.519	0.2971	18.2853		0.2971	2.033	0.2971	1.0161	0.2971	9.2499		0.2971
0.3961	7.966	0.3961	3.188	0.3961	14.26		0.3961	4.49	0.3961	0.6244	0.3961	4.2889		0.3961	6.143	0.3961	2.921	0.3961	12.8087		0.3961	4.018	0.3961	3.9924	0.3961	5.1314		0.3961	3.836	0.3961	10.6413	0.3961	23.5873		0.3961	4.282	0.3961	16.574	0.3961	15.5904		0.3961	1.637	0.3961	1.0587	0.3961	9.839		0.3961
0.4952	7.589	0.4952	3.237	0.4952	14.036		0.4952	4.063	0.4952	0.6873	0.4952	4.4164		0.4952	5.784	0.4952	3.352	0.4952	13.5673		0.4952	4.219	0.4952	3.673	0.4952	5.5666		0.4952	3.989	0.4952	15.9456	0.4952	27.8039		0.4952	3.982	0.4952	14.182	0.4952	14.0086		0.4952	1.691	0.4952	0.8663	0.4952	9.7644		0.4952
0.5942	7.088	0.5942	3.037	0.5942	14.798		0.5942	4.036	0.5942	0.7056	0.5942	4.774		0.5942	5.24	0.5942	3.842	0.5942	14.5378		0.5942	4.607	0.5942	3.3408	0.5942	6.0005		0.5942	3.686	0.5942	22.8721	0.5942	32.7651		0.5942	4.155	0.5942	12.418	0.5942	13.7489		0.5942	2.173	0.5942	1.0382	0.5942	10.0673		0.5942
0.6933	7.812	0.6933	3.2	0.6933	16.17		0.6933	3.59	0.6933	0.6707	0.6933	4.7481		0.6933	4.796	0.6933	3.181	0.6933	15.4464		0.6933	5.057	0.6933	2.9304	0.6933	6.2613		0.6933	3.747	0.6933	27.4654	0.6933	35.3385		0.6933	4.301	0.6933	13.71	0.6933	13.7405		0.6933	1.955	0.6933	1.1382	0.6933	10.4197		0.6933
0.7923	7.829	0.7923	3.187	0.7923	16.794		0.7923	3.049	0.7923	0.7029	0.7923	5.1021		0.7923	4.482	0.7923	3.733	0.7923	15.304		0.7923	5.457	0.7923	3.1674	0.7923	6.9009		0.7923	3.708	0.7923	26.7015	0.7923	35.4719		0.7923	4.35	0.7923	16.91	0.7923	15.2624		0.7923	1.938	0.7923	1.2965	0.7923	10.5483		0.7923
0.8913	7.875	0.8913	2.89	0.8913	17.473		0.8913	3.317	0.8913	0.5043	0.8913	5.3718		0.8913	4.765	0.8913	4.283	0.8913	15.0847		0.8913	5.652	0.8913	2.6592	0.8913	7.396		0.8913	4.035	0.8913	23.4423	0.8913	32.8398		0.8913	4.531	0.8913	20.425	0.8913	15.9362		0.8913	1.92	0.8913	1.3935	0.8913	11.2046		0.8913
0.9904	7.572	0.9904	3.162	0.9904	17.356		0.9904	3.155	0.9904	0.5685	0.9904	5.0396		0.9904	5.314	0.9904	4.686	0.9904	14.4377		0.9904	5.768	0.9904	2.7735	0.9904	6.9939		0.9904	3.881	0.9904	16.5475	0.9904	29.0866		0.9904	4.47	0.9904	23.414	0.9904	16.7732		0.9904	2.051	0.9904	1.6599	0.9904	11.6161		0.9904
1.0894	7.275	1.0894	2.983	1.0894	17.535		1.0894	3.62	1.0894	0.2472	1.0894	4.8099		1.0894	5.428	1.0894	5.132	1.0894	13.6908		1.0894	6.277	1.0894	3.3675	1.0894	7.1935		1.0894	3.702	1.0894	10.8817	1.0894	25.463		1.0894	4.542	1.0894	24.079	1.0894	16.7346		1.0894	2.43	1.0894	1.6451	1.0894	12.3125		1.0894
1.1884	7.077	1.1884	2.781	1.1884	17.414		1.1884	3.853	1.1884	0.5028	1.1884	5.0807		1.1884	5.947	1.1884	5.592	1.1884	14.154		1.1884	6.381	1.1884	3.1571	1.1884	7.3821		1.1884	3.489	1.1884	6.9472	1.1884	23.1745		1.1884	4.455	1.1884	24.527	1.1884	15.8012		1.1884	2.647	1.1884	1.6777	1.1884	13.102		1.1884
1.2875	7.253	1.2875	3.265	1.2875	18.204		1.2875	4.139	1.2875	0.5895	1.2875	5.2231		1.2875	5.903	1.2875	6.076	1.2875	15.4515		1.2875	7.11	1.2875	3.3588	1.2875	7.844		1.2875	3.77	1.2875	4.8754	1.2875	21.7925		1.2875	4.655	1.2875	22.652	1.2875	14.6444		1.2875	2.879	1.2875	1.3973	1.2875	13.2398		1.2875
1.3865	7.614	1.3865	3.56	1.3865	18.871		1.3865	3.881	1.3865	0.6553	1.3865	5.0824		1.3865	5.55	1.3865	5.7	1.3865	15.824		1.3865	6.897	1.3865	3.4915	1.3865	8.1151		1.3865	3.655	1.3865	4.2466	1.3865	20.5021		1.3865	5.346	1.3865	26.425	1.3865	14.2155		1.3865	2.967	1.3865	1.4655	1.3865	13.5112		1.3865
1.4855	7.306	1.4855	3.215	1.4855	18.909		1.4855	3.841	1.4855	0.6968	1.4855	4.7195		1.4855	4.857	1.4855	5.696	1.4855	14.9346		1.4855	7.004	1.4855	3.6214	1.4855	8.7283		1.4855	3.676	1.4855	4.5829	1.4855	18.6061		1.4855	5.44	1.4855	27.547	1.4855	15.2366		1.4855	2.997	1.4855	1.5947	1.4855	12.7872		1.4855
1.5846	6.98	1.5846	3.367	1.5846	19.471		1.5846	3.866	1.5846	0.7728	1.5846	4.9196		1.5846	4.581	1.5846	5.187	1.5846	14.5772		1.5846	7.473	1.5846	3.5822	1.5846	9.7876		1.5846	3.466	1.5846	4.7918	1.5846	17.1364		1.5846	5.364	1.5846	26.537	1.5846	16.3378		1.5846	2.776	1.5846	1.4833	1.5846	11.9324		1.5846
1.6836	6.951	1.6836	3.228	1.6836	19.447		1.6836	4.49	1.6836	0.8445	1.6836	4.9233		1.6836	4.669	1.6836	5.833	1.6836	15.3182		1.6836	7.25	1.6836	3.7998	1.6836	10.6807		1.6836	3.263	1.6836	5.0166	1.6836	16.7715		1.6836	5.357	1.6836	23.884	1.6836	16.9366		1.6836	2.84	1.6836	1.1789	1.6836	11.9215		1.6836
1.7826	7.203	1.7826	3.277	1.7826	19.857		1.7826	4.188	1.7826	1.012	1.7826	5.0341		1.7826	4.781	1.7826	7.231	1.7826	16.1446		1.7826	7.436	1.7826	4.1292	1.7826	11.1016		1.7826	3.556	1.7826	5.1318	1.7826	17.5301		1.7826	5.08	1.7826	21.134	1.7826	17.7111		1.7826	2.58	1.7826	1.2505	1.7826	11.5632		1.7826
1.8817	7.21	1.8817	3.694	1.8817	19.822		1.8817	4.002	1.8817	0.7459	1.8817	5.3778		1.8817	5.874	1.8817	7.849	1.8817	17.7983		1.8817	8.363	1.8817	4.8916	1.8817	11.2073		1.8817	3.588	1.8817	4.7277	1.8817	17.7864		1.8817	5.171	1.8817	17.933	1.8817	17.2831		1.8817	2.425	1.8817	1.1416	1.8817	11.5861		1.8817
1.9807	6.964	1.9807	3.93	1.9807	19.962		1.9807	3.531	1.9807	0.7566	1.9807	5.4107		1.9807	7.227	1.9807	9.464	1.9807	18.8949		1.9807	8.024	1.9807	4.5921	1.9807	10.8249		1.9807	3.962	1.9807	4.2099	1.9807	17.3468		1.9807	5.349	1.9807	16.927	1.9807	16.4149		1.9807	2.384	1.9807	0.9742	1.9807	12.4304		1.9807
2.0798	7.302	2.0798	3.581	2.0798	20.099		2.0798	3.604	2.0798	1.2182	2.0798	5.2461		2.0798	7.806	2.0798	10.834	2.0798	19.4103		2.0798	8.211	2.0798	4.7925	2.0798	9.9233		2.0798	4.059	2.0798	4.2093	2.0798	17.7239		2.0798	4.875	2.0798	14.302	2.0798	14.9155		2.0798	2.425	2.0798	1.1205	2.0798	12.413		2.0798
2.1788	7.584	2.1788	3.857	2.1788	19.893		2.1788	3.681	2.1788	0.9113	2.1788	5.4228		2.1788	7.591	2.1788	11.047	2.1788	20.5826		2.1788	7.827	2.1788	5.0933	2.1788	9.4034		2.1788	4.084	2.1788	3.8053	2.1788	17.1127		2.1788	5.464	2.1788	11.053	2.1788	15.4551		2.1788	2.587	2.1788	0.9586	2.1788	11.7876		2.1788
2.2778	7.177	2.2778	3.767	2.2778	19.679		2.2778	3.877	2.2778	0.9596	2.2778	4.7963		2.2778	6.872	2.2778	10.735	2.2778	21.1228		2.2778	7.498	2.2778	5.3824	2.2778	9.1858		2.2778	4.381	2.2778	3.3711	2.2778	16.2949		2.2778	5.377	2.2778	8.057	2.2778	15.8862		2.2778	2.791	2.2778	0.9431	2.2778	11.3023		2.2778
2.3769	7.455	2.3769	3.618	2.3769	20.735		2.3769	3.876	2.3769	1.1143	2.3769	5.103		2.3769	6.896	2.3769	12.495	2.3769	21.579		2.3769	8.139	2.3769	5.4228	2.3769	9.5121		2.3769	4.623	2.3769	3.1064	2.3769	15.8156		2.3769	5.164	2.3769	7.149	2.3769	15.5571		2.3769	2.854	2.3769	0.9438	2.3769	10.9135		2.3769
2.4759	7.14	2.4759	3.665	2.4759	22.612		2.4759	3.983	2.4759	1.024	2.4759	5.6186		2.4759	6.546	2.4759	12.618	2.4759	22.7944		2.4759	8.103	2.4759	5.9237	2.4759	10.1421		2.4759	4.609	2.4759	3.1486	2.4759	14.4826		2.4759	5.546	2.4759	5.58	2.4759	14.0363		2.4759	3.017	2.4759	0.977	2.4759	11.1443		2.4759
2.5749	7.169	2.5749	3.915	2.5749	23.07		2.5749	3.882	2.5749	0.8735	2.5749	5.3248		2.5749	5.814	2.5749	13.891	2.5749	23.5406		2.5749	7.937	2.5749	7.4481	2.5749	10.5774		2.5749	4.317	2.5749	3.1389	2.5749	13.7619		2.5749	5.308	2.5749	5.781	2.5749	12.0429		2.5749	3.28	2.5749	1.0125	2.5749	11.7843		2.5749
2.674	6.938	2.674	3.434	2.674	23.373		2.674	3.998	2.674	0.9228	2.674	5.3969		2.674	5.283	2.674	14.595	2.674	25.5319		2.674	7.442	2.674	9.4732	2.674	11.0518		2.674	4.449	2.674	2.9416	2.674	12.9845		2.674	4.975	2.674	4.997	2.674	11.3974		2.674	3.061	2.674	1.0366	2.674	12.697		2.674
2.773	7.247	2.773	3.469	2.773	23.14		2.773	3.63	2.773	0.9615	2.773	5.5088		2.773	5.052	2.773	17.752	2.773	29.3576		2.773	7.864	2.773	12.6676	2.773	12.3917		2.773	4.618	2.773	2.9146	2.773	12.8808		2.773	5.123	2.773	4.971	2.773	11.3988		2.773	2.567	2.773	1.0129	2.773	13.7525		2.773
2.872	7.379	2.872	3.329	2.872	21.936		2.872	3.377	2.872	0.9359	2.872	6.3412		2.872	5.3	2.872	20.49	2.872	32.0177		2.872	7.519	2.872	15.6252	2.872	12.8489		2.872	5.14	2.872	2.8444	2.872	13.445		2.872	4.943	2.872	5.798	2.872	11.2144		2.872	2.779	2.872	1.091	2.872	14.7437		2.872
2.9711	7.402	2.9711	3.157	2.9711	21.872		2.9711	3.381	2.9711	0.9249	2.9711	6.6284		2.9711	4.927	2.9711	21.984	2.9711	30.8717		2.9711	8.142	2.9711	15.9444	2.9711	14.4605		2.9711	4.7	2.9711	2.8063	2.9711	14.2402		2.9711	5.219	2.9711	6.657	2.9711	11.0812		2.9711	2.701	2.9711	1.3169	2.9711	15.3343		2.9711
3.0701	7.274	3.0701	3.654	3.0701	20.376		3.0701	3.623	3.0701	1.0169	3.0701	7.3364		3.0701	4.917	3.0701	22.368	3.0701	28.8378		3.0701	7.619	3.0701	17.7711	3.0701	15.9778		3.0701	4.772	3.0701	2.8722	3.0701	14.2727		3.0701	5.089	3.0701	7.315	3.0701	11.3487		3.0701	2.791	3.0701	1.4102	3.0701	16.4723		3.0701
3.1691	7.295	3.1691	3.296	3.1691	19.037		3.1691	3.542	3.1691	1.1118	3.1691	6.8174		3.1691	5.308	3.1691	19.848	3.1691	27.0263		3.1691	7.51	3.1691	17.1476	3.1691	17.0595		3.1691	4.862	3.1691	3.345	3.1691	15.2652		3.1691	5.014	3.1691	6.765	3.1691	11.3811		3.1691	3.411	3.1691	1.2362	3.1691	17.0668		3.1691
3.2682	7.14	3.2682	3.473	3.2682	19.173		3.2682	3.492	3.2682	0.9796	3.2682	6.2207		3.2682	5.031	3.2682	17.225	3.2682	25.4131		3.2682	7.755	3.2682	15.1268	3.2682	16.3284		3.2682	4.604	3.2682	2.8648	3.2682	15.7075		3.2682	4.812	3.2682	7.319	3.2682	11.8285		3.2682	3.431	3.2682	1.2776	3.2682	17.6642		3.2682
3.3672	7.179	3.3672	3.246	3.3672	19.188		3.3672	3.506	3.3672	0.8706	3.3672	6.0027		3.3672	5.311	3.3672	14.062	3.3672	24.2823		3.3672	7.655	3.3672	11.8824	3.3672	15.1892		3.3672	5.113	3.3672	2.8661	3.3672	16.2329		3.3672	4.891	3.3672	7.683	3.3672	12.7003		3.3672	4.107	3.3672	1.3711	3.3672	17.8757		3.3672
3.4663	7.844	3.4663	3.655	3.4663	19.968		3.4663	3.718	3.4663	1.0791	3.4663	5.6971		3.4663	5.587	3.4663	12.194	3.4663	22.3129		3.4663	8.046	3.4663	9.2687	3.4663	13.6117		3.4663	5.055	3.4663	2.719	3.4663	15.4573		3.4663	4.761	3.4663	8.196	3.4663	13.9474		3.4663	4.029	3.4663	1.258	3.4663	17.0298		3.4663
3.5653	7.801	3.5653	4.184	3.5653	21.555		3.5653	4.076	3.5653	1.2297	3.5653	6.1535		3.5653	6.06	3.5653	10.209	3.5653	21.0922		3.5653	8.045	3.5653	6.4627	3.5653	12.1486		3.5653	4.694	3.5653	2.9433	3.5653	15.2408		3.5653	4.586	3.5653	9.526	3.5653	15.7656		3.5653	4.526	3.5653	1.3939	3.5653	16.5914		3.5653
3.6643	8.088	3.6643	4.293	3.6643	21.961		3.6643	3.975	3.6643	1.3931	3.6643	6.5263		3.6643	7.239	3.6643	9.655	3.6643	19.5363		3.6643	8.111	3.6643	4.9734	3.6643	10.6239		3.6643	4.556	3.6643	3.1373	3.6643	15.53		3.6643	4.909	3.6643	11.69	3.6643	15.6874		3.6643	4.212	3.6643	1.6831	3.6643	17.1358		3.6643
3.7634	8.633	3.7634	4.473	3.7634	21.513		3.7634	4.261	3.7634	1.3875	3.7634	6.5511		3.7634	7.61	3.7634	10.555	3.7634	18.9771		3.7634	8.667	3.7634	4.2873	3.7634	10.1174		3.7634	4.599	3.7634	3.4334	3.7634	16.8542		3.7634	5.055	3.7634	15.403	3.7634	15.4995		3.7634	3.898	3.7634	1.6319	3.7634	17.0576		3.7634
3.8624	8.811	3.8624	4.617	3.8624	21.242		3.8624	4.278	3.8624	1.9215	3.8624	7.3594		3.8624	7.321	3.8624	10.819	3.8624	18.1158		3.8624	8.91	3.8624	3.2455	3.8624	11.2177		3.8624	4.733	3.8624	3.6701	3.8624	17.1698		3.8624	5.001	3.8624	21.886	3.8624	16.2656		3.8624	3.672	3.8624	1.8997	3.8624	17.4371		3.8624
3.9614	8.848	3.9614	5.364	3.9614	21.166		3.9614	3.824	3.9614	2.1033	3.9614	9.0347		3.9614	6.916	3.9614	11.567	3.9614	18.4102		3.9614	8.522	3.9614	2.861	3.9614	12.2708		3.9614	5.159	3.9614	3.8225	3.9614	16.6086		3.9614	5.034	3.9614	22.627	3.9614	16.0634		3.9614	4.495	3.9614	2.1052	3.9614	17.2011		3.9614
4.0605	8.776	4.0605	5.154	4.0605	22.051		4.0605	3.751	4.0605	2.1989	4.0605	11.184		4.0605	6.948	4.0605	13.528	4.0605	20.0078		4.0605	9.202	4.0605	2.8664	4.0605	12.2256		4.0605	4.728	4.0605	4.5044	4.0605	16.1377		4.0605	4.746	4.0605	21.598	4.0605	15.5206		4.0605	4.411	4.0605	1.9116	4.0605	17.5472		4.0605
4.1595	8.662	4.1595	5.489	4.1595	22.662		4.1595	3.006	4.1595	2.1984	4.1595	13.3878		4.1595	7.449	4.1595	14.299	4.1595	20.0672		4.1595	9.918	4.1595	2.8095	4.1595	11.1717		4.1595	4.692	4.1595	4.2613	4.1595	16.1952		4.1595	4.794	4.1595	20.553	4.1595	14.0569		4.1595	4.661	4.1595	1.5829	4.1595	17.3726		4.1595
4.2585	9.211	4.2585	6.522	4.2585	23.196		4.2585	2.927	4.2585	2.4134	4.2585	15.3529		4.2585	6.985	4.2585	14.376	4.2585	20.2612		4.2585	10.491	4.2585	2.7687	4.2585	10.7177		4.2585	4.533	4.2585	3.6483	4.2585	16.5622		4.2585	4.717	4.2585	21.712	4.2585	12.3222		4.2585	4.594	4.2585	1.7583	4.2585	18.7947		4.2585
4.3576	9.003	4.3576	6.521	4.3576	22.914		4.3576	3.152	4.3576	2.7608	4.3576	16.4557		4.3576	6.682	4.3576	14.686	4.3576	20.9266		4.3576	10.862	4.3576	2.9029	4.3576	10.8695		4.3576	4.483	4.3576	3.6265	4.3576	17.2984		4.3576	4.784	4.3576	22.466	4.3576	11.2905		4.3576	5.029	4.3576	2.1577	4.3576	20.2614		4.3576
4.4566	9.179	4.4566	6.757	4.4566	22.679		4.4566	3.142	4.4566	2.5983	4.4566	17.4102		4.4566	7.298	4.4566	14.28	4.4566	21.8919		4.4566	10.95	4.4566	2.9001	4.4566	10.5691		4.4566	4.264	4.4566	3.4057	4.4566	17.577		4.4566	5.164	4.4566	22.813	4.4566	11.4151		4.4566	4.904	4.4566	1.9226	4.4566	20.843		4.4566
4.5556	9.039	4.5556	7.061	4.5556	21.959		4.5556	3.16	4.5556	2.6605	4.5556	16.3561		4.5556	7.59	4.5556	15.79	4.5556	22.821		4.5556	10.431	4.5556	2.9659	4.5556	10.003		4.5556	4.314	4.5556	3.7675	4.5556	17.4963		4.5556	4.216	4.5556	23.164	4.5556	12.0405		4.5556	5.223	4.5556	2.0314	4.5556	20.8889		4.5556
4.6547	8.952	4.6547	6.563	4.6547	21.08		4.6547	2.956	4.6547	2.4501	4.6547	14.2419		4.6547	7.896	4.6547	16.761	4.6547	24.1528		4.6547	10.099	4.6547	2.7813	4.6547	9.5825		4.6547	4.568	4.6547	3.7799	4.6547	17.4384		4.6547	3.691	4.6547	23.138	4.6547	13.4754		4.6547	5.527	4.6547	2.2132	4.6547	21.3123		4.6547
4.7537	8.853	4.7537	7.092	4.7537	21.112		4.7537	2.827	4.7537	2.5121	4.7537	11.563		4.7537	7.928	4.7537	18.31	4.7537	26.5773		4.7537	9.678	4.7537	2.593	4.7537	9.4022		4.7537	4.409	4.7537	3.9749	4.7537	17.4074		4.7537	4.093	4.7537	21.72	4.7537	14.3906		4.7537	5.843	4.7537	2.59	4.7537	21.9818		4.7537
4.8528	8.655	4.8528	7.489	4.8528	22.63		4.8528	2.879	4.8528	2.0426	4.8528	8.7992		4.8528	8.12	4.8528	20.182	4.8528	30.5357		4.8528	9.06	4.8528	2.4	4.8528	10.1885		4.8528	4.382	4.8528	4.8978	4.8528	18.4446		4.8528	3.866	4.8528	21.015	4.8528	14.3001		4.8528	5.428	4.8528	2.7491	4.8528	23.1795		4.8528
4.9518	8.175	4.9518	7.864	4.9518	23.511		4.9518	2.767	4.9518	1.8553	4.9518	6.9312		4.9518	8.237	4.9518	25.248	4.9518	33.982		4.9518	9.286	4.9518	2.1531	4.9518	10.5899		4.9518	4.008	4.9518	5.1982	4.9518	19.3422		4.9518	3.953	4.9518	21.19	4.9518	13.418		4.9518	5.466	4.9518	3.3747	4.9518	24.6353		4.9518
5.0508	8.112	5.0508	8.474	5.0508	25.374		5.0508	2.725	5.0508	1.7195	5.0508	6.1152		5.0508	7.527	5.0508	29.033	5.0508	34.5943		5.0508	8.967	5.0508	1.9725	5.0508	10.8797		5.0508	3.758	5.0508	5.2879	5.0508	18.94		5.0508	4.244	5.0508	20.086	5.0508	13.8459		5.0508	5.453	5.0508	4.3438	5.0508	26.4813		5.0508
5.1499	8.485	5.1499	8.085	5.1499	26.411		5.1499	2.682	5.1499	1.4401	5.1499	5.5258		5.1499	7.75	5.1499	34.749	5.1499	34.2532		5.1499	9.159	5.1499	1.8859	5.1499	9.3684		5.1499	3.79	5.1499	5.417	5.1499	19.2948		5.1499	4.48	5.1499	18.785	5.1499	14.7472		5.1499	5.012	5.1499	5.0517	5.1499	27.1388		5.1499
5.2489	8.857	5.2489	8.704	5.2489	28.902		5.2489	2.689	5.2489	1.2669	5.2489	5.5441		5.2489	7.419	5.2489	39.765	5.2489	33.9438		5.2489	8.767	5.2489	2.3014	5.2489	8.9805		5.2489	3.791	5.2489	6.0561	5.2489	19.9755		5.2489	4.968	5.2489	18.61	5.2489	15.2183		5.2489	4.743	5.2489	7.142	5.2489	28.527		5.2489
5.3479	8.425	5.3479	9.171	5.3479	31.375		5.3479	2.61	5.3479	1.2858	5.3479	5.4353		5.3479	7.249	5.3479	44.702	5.3479	34.9522		5.3479	9.109	5.3479	2.2727	5.3479	8.9962		5.3479	3.483	5.3479	6.2417	5.3479	20.102		5.3479	5.563	5.3479	16.885	5.3479	15.3949		5.3479	4.664	5.3479	9.2842	5.3479	30.9454		5.3479
5.447	8.292	5.447	10.78	5.447	33.363		5.447	2.42	5.447	1.4962	5.447	5.2232		5.447	7.585	5.447	46.523	5.447	36.858		5.447	9.684	5.447	2.3324	5.447	9.9596		5.447	3.585	5.447	6.1766	5.447	20.1098		5.447	5.9	5.447	16.171	5.447	15.6992		5.447	4.643	5.447	11.677	5.447	35.4296		5.447
5.546	8.46	5.546	12.971	5.546	34.133		5.546	2.774	5.546	1.545	5.546	5.2413		5.546	7.652	5.546	47.981	5.546	37.9458		5.546	8.914	5.546	2.5401	5.546	10.4985		5.546	3.732	5.546	6.5538	5.546	19.9882		5.546	5.89	5.546	14.583	5.546	15.8636		5.546	4.106	5.546	15.5997	5.546	38.8172		5.546
5.645	8.015	5.645	15.786	5.645	35.879		5.645	3.135	5.645	1.7145	5.645	5.3464		5.645	7.586	5.645	50.977	5.645	38.8048		5.645	9.298	5.645	2.4317	5.645	10.2798		5.645	4.091	5.645	6.8505	5.645	21.7529		5.645	5.458	5.645	13.468	5.645	15.5703		5.645	3.859	5.645	19.1177	5.645	41.7513		5.645
5.7441	8.135	5.7441	19.904	5.7441	38.681		5.7441	3.512	5.7441	1.6508	5.7441	5.5827		5.7441	7.849	5.7441	50.896	5.7441	37.7084		5.7441	9.787	5.7441	2.3953	5.7441	9.9025		5.7441	4.013	5.7441	8.1764	5.7441	25.397		5.7441	4.77	5.7441	12.849	5.7441	15.2355		5.7441	3.94	5.7441	21.7228	5.7441	45.106		5.7441
5.8431	7.434	5.8431	28.051	5.8431	43.427		5.8431	3.281	5.8431	1.7579	5.8431	6.3106		5.8431	8.04	5.8431	53.536	5.8431	37.304		5.8431	10.184	5.8431	2.3904	5.8431	9.9816		5.8431	4.139	5.8431	9.3336	5.8431	28.9498		5.8431	5.103	5.8431	11.999	5.8431	13.9165		5.8431	3.71	5.8431	23.9398	5.8431	48.546		5.8431
5.9422	7.204	5.9422	37.534	5.9422	49.032		5.9422	3.168	5.9422	1.5607	5.9422	6.2797		5.9422	8.258	5.9422	55.429	5.9422	37.0534		5.9422	9.566	5.9422	2.7099	5.9422	10.2517		5.9422	4.121	5.9422	9.7951	5.9422	30.2344		5.9422	5.19	5.9422	11.496	5.9422	13.4067		5.9422	3.755	5.9422	25.1379	5.9422	51.9439		5.9422
6.0412	7.523	6.0412	50.656	6.0412	56.556		6.0412	3.324	6.0412	1.5564	6.0412	6.2016		6.0412	7.868	6.0412	56.966	6.0412	37.0867		6.0412	10.123	6.0412	3.2436	6.0412	10.1589		6.0412	3.942	6.0412	10.7931	6.0412	27.6193		6.0412	5.048	6.0412	10.716	6.0412	12.9197		6.0412	3.857	6.0412	25.2296	6.0412	55.8126		6.0412
6.1402	7.458	6.1402	62.462	6.1402	60.037		6.1402	3.271	6.1402	1.3946	6.1402	5.6161		6.1402	7.626	6.1402	60.354	6.1402	40.7661		6.1402	10.383	6.1402	3.5169	6.1402	9.7993		6.1402	3.725	6.1402	12.13	6.1402	25.4598		6.1402	4.889	6.1402	10.878	6.1402	12.7469		6.1402	3.523	6.1402	25.5355	6.1402	58.8726		6.1402
6.2393	7.181	6.2393	80.588	6.2393	61.858		6.2393	3.376	6.2393	1.4249	6.2393	4.8852		6.2393	7.498	6.2393	63.42	6.2393	46.6216		6.2393	9.395	6.2393	3.9404	6.2393	9.8353		6.2393	3.54	6.2393	11.971	6.2393	26.6593		6.2393	4.677	6.2393	10.842	6.2393	12.11		6.2393	3.431	6.2393	23.9909	6.2393	61.6977		6.2393
6.3383	7.046	6.3383	96.837	6.3383	61.702		6.3383	3.02	6.3383	0.9692	6.3383	4.9502		6.3383	7.583	6.3383	70.858	6.3383	50.3727		6.3383	9.66	6.3383	5.0428	6.3383	10.4367		6.3383	3.813	6.3383	12.2113	6.3383	29.6724		6.3383	4.807	6.3383	9.988	6.3383	11.9491		6.3383	3.569	6.3383	23.4716	6.3383	62.8996		6.3383
6.4373	7.19	6.4373	110.868	6.4373	61.047		6.4373	3.124	6.4373	1.1472	6.4373	4.886		6.4373	7.385	6.4373	74.869	6.4373	53.2312		6.4373	9.356	6.4373	6.2638	6.4373	12.6184		6.4373	4.001	6.4373	13.3565	6.4373	33.6734		6.4373	4.852	6.4373	9.731	6.4373	11.61		6.4373	3.647	6.4373	23.7265	6.4373	63.5445		6.4373
6.5364	7.406	6.5364	121.62	6.5364	59.967		6.5364	3.399	6.5364	1.0504	6.5364	4.304		6.5364	7.37	6.5364	84.296	6.5364	55.9467		6.5364	9.018	6.5364	7.3358	6.5364	14.4633		6.5364	4.046	6.5364	15.7828	6.5364	37.4336		6.5364	4.777	6.5364	10.108	6.5364	11.3776		6.5364	3.946	6.5364	22.7477	6.5364	62.9358		6.5364
6.6354	7.083	6.6354	128.07	6.6354	62.029		6.6354	3.306	6.6354	0.8458	6.6354	4.3946		6.6354	7.311	6.6354	89.469	6.6354	59.379		6.6354	9.33	6.6354	8.3711	6.6354	15.8562		6.6354	4.084	6.6354	17.4391	6.6354	37.2926		6.6354	4.79	6.6354	9.854	6.6354	10.9731		6.6354	3.855	6.6354	21.1309	6.6354	62.9708		6.6354
6.7344	7.397	6.7344	127.696	6.7344	67.014		6.7344	3.054	6.7344	0.739	6.7344	4.6424		6.7344	7.799	6.7344	94.746	6.7344	61.0801		6.7344	8.827	6.7344	8.0531	6.7344	15.9991		6.7344	4.137	6.7344	18.6874	6.7344	35.7329		6.7344	5.238	6.7344	9.65	6.7344	10.6441		6.7344	3.707	6.7344	19.9425	6.7344	63.2659		6.7344
6.8335	6.791	6.8335	126.112	6.8335	72.985		6.8335	3.091	6.8335	0.8434	6.8335	4.4876		6.8335	7.685	6.8335	94.902	6.8335	58.7423		6.8335	8.062	6.8335	8.8209	6.8335	16.5753		6.8335	4.174	6.8335	20.6518	6.8335	34.2053		6.8335	5.364	6.8335	9.492	6.8335	10.885		6.8335	4.006	6.8335	19.9478	6.8335	60.6314		6.8335
6.9325	7.468	6.9325	131.78	6.9325	74.55		6.9325	2.851	6.9325	0.851	6.9325	4.6186		6.9325	7.136	6.9325	94.522	6.9325	54.8455		6.9325	8.239	6.9325	9.6453	6.9325	16.0109		6.9325	4.284	6.9325	20.8826	6.9325	34.1517		6.9325	5.367	6.9325	10.399	6.9325	10.9976		6.9325	3.999	6.9325	19.7142	6.9325	59.1761		6.9325
7.0315	7.309	7.0315	130.68	7.0315	75.624		7.0315	2.83	7.0315	1.1163	7.0315	4.918		7.0315	7.252	7.0315	95.042	7.0315	50.0999		7.0315	7.511	7.0315	9.878	7.0315	14.9319		7.0315	4.302	7.0315	21.2254	7.0315	36.1114		7.0315	5.91	7.0315	11.117	7.0315	12.2943		7.0315	4.396	7.0315	18.7349	7.0315	60.0962		7.0315
7.1306	7.699	7.1306	122.611	7.1306	78.056		7.1306	3.243	7.1306	0.8149	7.1306	4.8788		7.1306	7.552	7.1306	91.617	7.1306	47.5568		7.1306	8.478	7.1306	9.8922	7.1306	14.6876		7.1306	4.389	7.1306	22.281	7.1306	36.3379		7.1306	6.093	7.1306	10.77	7.1306	12.6967		7.1306	4.206	7.1306	18.4987	7.1306	57.2688		7.1306
7.2296	7.47	7.2296	114.733	7.2296	81.63		7.2296	3.229	7.2296	0.8385	7.2296	4.6069		7.2296	7.22	7.2296	88.876	7.2296	48.5766		7.2296	8.167	7.2296	11.5836	7.2296	14.3324		7.2296	4.949	7.2296	22.2701	7.2296	35.1903		7.2296	5.629	7.2296	10.816	7.2296	13.4899		7.2296	4.705	7.2296	18.4614	7.2296	54.3272		7.2296
7.3287	7.877	7.3287	104.399	7.3287	84.81		7.3287	3.303	7.3287	0.8179	7.3287	4.4282		7.3287	7.001	7.3287	89.43	7.3287	50.0402		7.3287	7.536	7.3287	14.1454	7.3287	15.6948		7.3287	4.787	7.3287	21.0869	7.3287	32.5382		7.3287	5.56	7.3287	10.458	7.3287	13.7742		7.3287	4.589	7.3287	18.2864	7.3287	53.5204		7.3287
7.4277	7.393	7.4277	98.929	7.4277	86.047		7.4277	3.258	7.4277	1.2616	7.4277	4.4677		7.4277	7.037	7.4277	88.845	7.4277	51.3077		7.4277	7.389	7.4277	18.353	7.4277	18.5876		7.4277	5.232	7.4277	18.1122	7.4277	30.7227		7.4277	5.37	7.4277	11.105	7.4277	13.8787		7.4277	5.403	7.4277	18.4997	7.4277	54.162		7.4277
7.5267	7.648	7.5267	100.439	7.5267	89.194		7.5267	3.119	7.5267	0.9863	7.5267	4.7673		7.5267	7.339	7.5267	86.187	7.5267	50.8724		7.5267	7.517	7.5267	22.6972	7.5267	20.8178		7.5267	5.173	7.5267	18.5471	7.5267	29.7459		7.5267	5.429	7.5267	11.322	7.5267	14.115		7.5267	6.154	7.5267	18.6215	7.5267	55.2262		7.5267
7.6258	7.599	7.6258	104.692	7.6258	93.938		7.6258	3.024	7.6258	0.8263	7.6258	4.6333		7.6258	7.264	7.6258	84.501	7.6258	51.0941		7.6258	7.096	7.6258	24.1511	7.6258	21.6494		7.6258	4.841	7.6258	20.961	7.6258	32.0809		7.6258	5.962	7.6258	13.918	7.6258	13.4879		7.6258	6.694	7.6258	17.9519	7.6258	55.5894		7.6258
7.7248	7.637	7.7248	112.194	7.7248	98.579		7.7248	2.826	7.7248	1.1848	7.7248	4.7202		7.7248	6.568	7.7248	86.557	7.7248	51.8608		7.7248	7.081	7.7248	22.5985	7.7248	21.0552		7.7248	4.933	7.7248	24.5945	7.7248	36.3196		7.7248	6.266	7.7248	15.639	7.7248	13.502		7.7248	7.32	7.7248	18.4816	7.7248	55.9758		7.7248
7.8238	8.298	7.8238	121.172	7.8238	98.617		7.8238	2.756	7.8238	1.1346	7.8238	4.8658		7.8238	7.225	7.8238	86.843	7.8238	54.3004		7.8238	6.993	7.8238	20.3757	7.8238	21.1617		7.8238	4.637	7.8238	31.2854	7.8238	42.0431		7.8238	5.511	7.8238	21.651	7.8238	14.378		7.8238	8.545	7.8238	18.2641	7.8238	56.9263		7.8238
7.9229	8.176	7.9229	125.351	7.9229	98.069		7.9229	3.137	7.9229	1.0884	7.9229	4.936		7.9229	7.653	7.9229	86.35	7.9229	55.6787		7.9229	7.121	7.9229	19.4215	7.9229	22.4511		7.9229	4.698	7.9229	38.6135	7.9229	48.1764		7.9229	5.311	7.9229	27.891	7.9229	15.1396		7.9229	10.38	7.9229	19.4015	7.9229	56.6315		7.9229
8.0219	7.992	8.0219	127.022	8.0219	98.717		8.0219	3.16	8.0219	0.8393	8.0219	5.1715		8.0219	7.262	8.0219	86.503	8.0219	57.5959		8.0219	7.425	8.0219	20.4283	8.0219	23.555		8.0219	4.711	8.0219	47.4305	8.0219	54.0544		8.0219	5.278	8.0219	34.016	8.0219	15.7209		8.0219	14.795	8.0219	19.2281	8.0219	54.5371		8.0219
8.1209	8.126	8.1209	125.689	8.1209	100.079		8.1209	3.172	8.1209	0.907	8.1209	5.0143		8.1209	7.54	8.1209	91.308	8.1209	60.3888		8.1209	7.464	8.1209	22.7869	8.1209	23.4395		8.1209	4.785	8.1209	57.5524	8.1209	60.7899		8.1209	5.603	8.1209	41.74	8.1209	15.8185		8.1209	26.5	8.1209	18.7821	8.1209	53.6138		8.1209
8.22	8.37	8.22	121.739	8.22	101.574		8.22	2.866	8.22	0.9418	8.22	4.5345		8.22	7.997	8.22	94.524	8.22	61.2152		8.22	7.58	8.22	26.5108	8.22	24.1845		8.22	4.413	8.22	66.6439	8.22	67.292		8.22	6.147	8.22	49.814	8.22	15.9975		8.22	47.972	8.22	18.7606	8.22	53.2717		8.22
8.319	8.2	8.319	119.366	8.319	105.952		8.319	3.051	8.319	0.908	8.319	4.2257		8.319	7.523	8.319	97.943	8.319	60.4757		8.319	7.63	8.319	30.2109	8.319	26.8378		8.319	4.52	8.319	70.8789	8.319	70.848		8.319	5.844	8.319	60.055	8.319	18.6244		8.319	78.122	8.319	19.0243	8.319	52.4743		8.319
8.418	8.818	8.418	114.435	8.418	113.305		8.418	2.945	8.418	0.942	8.418	3.9886		8.418	7.808	8.418	98.545	8.418	58.9494		8.418	7.346	8.418	33.2473	8.418	29.8429		8.418	3.907	8.418	75.8231	8.418	72.8203		8.418	6.297	8.418	66.412	8.418	21.5188		8.418	110.264	8.418	18.9591	8.418	52.0881		8.418
8.5171	9.049	8.5171	108.285	8.5171	117.305		8.5171	2.959	8.5171	1.3001	8.5171	4.0942		8.5171	8.39	8.5171	98.742	8.5171	58.4353		8.5171	7.553	8.5171	38.9962	8.5171	33.0526		8.5171	4.264	8.5171	78.5601	8.5171	76.1338		8.5171	6.592	8.5171	63.422	8.5171	22.4147		8.5171	138.042	8.5171	18.0216	8.5171	50.3006		8.5171
8.6161	8.236	8.6161	104.944	8.6161	120.869		8.6161	2.736	8.6161	1.1324	8.6161	4.4757		8.6161	7.765	8.6161	97.812	8.6161	58.5755		8.6161	7.714	8.6161	44.8368	8.6161	37.3592		8.6161	4.459	8.6161	81.1632	8.6161	74.8622		8.6161	6.499	8.6161	58.579	8.6161	21.8324		8.6161	157.545	8.6161	17.4966	8.6161	48.8757		8.6161
8.7152	7.979	8.7152	103.938	8.7152	120.783		8.7152	2.629	8.7152	1.4035	8.7152	4.5386		8.7152	7.728	8.7152	95.809	8.7152	59.4765		8.7152	7.814	8.7152	47.3113	8.7152	40.606		8.7152	3.997	8.7152	82.4623	8.7152	73.8789		8.7152	5.813	8.7152	51.015	8.7152	21.0599		8.7152	162.955	8.7152	16.1668	8.7152	48.0745		8.7152
8.8142	8.67	8.8142	105.293	8.8142	114.721		8.8142	2.871	8.8142	1.6861	8.8142	5.0317		8.8142	7.015	8.8142	91.418	8.8142	60.4597		8.8142	7.86	8.8142	51.3534	8.8142	43.7771		8.8142	3.788	8.8142	85.1769	8.8142	74.1482		8.8142	5.916	8.8142	47.453	8.8142	20.5255		8.8142	166.153	8.8142	16.1467	8.8142	45.9379		8.8142
8.9132	8.47	8.9132	105.923	8.9132	109.279		8.9132	2.769	8.9132	1.683	8.9132	4.9868		8.9132	7.479	8.9132	90.973	8.9132	58.5614		8.9132	7.944	8.9132	54.7333	8.9132	45.0105		8.9132	4.235	8.9132	84.9672	8.9132	70.8709		8.9132	5.09	8.9132	53.946	8.9132	22.5152		8.9132	170.419	8.9132	14.0463	8.9132	41.098		8.9132
9.0123	8.238	9.0123	105.389	9.0123	104.35		9.0123	2.781	9.0123	1.7586	9.0123	4.7329		9.0123	7.695	9.0123	91.736	9.0123	59.6018		9.0123	8.181	9.0123	56.8092	9.0123	46.769		9.0123	4.065	9.0123	79.8944	9.0123	65.8001		9.0123	4.859	9.0123	61.971	9.0123	24.8098		9.0123	183.296	9.0123	12.1167	9.0123	34.3999		9.0123
9.1113	8.105	9.1113	106.45	9.1113	102.285		9.1113	2.831	9.1113	1.8032	9.1113	4.7253		9.1113	7.867	9.1113	91.728	9.1113	63.5001		9.1113	8.414	9.1113	58.1633	9.1113	48.46		9.1113	3.835	9.1113	78.6951	9.1113	59.5003		9.1113	4.99	9.1113	68.733	9.1113	27.079		9.1113	204.6	9.1113	9.5239	9.1113	26.6375		9.1113
9.2103	8.17	9.2103	105.329	9.2103	103.525		9.2103	2.925	9.2103	1.9786	9.2103	4.9241		9.2103	7.279	9.2103	91.898	9.2103	65.1525		9.2103	8.381	9.2103	61.8792	9.2103	51.623		9.2103	4.205	9.2103	79.2846	9.2103	54.179		9.2103	4.938	9.2103	74.648	9.2103	29.0937		9.2103	229.452	9.2103	6.3163	9.2103	20.3936		9.2103
9.3094	8.243	9.3094	101.594	9.3094	100.788		9.3094	2.681	9.3094	2.2675	9.3094	4.3994		9.3094	7.336	9.3094	93.794	9.3094	65.1096		9.3094	8.278	9.3094	63.2618	9.3094	53.5715		9.3094	4.316	9.3094	76.5665	9.3094	50.8277		9.3094	5.188	9.3094	78.11	9.3094	31.4455		9.3094	250.904	9.3094	3.9141	9.3094	16.5912		9.3094
9.4084	7.955	9.4084	101.181	9.4084	94.304		9.4084	2.932	9.4084	2.4851	9.4084	4.4141		9.4084	7.235	9.4084	94.493	9.4084	63.6983		9.4084	8.79	9.4084	62.3064	9.4084	55.3608		9.4084	4.004	9.4084	75.4534	9.4084	48.2761		9.4084	5.304	9.4084	83.764	9.4084	33.7375		9.4084	254.561	9.4084	2.691	9.4084	14.9367		9.4084
9.5074	7.865	9.5074	96.29	9.5074	87.602		9.5074	2.805	9.5074	2.7053	9.5074	4.7308		9.5074	7.179	9.5074	94.501	9.5074	62.8779		9.5074	8.687	9.5074	62.0332	9.5074	55.9494		9.5074	3.632	9.5074	74.0025	9.5074	48.5412		9.5074	5.515	9.5074	87.795	9.5074	35.5639		9.5074	254.496	9.5074	2.4785	9.5074	13.8012		9.5074
9.6065	7.931	9.6065	93.759	9.6065	83.405		9.6065	2.647	9.6065	2.9552	9.6065	4.7449		9.6065	7.409	9.6065	95.007	9.6065	62.4489		9.6065	8.469	9.6065	60.4012	9.6065	56.5106		9.6065	4.108	9.6065	74.5933	9.6065	48.2195		9.6065	5.898	9.6065	89.824	9.6065	36.356		9.6065	254.317	9.6065	2.0531	9.6065	12.999		9.6065
9.7055	7.737	9.7055	89.122	9.7055	78.153		9.7055	2.888	9.7055	3.1705	9.7055	4.643		9.7055	7.39	9.7055	92.95	9.7055	63.0861		9.7055	8.456	9.7055	60.5432	9.7055	57.6633		9.7055	3.854	9.7055	73.5746	9.7055	45.9164		9.7055	6.268	9.7055	88.926	9.7055	36.9794		9.7055	250.467	9.7055	2.0988	9.7055	11.9172		9.7055
9.8045	7.634	9.8045	84.999	9.8045	73.773		9.8045	3.207	9.8045	3.9096	9.8045	4.9191		9.8045	7.94	9.8045	89.848	9.8045	63.2627		9.8045	8.551	9.8045	58.5364	9.8045	57.7324		9.8045	3.903	9.8045	70.4487	9.8045	43.9985		9.8045	5.872	9.8045	91.089	9.8045	36.2093		9.8045	248.45	9.8045	2.1655	9.8045	11.9615		9.8045
9.9036	7.744	9.9036	81.656	9.9036	71.79		9.9036	3.532	9.9036	3.7306	9.9036	4.9479		9.9036	7.455	9.9036	86.067	9.9036	60.1544		9.9036	8.36	9.9036	56.8863	9.9036	58.5629		9.9036	4.054	9.9036	69.0562	9.9036	42.3566		9.9036	5.599	9.9036	90.525	9.9036	35.224		9.9036	251.738	9.9036	2.4271	9.9036	13.5555		9.9036
10.0026	7.647	10.0026	81.386	10.0026	70.736		10.0026	2.851	10.0026	4.1661	10.0026	5.043		10.0026	7.902	10.0026	86.185	10.0026	57.5821		10.0026	9.001	10.0026	56.0316	10.0026	58.7897		10.0026	4.32	10.0026	66.1394	10.0026	40.3717		10.0026	5.274	10.0026	94.793	10.0026	30.7879		10.0026	252.392	10.0026	3.0897	10.0026	16.1737		10.0026
10.1017	7.275	10.1017	79.376	10.1017	71.023		10.1017	3.069	10.1017	4.8658	10.1017	5.3058		10.1017	7.918	10.1017	83.87	10.1017	56.8628		10.1017	8.934	10.1017	52.6623	10.1017	58.1788		10.1017	4.417	10.1017	62.8299	10.1017	39.1006		10.1017	5.621	10.1017	96.388	10.1017	27.5377		10.1017	254.15	10.1017	3.5006	10.1017	19.4607		10.1017
10.2007	7.896	10.2007	79.445	10.2007	69.212		10.2007	3.247	10.2007	5.4164	10.2007	5.564		10.2007	8.453	10.2007	88.593	10.2007	57.0257		10.2007	8.668	10.2007	51.145	10.2007	58.3899		10.2007	4.491	10.2007	60.8586	10.2007	39.6625		10.2007	5.815	10.2007	99.915	10.2007	26.1023		10.2007	254.456	10.2007	4.5478	10.2007	23.1564		10.2007
10.2997	8.098	10.2997	79.76	10.2997	70.042		10.2997	3.011	10.2997	5.8415	10.2997	5.8276		10.2997	9.58	10.2997	92.389	10.2997	58.3717		10.2997	9.025	10.2997	50.6888	10.2997	58.8219		10.2997	4.783	10.2997	59.1754	10.2997	40.4086		10.2997	5.745	10.2997	102.685	10.2997	26.1681		10.2997	253.634	10.2997	6.018	10.2997	25.3794		10.2997
10.3988	7.644	10.3988	76.683	10.3988	69.028		10.3988	2.959	10.3988	5.9505	10.3988	6.0153		10.3988	10.073	10.3988	96.116	10.3988	59.9572		10.3988	8.897	10.3988	47.9404	10.3988	57.8416		10.3988	4.773	10.3988	58.7502	10.3988	41.349		10.3988	5.927	10.3988	105.426	10.3988	25.5303		10.3988	253.305	10.3988	6.84	10.3988	28.4811		10.3988
10.4978	7.46	10.4978	75.615	10.4978	69.964		10.4978	3.207	10.4978	6.3256	10.4978	6.0742		10.4978	10.708	10.4978	99.887	10.4978	65.2358		10.4978	9.079	10.4978	47.5981	10.4978	57.844		10.4978	4.741	10.4978	57.4576	10.4978	41.6226		10.4978	5.481	10.4978	104.34	10.4978	25.8766		10.4978	242.174	10.4978	7.545	10.4978	32.5077		10.4978
10.5968	7.297	10.5968	76.404	10.5968	70.228		10.5968	3.281	10.5968	6.9424	10.5968	6.1293		10.5968	12.246	10.5968	105.785	10.5968	69.6876		10.5968	9.005	10.5968	47.3914	10.5968	57.0912		10.5968	4.652	10.5968	58.8335	10.5968	42.5303		10.5968	5.369	10.5968	105.382	10.5968	24.5933		10.5968	211.003	10.5968	7.9493	10.5968	35.9949		10.5968
10.6959	7.127	10.6959	75.455	10.6959	71.012		10.6959	3.255	10.6959	7.3151	10.6959	5.5531		10.6959	14.726	10.6959	109.321	10.6959	73.6443		10.6959	8.877	10.6959	46.9737	10.6959	56.7846		10.6959	4.62	10.6959	59.7962	10.6959	42.3412		10.6959	5.434	10.6959	109.703	10.6959	24.6535		10.6959	176.286	10.6959	9.0622	10.6959	40.0036		10.6959
10.7949	6.943	10.7949	74.292	10.7949	71.985		10.7949	3.344	10.7949	7.3467	10.7949	6.1712		10.7949	18.835	10.7949	112.016	10.7949	73.58		10.7949	8.727	10.7949	47.1064	10.7949	57.6939		10.7949	4.815	10.7949	63.0971	10.7949	43.7596		10.7949	5.586	10.7949	111.018	10.7949	24.3728		10.7949	138.139	10.7949	9.9116	10.7949	43.6738		10.7949
10.8939	7.012	10.8939	71.188	10.8939	71.827		10.8939	3.241	10.8939	7.5774	10.8939	6.6018		10.8939	26.553	10.8939	116.639	10.8939	69.8701		10.8939	8.805	10.8939	47.9672	10.8939	57.5883		10.8939	5.083	10.8939	62.8074	10.8939	45.5338		10.8939	6.177	10.8939	111.141	10.8939	23.4368		10.8939	100.148	10.8939	11.3709	10.8939	46.0715		10.8939
10.993	7.041	10.993	70.468	10.993	71.884		10.993	3.007	10.993	7.9617	10.993	6.8374		10.993	40.026	10.993	114.615	10.993	64.0707		10.993	8.757	10.993	47.0954	10.993	56.9053		10.993	4.708	10.993	66.1522	10.993	47.4958		10.993	5.799	10.993	116.18	10.993	21.7055		10.993	70.464	10.993	11.7155	10.993	47.3168		10.993
11.092	6.888	11.092	64.423	11.092	71.457		11.092	3.114	11.092	7.8393	11.092	7.2265		11.092	60.62	11.092	114.759	11.092	58.8377		11.092	9.147	11.092	46.2046	11.092	55.9463		11.092	4.892	11.092	70.6601	11.092	47.4973		11.092	5.539	11.092	117.325	11.092	20.4532		11.092	41.074	11.092	12.6887	11.092	50.7512		11.092
11.191	6.954	11.191	62.147	11.191	72.476		11.191	3.143	11.191	7.9936	11.191	7.5297		11.191	87.929	11.191	107.622	11.191	54.7017		11.191	9.306	11.191	47.9073	11.191	54.3394		11.191	4.579	11.191	72.9065	11.191	46.4749		11.191	5.564	11.191	118.033	11.191	20.4251		11.191	24.674	11.191	12.91	11.191	54.1983		11.191
11.2901	7.216	11.2901	60	11.2901	73.014		11.2901	3.149	11.2901	8.8278	11.2901	7.8264		11.2901	112.246	11.2901	95.793	11.2901	52.3973		11.2901	10.036	11.2901	48.1135	11.2901	55.5104		11.2901	4.672	11.2901	75.0532	11.2901	45.494		11.2901	5.848	11.2901	119.948	11.2901	21.8654		11.2901	16.052	11.2901	13.3024	11.2901	57.7242		11.2901
11.3891	7.178	11.3891	58.254	11.3891	70.371		11.3891	3.093	11.3891	8.9785	11.3891	7.5859		11.3891	141.72	11.3891	78.318	11.3891	47.8391		11.3891	9.706	11.3891	47.0973	11.3891	57.5304		11.3891	4.656	11.3891	76.2584	11.3891	44.3394		11.3891	5.809	11.3891	119.247	11.3891	24.4751		11.3891	11.247	11.3891	12.886	11.3891	58.5928		11.3891
11.4882	7.327	11.4882	56.14	11.4882	68.051		11.4882	3.292	11.4882	9.8247	11.4882	7.3725		11.4882	163.063	11.4882	60.63	11.4882	42.5733		11.4882	10.382	11.4882	45.7748	11.4882	57.9384		11.4882	4.86	11.4882	77.0793	11.4882	43.5951		11.4882	6.054	11.4882	116.451	11.4882	27.1796		11.4882	8.471	11.4882	13.5427	11.4882	59.1212		11.4882
11.5872	7.636	11.5872	54.566	11.5872	67.361		11.5872	3.183	11.5872	10.0698	11.5872	7.6639		11.5872	183.13	11.5872	44.565	11.5872	35.4379		11.5872	10.733	11.5872	44.746	11.5872	57.4468		11.5872	4.872	11.5872	79.4306	11.5872	43.4384		11.5872	5.901	11.5872	117.87	11.5872	27.6046		11.5872	7.108	11.5872	12.9679	11.5872	58.9464		11.5872
11.6862	7.168	11.6862	53.291	11.6862	67.681		11.6862	3.298	11.6862	10.1908	11.6862	7.8761		11.6862	197.215	11.6862	32.812	11.6862	30.3693		11.6862	9.984	11.6862	44.3387	11.6862	57.5326		11.6862	5.036	11.6862	79.0469	11.6862	44.6513		11.6862	5.851	11.6862	118.359	11.6862	28.5293		11.6862	6.221	11.6862	12.7983	11.6862	58.6376		11.6862
11.7853	7.449	11.7853	53.316	11.7853	68.407		11.7853	3.404	11.7853	10.1949	11.7853	8.2258		11.7853	213.834	11.7853	24.13	11.7853	26.3642		11.7853	9.916	11.7853	43.4256	11.7853	57.322		11.7853	5.424	11.7853	78.7522	11.7853	47.2719		11.7853	5.461	11.7853	113.943	11.7853	29.2227		11.7853	5.71	11.7853	12.6814	11.7853	58.5228		11.7853
11.8843	7.945	11.8843	53.628	11.8843	69.777		11.8843	3.685	11.8843	10.2321	11.8843	8.7883		11.8843	234.72	11.8843	18.344	11.8843	24.2222		11.8843	10.371	11.8843	43.5282	11.8843	55.6502		11.8843	5.597	11.8843	79.2683	11.8843	48.0123		11.8843	6.077	11.8843	113.83	11.8843	30.1986		11.8843	5.176	11.8843	12.3339	11.8843	58.4146		11.8843
11.9833	7.868	11.9833	52.607	11.9833	71.641		11.9833	3.63	11.9833	10.5967	11.9833	9.3114		11.9833	243.439	11.9833	14.871	11.9833	22.2047		11.9833	10.531	11.9833	42.0089	11.9833	53.1582		11.9833	6.058	11.9833	80.8776	11.9833	48.3338		11.9833	6.046	11.9833	117.406	11.9833	28.9548		11.9833	5.268	11.9833	12.5838	11.9833	57.3494		11.9833
12.0824	8.499	12.0824	53.471	12.0824	73.098		12.0824	4.187	12.0824	10.4969	12.0824	9.6665		12.0824	248.266	12.0824	12.962	12.0824	20.3922		12.0824	11.058	12.0824	41.8256	12.0824	51.3733		12.0824	6.698	12.0824	80.4254	12.0824	48.7532		12.0824	6.455	12.0824	116.499	12.0824	27.5771		12.0824	4.681	12.0824	12.6592	12.0824	55.2929		12.0824
12.1814	8.325	12.1814	52.656	12.1814	74.766		12.1814	4.717	12.1814	10.4759	12.1814	10.3178		12.1814	248.919	12.1814	12.068	12.1814	20.5211		12.1814	11.975	12.1814	41.0596	12.1814	49.7178		12.1814	7.438	12.1814	80.3042	12.1814	48.3256		12.1814	6.867	12.1814	118.321	12.1814	27.2696		12.1814	4.352	12.1814	12.2534	12.1814	53.239		12.1814
12.2804	8.522	12.2804	50.778	12.2804	74.08		12.2804	4.692	12.2804	10.9966	12.2804	10.4329		12.2804	249.247	12.2804	11.302	12.2804	21.5959		12.2804	12.798	12.2804	39.6523	12.2804	47.1963		12.2804	7.429	12.2804	81.5304	12.2804	49.5958		12.2804	7.21	12.2804	116.286	12.2804	27.5521		12.2804	4.349	12.2804	12.161	12.2804	51.7259		12.2804
12.3795	10.255	12.3795	49.314	12.3795	74.223		12.3795	4.865	12.3795	11.8407	12.3795	10.5619		12.3795	250.067	12.3795	11.942	12.3795	22.3208		12.3795	14.274	12.3795	37.7387	12.3795	45.0287		12.3795	8.486	12.3795	80.744	12.3795	50.7073		12.3795	7.687	12.3795	116.637	12.3795	28.6909		12.3795	4.02	12.3795	12.3302	12.3795	50.8461		12.3795
12.4785	11.779	12.4785	49.914	12.4785	72.111		12.4785	5.204	12.4785	10.9645	12.4785	10.9445		12.4785	251.815	12.4785	11.898	12.4785	25.2343		12.4785	16.175	12.4785	36.5248	12.4785	44.4409		12.4785	9.962	12.4785	77.8621	12.4785	53.9655		12.4785	7.518	12.4785	117.659	12.4785	29.9476		12.4785	3.918	12.4785	12.0092	12.4785	51.8707		12.4785
12.5776	12.496	12.5776	48.976	12.5776	68.982		12.5776	4.955	12.5776	11.3656	12.5776	10.7341		12.5776	252.416	12.5776	12.71	12.5776	26.0344		12.5776	19.246	12.5776	36.0855	12.5776	42.3178		12.5776	11.635	12.5776	75.6975	12.5776	58.4509		12.5776	8.478	12.5776	113.257	12.5776	31.9285		12.5776	4.054	12.5776	12.2172	12.5776	53.2919		12.5776
12.6766	14.415	12.6766	48.576	12.6766	66.714		12.6766	4.794	12.6766	11.9509	12.6766	10.4556		12.6766	253.01	12.6766	12.621	12.6766	25.9602		12.6766	22.119	12.6766	33.4139	12.6766	40.8124		12.6766	12.916	12.6766	73.7818	12.6766	62.3165		12.6766	9.128	12.6766	109.859	12.6766	32.4377		12.6766	3.818	12.6766	12.2188	12.6766	53.8934		12.6766
12.7756	16.777	12.7756	45.733	12.7756	65.511		12.7756	5.295	12.7756	11.65	12.7756	11.0103		12.7756	252.125	12.7756	10.991	12.7756	26.2829		12.7756	25.059	12.7756	32.1156	12.7756	40.0288		12.7756	14.457	12.7756	72.8515	12.7756	65.5529		12.7756	9.485	12.7756	111.468	12.7756	33.2258		12.7756	3.587	12.7756	12.3157	12.7756	53.3231		12.7756
12.8747	20.382	12.8747	41.847	12.8747	61.039		12.8747	5.087	12.8747	11.2491	12.8747	10.2668		12.8747	252.537	12.8747	12.264	12.8747	26.7648		12.8747	28.262	12.8747	30.0499	12.8747	38.2241		12.8747	17.608	12.8747	72.329	12.8747	68.7061		12.8747	11.17	12.8747	107.744	12.8747	33.4562		12.8747	3.438	12.8747	11.9339	12.8747	52.254		12.8747
12.9737	30.398	12.9737	37.588	12.9737	56.365		12.9737	5.455	12.9737	11.6532	12.9737	10.4746		12.9737	251.585	12.9737	12.024	12.9737	27.6796		12.9737	32.653	12.9737	28.9498	12.9737	36.2072		12.9737	22.278	12.9737	65.971	12.9737	72.4044		12.9737	12.785	12.9737	103.367	12.9737	33.9924		12.9737	3.426	12.9737	12.2486	12.9737	52.4616		12.9737
13.0727	49.99	13.0727	30.676	13.0727	54.036		13.0727	6.068	13.0727	11.8734	13.0727	10.5463		13.0727	248.299	13.0727	11.788	13.0727	30.2966		13.0727	36.312	13.0727	27.5127	13.0727	33.5718		13.0727	33.157	13.0727	62.2819	13.0727	73.4337		13.0727	13.715	13.0727	102.566	13.0727	35.1125		13.0727	3.622	13.0727	11.6033	13.0727	54.3035		13.0727
13.1718	82.639	13.1718	25.018	13.1718	54.641		13.1718	6.336	13.1718	11.4159	13.1718	9.9688		13.1718	246.135	13.1718	12.709	13.1718	33.5117		13.1718	42.048	13.1718	24.0357	13.1718	29.9692		13.1718	53.686	13.1718	54.364	13.1718	69.0729		13.1718	16.094	13.1718	101.477	13.1718	35.4727		13.1718	3.576	13.1718	10.7021	13.1718	55.4906		13.1718
13.2708	128.328	13.2708	22.417	13.2708	55.847		13.2708	6.83	13.2708	11.8055	13.2708	9.8974		13.2708	242.525	13.2708	14.501	13.2708	34.5857		13.2708	51.595	13.2708	21.6842	13.2708	25.9613		13.2708	85.997	13.2708	44.072	13.2708	60.7597		13.2708	19.881	13.2708	97.843	13.2708	35.917		13.2708	3.492	13.2708	10.3025	13.2708	55.0696		13.2708
13.3698	175.559	13.3698	22.664	13.3698	55.643		13.3698	7.611	13.3698	11.0411	13.3698	10.0412		13.3698	234.514	13.3698	15.727	13.3698	34.8251		13.3698	67.316	13.3698	19.8638	13.3698	21.6788		13.3698	137.403	13.3698	31.9397	13.3698	47.587		13.3698	25.86	13.3698	90.294	13.3698	35.8468		13.3698	3.376	13.3698	9.5027	13.3698	53.3697		13.3698
13.4689	206.734	13.4689	24.562	13.4689	54.477		13.4689	8.128	13.4689	11.1613	13.4689	10.2141		13.4689	223.677	13.4689	19.838	13.4689	34.226		13.4689	90.031	13.4689	16.3898	13.4689	18.572		13.4689	196.865	13.4689	21.4246	13.4689	37.7135		13.4689	37.488	13.4689	83.019	13.4689	36.2407		13.4689	3.375	13.4689	9.2923	13.4689	50.2655		13.4689
13.5679	224.956	13.5679	23.972	13.5679	54.211		13.5679	9.805	13.5679	11.7815	13.5679	10.6879		13.5679	212.713	13.5679	26.934	13.5679	35.0359		13.5679	113.688	13.5679	13.098	13.5679	15.4021		13.5679	238.332	13.5679	16.5327	13.5679	34.6816		13.5679	59.92	13.5679	77.077	13.5679	37.0344		13.5679	3.582	13.5679	8.6802	13.5679	47.8083		13.5679
13.6669	235.637	13.6669	23.132	13.6669	53.118		13.6669	11.147	13.6669	11.2019	13.6669	10.8665		13.6669	207.016	13.6669	34.609	13.6669	36.0217		13.6669	131.179	13.6669	10.2701	13.6669	13.75		13.6669	253.1	13.6669	14.0756	13.6669	33.6806		13.6669	98.056	13.6669	68.16	13.6669	36.3501		13.6669	3.245	13.6669	8.6271	13.6669	45.1602		13.6669
13.766	240.076	13.766	22.952	13.766	53.378		13.766	12.579	13.766	11.634	13.766	11.0841		13.766	194.83	13.766	43.51	13.766	40.0482		13.766	145.062	13.766	7.6139	13.766	11.7425		13.766	254.72	13.766	11.6882	13.766	31.8628		13.766	145.893	13.766	65.096	13.766	35.0267		13.766	3.257	13.766	8.2378	13.766	42.124		13.766
13.865	232.768	13.865	20.088	13.865	53.297		13.865	14.581	13.865	11.1612	13.865	11.6394		13.865	179.883	13.865	55.688	13.865	43.9823		13.865	156.809	13.865	5.2406	13.865	10.025		13.865	252.857	13.865	9.2194	13.865	31.1714		13.865	190.168	13.865	56.651	13.865	34.2571		13.865	3.23	13.865	7.7903	13.865	38.993		13.865
13.9641	203.637	13.9641	19.704	13.9641	52.438		13.9641	16.218	13.9641	10.7511	13.9641	10.8391		13.9641	157.359	13.9641	68.08	13.9641	51.3303		13.9641	170.483	13.9641	4.1809	13.9641	8.9175		13.9641	251.096	13.9641	7.7214	13.9641	30.0416		13.9641	220.102	13.9641	49.006	13.9641	34.3513		13.9641	3.191	13.9641	6.3184	13.9641	34.2388		13.9641
14.0631	162.624	14.0631	19.18	14.0631	52.215		14.0631	18.049	14.0631	10.5655	14.0631	10.2802		14.0631	126.439	14.0631	79.695	14.0631	61.2023		14.0631	177.342	14.0631	3.0609	14.0631	8.111		14.0631	249.45	14.0631	7.8073	14.0631	27.0727		14.0631	240.07	14.0631	44.322	14.0631	32.3569		14.0631	3.55	14.0631	5.0445	14.0631	28.5351		14.0631
14.1621	120.03	14.1621	18.865	14.1621	51.795		14.1621	20.29	14.1621	9.7588	14.1621	10.1176		14.1621	93.863	14.1621	87.254	14.1621	67.9922		14.1621	183.479	14.1621	2.5282	14.1621	8.1834		14.1621	246.337	14.1621	7.3728	14.1621	25.6243		14.1621	251.058	14.1621	36.465	14.1621	29.9938		14.1621	3.274	14.1621	3.5131	14.1621	23.3966		14.1621
14.2612	82.937	14.2612	20.164	14.2612	51.799		14.2612	23.922	14.2612	8.721	14.2612	10.0354		14.2612	62.797	14.2612	88.259	14.2612	72.883		14.2612	183.971	14.2612	2.5041	14.2612	8.4208		14.2612	245.276	14.2612	6.3745	14.2612	25.0388		14.2612	254.389	14.2612	28.841	14.2612	26.9303		14.2612	3.257	14.2612	2.8619	14.2612	20.1799		14.2612
14.3602	56.533	14.3602	21.021	14.3602	51.445		14.3602	27.326	14.3602	7.8745	14.3602	9.0059		14.3602	42.607	14.3602	93.452	14.3602	74.5734		14.3602	184.571	14.3602	2.3136	14.3602	8.6238		14.3602	244.832	14.3602	6.0027	14.3602	24.0734		14.3602	254.948	14.3602	21.919	14.3602	23.0653		14.3602	3.547	14.3602	2.3416	14.3602	17.9157		14.3602
14.4592	37.622	14.4592	23.123	14.4592	51.307		14.4592	34.591	14.4592	7.4164	14.4592	8.2039		14.4592	29.718	14.4592	94.045	14.4592	77.0865		14.4592	191.225	14.4592	2.174	14.4592	8.2382		14.4592	248.781	14.4592	6.1191	14.4592	23.1439		14.4592	254.862	14.4592	16.753	14.4592	19.5019		14.4592	3.465	14.4592	1.6738	14.4592	17.0036		14.4592
14.5583	25.835	14.5583	24.788	14.5583	50.996		14.5583	46.821	14.5583	6.3102	14.5583	7.9133		14.5583	20.375	14.5583	94.615	14.5583	79.5908		14.5583	200.247	14.5583	1.8604	14.5583	8.1971		14.5583	251.92	14.5583	6.2298	14.5583	22.2991		14.5583	254.931	14.5583	14.388	14.5583	18.0225		14.5583	3.389	14.5583	1.739	14.5583	16.3197		14.5583
14.6573	18.274	14.6573	27.762	14.6573	52.34		14.6573	63.02	14.6573	5.7408	14.6573	7.885		14.6573	14.724	14.6573	93.379	14.6573	82.0697		14.6573	200.94	14.6573	1.5629	14.6573	8.8423		14.6573	251.484	14.6573	6.8428	14.6573	22.1584		14.6573	254.799	14.6573	12.469	14.6573	17.2473		14.6573	3.366	14.6573	1.782	14.6573	16.1238		14.6573
14.7563	14.223	14.7563	32.394	14.7563	56.995		14.7563	85.494	14.7563	5.0277	14.7563	8.3482		14.7563	12.248	14.7563	93.794	14.7563	83.6205		14.7563	195.704	14.7563	1.7529	14.7563	7.9921		14.7563	249.291	14.7563	7.158	14.7563	22.0892		14.7563	254.88	14.7563	11.539	14.7563	17.0193		14.7563	3.332	14.7563	1.2357	14.7563	15.98		14.7563
14.8554	12.192	14.8554	36.777	14.8554	61.245		14.8554	113.991	14.8554	4.7018	14.8554	8.4061		14.8554	10.663	14.8554	98.871	14.8554	84.2762		14.8554	189.862	14.8554	1.5872	14.8554	7.3455		14.8554	245.032	14.8554	8.5271	14.8554	23.6181		14.8554	255	14.8554	10.327	14.8554	17.5926		14.8554	3.333	14.8554	1.4942	14.8554	15.6399		14.8554
14.9544	11.4	14.9544	42.744	14.9544	64.692		14.9544	140.001	14.9544	3.947	14.9544	7.4233		14.9544	9.911	14.9544	101.929	14.9544	84.7695		14.9544	178.848	14.9544	1.3831	14.9544	7.6436		14.9544	233.696	14.9544	9.5018	14.9544	25.251		14.9544	254.982	14.9544	10.711	14.9544	17.0675		14.9544	3.287	14.9544	1.301	14.9544	15.2202		14.9544
15.0534	10.254	15.0534	48.327	15.0534	68.801		15.0534	160.498	15.0534	3.5761	15.0534	6.7669		15.0534	9.28	15.0534	102.243	15.0534	86.7095		15.0534	170.546	15.0534	1.4977	15.0534	8.074		15.0534	221.987	15.0534	12.2787	15.0534	27.2312		15.0534	254.964	15.0534	10.872	15.0534	15.8026		15.0534	3.548	15.0534	1.2866	15.0534	14.9895		15.0534
15.1525	9.488	15.1525	51.716	15.1525	72.306		15.1525	173.061	15.1525	3.5449	15.1525	6.5693		15.1525	9.245	15.1525	103.565	15.1525	88.4165		15.1525	162.848	15.1525	1.5467	15.1525	8.1211		15.1525	198.782	15.1525	14.0045	15.1525	30		15.1525	254.621	15.1525	11.303	15.1525	14.7836		15.1525	3.411	15.1525	1.3726	15.1525	14.7803		15.1525
15.2515	8.992	15.2515	53.098	15.2515	74.739		15.2515	184.975	15.2515	3.1579	15.2515	6.8404		15.2515	8.976	15.2515	103.317	15.2515	90.4113		15.2515	170.482	15.2515	1.5538	15.2515	8.1933		15.2515	169.006	15.2515	19.0007	15.2515	33.9575		15.2515	254.156	15.2515	13.364	15.2515	14.3285		15.2515	4.031	15.2515	1.3234	15.2515	15.0521		15.2515
15.3506	8.893	15.3506	55.914	15.3506	78.011		15.3506	186.875	15.3506	2.8541	15.3506	7.0101		15.3506	9.207	15.3506	103.666	15.3506	89.0633		15.3506	178.852	15.3506	1.558	15.3506	7.8205		15.3506	133.543	15.3506	25.435	15.3506	39.7985		15.3506	252.623	15.3506	14.425	15.3506	15.9425		15.3506	4.052	15.3506	1.5013	15.3506	15.1514		15.3506
15.4496	8.689	15.4496	59.532	15.4496	81.443		15.4496	182.327	15.4496	2.6678	15.4496	6.4661		15.4496	9.371	15.4496	104.675	15.4496	88.4774		15.4496	183.237	15.4496	1.5455	15.4496	8.0209		15.4496	95.793	15.4496	33.9579	15.4496	47.5774		15.4496	251.431	15.4496	17.342	15.4496	17.5007		15.4496	4.658	15.4496	1.2042	15.4496	15.2699		15.4496
15.5486	8.598	15.5486	63.211	15.5486	83.998		15.5486	173.509	15.5486	2.5697	15.5486	5.6904		15.5486	8.813	15.5486	105.647	15.5486	86.0167		15.5486	184.156	15.5486	1.4108	15.5486	7.9057		15.5486	57.397	15.5486	46.139	15.5486	52.5696		15.5486	246.848	15.5486	22.424	15.5486	18.4444		15.5486	4.942	15.5486	1.1574	15.5486	15.9224		15.5486
15.6477	8.155	15.6477	68.784	15.6477	85.731		15.6477	160.925	15.6477	2.5609	15.6477	4.9416		15.6477	8.752	15.6477	102.49	15.6477	85.2514		15.6477	187.755	15.6477	1.5664	15.6477	7.2976		15.6477	32.556	15.6477	56.9006	15.6477	54.7446		15.6477	237.403	15.6477	30.873	15.6477	19.804		15.6477	4.908	15.6477	1.3329	15.6477	16.3633		15.6477
15.7467	8.395	15.7467	68.563	15.7467	85.966		15.7467	149.662	15.7467	2.5361	15.7467	4.7911		15.7467	9.016	15.7467	101.82	15.7467	84.7164		15.7467	190.738	15.7467	1.5513	15.7467	7.3527		15.7467	18.438	15.7467	66.0179	15.7467	53.7352		15.7467	209.441	15.7467	41.184	15.7467	24.309		15.7467	4.758	15.7467	1.3731	15.7467	16.4444		15.7467
15.8457	8.015	15.8457	71.24	15.8457	86.668		15.8457	138.849	15.8457	2.1802	15.8457	5.2725		15.8457	8.394	15.8457	99.815	15.8457	84.3831		15.8457	191.964	15.8457	1.519	15.8457	7.2206		15.8457	11.635	15.8457	74.1679	15.8457	53.4536		15.8457	145.572	15.8457	52.116	15.8457	32.1607		15.8457	5.345	15.8457	1.4048	15.8457	15.7486		15.8457
15.9448	7.901	15.9448	69.52	15.9448	87.583		15.9448	128.495	15.9448	2.8494	15.9448	5.6752		15.9448	8.709	15.9448	95.438	15.9448	87.1835		15.9448	192.559	15.9448	1.6799	15.9448	7.3483		15.9448	9.474	15.9448	80.1847	15.9448	51.94		15.9448	87.034	15.9448	64.105	15.9448	39.3689		15.9448	4.834	15.9448	1.3309	15.9448	16.5433		15.9448
16.0438	7.453	16.0438	69.127	16.0438	88.079		16.0438	113.88	16.0438	2.8564	16.0438	6.4548		16.0438	8.426	16.0438	92.898	16.0438	87.9825		16.0438	182.711	16.0438	1.9959	16.0438	7.2322		16.0438	7.55	16.0438	87.568	16.0438	51.5067		16.0438	51.151	16.0438	73.328	16.0438	42.8798		16.0438	5.16	16.0438	1.1692	16.0438	17.2706		16.0438
16.1428	7.654	16.1428	71.251	16.1428	87.204		16.1428	97.741	16.1428	3.4072	16.1428	7.2449		16.1428	7.539	16.1428	91.002	16.1428	87.443		16.1428	177.946	16.1428	2.1824	16.1428	6.7975		16.1428	6.81	16.1428	89.6466	16.1428	50.571		16.1428	30.853	16.1428	78.048	16.1428	43.5925		16.1428	4.765	16.1428	1.2398	16.1428	17.5958		16.1428
16.2419	7.884	16.2419	72.988	16.2419	87.23		16.2419	75.621	16.2419	3.8619	16.2419	7.8618		16.2419	7.997	16.2419	93.392	16.2419	88.7555		16.2419	171.773	16.2419	2.2237	16.2419	6.8032		16.2419	5.634	16.2419	91.5474	16.2419	50.0407		16.2419	20.158	16.2419	78.384	16.2419	43.1329		16.2419	4.738	16.2419	1.3071	16.2419	16.3261		16.2419
16.3409	7.857	16.3409	71.626	16.3409	86.14		16.3409	57.975	16.3409	4.2449	16.3409	8.789		16.3409	7.74	16.3409	94.434	16.3409	87.954		16.3409	166.708	16.3409	2.4367	16.3409	6.9742		16.3409	5.496	16.3409	93.4268	16.3409	50.6653		16.3409	14.528	16.3409	82.204	16.3409	42.4804		16.3409	4.962	16.3409	1.3997	16.3409	15.5787		16.3409
16.4399	7.418	16.4399	73.732	16.4399	86.248		16.4399	42.526	16.4399	5.1882	16.4399	10.4146		16.4399	7.612	16.4399	94.894	16.4399	87.0082		16.4399	151.97	16.4399	2.5776	16.4399	7.3019		16.4399	5.128	16.4399	92.58	16.4399	50.7921		16.4399	11.162	16.4399	83.143	16.4399	43.2586		16.4399	4.811	16.4399	1.526	16.4399	15.5619		16.4399
16.539	7.286	16.539	78.591	16.539	83.813		16.539	30.678	16.539	6.5912	16.539	11.0241		16.539	8.138	16.539	92.987	16.539	84.7668		16.539	125.577	16.539	3.3492	16.539	8.0255		16.539	4.976	16.539	92.6148	16.539	48.7423		16.539	9.359	16.539	86.45	16.539	43.2346		16.539	5.08	16.539	1.7926	16.539	16.3283		16.539
16.638	7.371	16.638	79.065	16.638	84.882		16.638	20.409	16.638	7.9758	16.638	10.949		16.638	7.982	16.638	93.853	16.638	83.936		16.638	98.152	16.638	4.2824	16.638	8.779		16.638	4.874	16.638	92.0924	16.638	46.45		16.638	8.497	16.638	87.214	16.638	41.1474		16.638	5.593	16.638	1.6101	16.638	17.0932		16.638
16.7371	7.512	16.7371	81.981	16.7371	86.644		16.7371	15.013	16.7371	10.2281	16.7371	10.6234		16.7371	8.023	16.7371	95.246	16.7371	84.9523		16.7371	74.695	16.7371	4.8328	16.7371	9.5457		16.7371	4.74	16.7371	88.3054	16.7371	45.3281		16.7371	7.341	16.7371	83.628	16.7371	39.4694		16.7371	5.772	16.7371	1.5651	16.7371	17.6066		16.7371
16.8361	7.598	16.8361	80.941	16.8361	85.218		16.8361	12.18	16.8361	11.6762	16.8361	10.8216		16.8361	7.654	16.8361	98.624	16.8361	85.5811		16.8361	54.597	16.8361	5.2916	16.8361	10.878		16.8361	4.361	16.8361	84.0237	16.8361	45.2767		16.8361	6.98	16.8361	84.578	16.8361	37.9034		16.8361	5.034	16.8361	1.5612	16.8361	17.8832		16.8361
16.9351	7.41	16.9351	80.657	16.9351	83.043		16.9351	8.688	16.9351	11.3265	16.9351	10.6891		16.9351	7.345	16.9351	101.397	16.9351	84.5989		16.9351	40.928	16.9351	6.1388	16.9351	12.7354		16.9351	4.399	16.9351	82.0756	16.9351	45.0945		16.9351	6.384	16.9351	86.971	16.9351	37.2866		16.9351	5.015	16.9351	1.6541	16.9351	18.4319		16.9351
17.0342	7.433	17.0342	79.92	17.0342	79.936		17.0342	7.49	17.0342	12.3331	17.0342	11.0115		17.0342	7.652	17.0342	100.293	17.0342	80.6776		17.0342	32.016	17.0342	7.9615	17.0342	15.728		17.0342	4.573	17.0342	79.5314	17.0342	45.001		17.0342	5.98	17.0342	90.343	17.0342	36.2821		17.0342	4.794	17.0342	1.84	17.0342	17.8891		17.0342
17.1332	7.024	17.1332	80.349	17.1332	79.548		17.1332	6.278	17.1332	12.9239	17.1332	10.7009		17.1332	7.775	17.1332	99.263	17.1332	80.3315		17.1332	25.807	17.1332	10.1306	17.1332	19.0624		17.1332	4.284	17.1332	75.2392	17.1332	43.616		17.1332	6.209	17.1332	93.847	17.1332	34.5		17.1332	4.563	17.1332	1.9985	17.1332	18.1549		17.1332
17.2322	7.203	17.2322	83.417	17.2322	79.294		17.2322	5.558	17.2322	13.2844	17.2322	10.3685		17.2322	7.602	17.2322	100.176	17.2322	83.3374		17.2322	19.673	17.2322	12.072	17.2322	20.8962		17.2322	4.405	17.2322	71.2188	17.2322	41.1156		17.2322	5.74	17.2322	99.488	17.2322	32.9828		17.2322	4.801	17.2322	1.5301	17.2322	18.2357		17.2322
17.3313	7.388	17.3313	85.385	17.3313	78.331		17.3313	5.077	17.3313	13.3005	17.3313	10.6995		17.3313	7.174	17.3313	100.2	17.3313	84.8846		17.3313	16.743	17.3313	14.6711	17.3313	22.2084		17.3313	4.307	17.3313	67.5749	17.3313	41.3055		17.3313	6.113	17.3313	101.635	17.3313	32.8985		17.3313	4.327	17.3313	1.4395	17.3313	18.1725		17.3313
17.4303	7.249	17.4303	87.319	17.4303	76.86		17.4303	4.401	17.4303	13.4406	17.4303	11.1443		17.4303	7.056	17.4303	98.246	17.4303	84.3422		17.4303	13.913	17.4303	17.7277	17.4303	25.7231		17.4303	4.621	17.4303	65.3978	17.4303	40.8913		17.4303	6.174	17.4303	101.891	17.4303	30.9649		17.4303	4.717	17.4303	1.6864	17.4303	17.6392		17.4303
17.5293	7.325	17.5293	89.362	17.5293	78.079		17.5293	4.496	17.5293	13.5346	17.5293	11.6094		17.5293	6.924	17.5293	97.164	17.5293	82.063		17.5293	12.521	17.5293	19.5517	17.5293	29.0622		17.5293	4.499	17.5293	62.7929	17.5293	41.4733		17.5293	5.904	17.5293	104.171	17.5293	28.2961		17.5293	4.468	17.5293	1.6314	17.5293	16.7185		17.5293
17.6284	7.28	17.6284	90.245	17.6284	80.008		17.6284	4.123	17.6284	13.1032	17.6284	11.8905		17.6284	7.061	17.6284	96.033	17.6284	82.7387		17.6284	11.723	17.6284	22.1886	17.6284	31.8644		17.6284	4.132	17.6284	60.5736	17.6284	42.5109		17.6284	6.594	17.6284	106.983	17.6284	27.6821		17.6284	4.342	17.6284	1.6116	17.6284	16.4673		17.6284
17.7274	7.124	17.7274	95.487	17.7274	81.303		17.7274	4.066	17.7274	13.1509	17.7274	11.6666		17.7274	6.815	17.7274	94.799	17.7274	82.4974		17.7274	11.307	17.7274	24.3207	17.7274	34.4524		17.7274	4.142	17.7274	59.6311	17.7274	43.2982		17.7274	6.74	17.7274	108.642	17.7274	27.4739		17.7274	4.085	17.7274	1.4132	17.7274	16.1196		17.7274
17.8265	7.611	17.8265	95.949	17.8265	83.052		17.8265	3.912	17.8265	12.4006	17.8265	11.4757		17.8265	6.723	17.8265	98.706	17.8265	80.6579		17.8265	10.964	17.8265	26.2068	17.8265	37.4401		17.8265	4.204	17.8265	56.6908	17.8265	42.0937		17.8265	6.281	17.8265	109.795	17.8265	26.5402		17.8265	3.98	17.8265	1.6601	17.8265	16.2632		17.8265
17.9255	6.968	17.9255	99.126	17.9255	82.962		17.9255	3.583	17.9255	12.4259	17.9255	11.0881		17.9255	6.158	17.9255	96.871	17.9255	74.6928		17.9255	10.829	17.9255	28.979	17.9255	41.2727		17.9255	4.234	17.9255	54.1627	17.9255	39.5419		17.9255	6.038	17.9255	113.519	17.9255	25.6822		17.9255	4.118	17.9255	1.2131	17.9255	17.2919		17.9255
18.0245	6.821	18.0245	100.435	18.0245	84.24		18.0245	3.313	18.0245	12.3095	18.0245	11.3971		18.0245	5.941	18.0245	97.638	18.0245	67.7253		18.0245	10.375	18.0245	31.2484	18.0245	45.1044		18.0245	4.062	18.0245	51.8931	18.0245	37.8571		18.0245	6.078	18.0245	111.635	18.0245	24.3862		18.0245	3.866	18.0245	1.0872	18.0245	17.3979		18.0245
18.1236	6.979	18.1236	101.315	18.1236	85.442		18.1236	3.285	18.1236	12.8816	18.1236	10.7144		18.1236	6.273	18.1236	99.636	18.1236	64.6426		18.1236	10.547	18.1236	33.1342	18.1236	47.3473		18.1236	4.238	18.1236	50.8449	18.1236	38.326		18.1236	6.123	18.1236	107.05	18.1236	24.3973		18.1236	3.703	18.1236	1.5878	18.1236	17.8847		18.1236
18.2226	6.866	18.2226	101.235	18.2226	84.707		18.2226	3.657	18.2226	12.527	18.2226	9.3406		18.2226	5.994	18.2226	101.303	18.2226	63.4519		18.2226	10.432	18.2226	35.9435	18.2226	50.6111		18.2226	3.845	18.2226	50.595	18.2226	38.977		18.2226	6.677	18.2226	103.693	18.2226	24.7625		18.2226	3.383	18.2226	1.5431	18.2226	18.2168		18.2226
18.3216	7.188	18.3216	101.297	18.3216	83.944		18.3216	3.753	18.3216	12.1003	18.3216	9.2164		18.3216	6.204	18.3216	104.208	18.3216	63.9631		18.3216	10.208	18.3216	36.3619	18.3216	52.5295		18.3216	3.678	18.3216	48.8837	18.3216	39.0252		18.3216	6.895	18.3216	106.367	18.3216	25.7006		18.3216	3.245	18.3216	1.5383	18.3216	18.2612		18.3216
18.4207	7.208	18.4207	105.079	18.4207	84.755		18.4207	3.964	18.4207	12.131	18.4207	9.3877		18.4207	6.135	18.4207	107.636	18.4207	65.5618		18.4207	9.778	18.4207	38.6932	18.4207	54.673		18.4207	3.719	18.4207	45.9177	18.4207	38.4585		18.4207	6.797	18.4207	110.299	18.4207	26.0328		18.4207	3.329	18.4207	1.5187	18.4207	18.0618		18.4207
18.5197	6.904	18.5197	103.919	18.5197	87.306		18.5197	3.604	18.5197	12.1722	18.5197	9.8286		18.5197	6.172	18.5197	114.477	18.5197	69.7765		18.5197	9.749	18.5197	39.2871	18.5197	55.846		18.5197	3.914	18.5197	43.9324	18.5197	37.4837		18.5197	6.695	18.5197	111.803	18.5197	26.1848		18.5197	3.238	18.5197	1.3867	18.5197	18.087		18.5197
18.6187	7.174	18.6187	101.707	18.6187	89.471		18.6187	3.855	18.6187	12.6425	18.6187	9.2315		18.6187	6.601	18.6187	119.959	18.6187	70.2219		18.6187	9.089	18.6187	36.7873	18.6187	57.737		18.6187	3.651	18.6187	44.4723	18.6187	35.8051		18.6187	6.757	18.6187	113.416	18.6187	25.7858		18.6187	3.346	18.6187	1.5596	18.6187	18.1024		18.6187
18.7178	7.476	18.7178	97.334	18.7178	92.729		18.7178	3.34	18.7178	12.2135	18.7178	8.5241		18.7178	6.662	18.7178	126.493	18.7178	66.5337		18.7178	8.964	18.7178	36.397	18.7178	58.5888		18.7178	4.117	18.7178	41.7057	18.7178	35.2259		18.7178	6.358	18.7178	114.147	18.7178	26.2889		18.7178	3.325	18.7178	1.7527	18.7178	19.0861		18.7178
18.8168	7.522	18.8168	97.984	18.8168	93.446		18.8168	3.108	18.8168	12.2565	18.8168	8.6514		18.8168	6.951	18.8168	131.699	18.8168	62.7061		18.8168	9.275	18.8168	36.0968	18.8168	59.2504		18.8168	4.14	18.8168	40.6996	18.8168	36.0693		18.8168	6.356	18.8168	114.528	18.8168	26.5273		18.8168	3.642	18.8168	1.7948	18.8168	18.8873		18.8168
18.9158	7.036	18.9158	95.83	18.9158	96.378		18.9158	3.259	18.9158	11.796	18.9158	9.041		18.9158	6.788	18.9158	132.121	18.9158	60.2975		18.9158	9.167	18.9158	35.1319	18.9158	61.0666		18.9158	4.673	18.9158	39.4696	18.9158	36.9493		18.9158	6.882	18.9158	119.186	18.9158	27.3191		18.9158	4.015	18.9158	1.8002	18.9158	19.4116		18.9158
19.0149	6.934	19.0149	96.128	19.0149	98.035		19.0149	2.919	19.0149	12.0628	19.0149	8.962		19.0149	6.451	19.0149	126.836	19.0149	56.2644		19.0149	9.681	19.0149	34.3398	19.0149	61.19		19.0149	5.165	19.0149	38.536	19.0149	38.3986		19.0149	6.599	19.0149	117.641	19.0149	28.2096		19.0149	4.421	19.0149	1.9579	19.0149	19.4171		19.0149
19.1139	6.619	19.1139	93.66	19.1139	102.428		19.1139	3.007	19.1139	11.4529	19.1139	8.2554		19.1139	6.621	19.1139	121.919	19.1139	52.9806		19.1139	9.575	19.1139	34.5159	19.1139	61.4871		19.1139	4.968	19.1139	37.222	19.1139	39.305		19.1139	6.384	19.1139	115.809	19.1139	29.8072		19.1139	4.698	19.1139	2.0007	19.1139	19.5875		19.1139
19.213	6.556	19.213	95.22	19.213	109.571		19.213	2.936	19.213	10.5619	19.213	7.7918		19.213	6.627	19.213	117.647	19.213	51.9997		19.213	9.163	19.213	32.674	19.213	61.5742		19.213	4.437	19.213	36.1055	19.213	39.5464		19.213	6.674	19.213	115.694	19.213	30.3975		19.213	4.277	19.213	2.1845	19.213	20.2843		19.213
19.312	7.213	19.312	99.188	19.312	114.813		19.312	2.937	19.312	10.5259	19.312	7.5797		19.312	6.904	19.312	111.396	19.312	52.4798		19.312	8.779	19.312	33.3171	19.312	60.5846		19.312	4.312	19.312	35.1471	19.312	41.6001		19.312	6.845	19.312	118.917	19.312	31.0865		19.312	4.196	19.312	1.9394	19.312	21.2108		19.312
19.411	6.741	19.411	103.891	19.411	119.397		19.411	2.989	19.411	10.5302	19.411	7.28		19.411	7.649	19.411	108.768	19.411	52.4296		19.411	9.298	19.411	33.2571	19.411	58.2882		19.411	3.791	19.411	35.3816	19.411	44.7587		19.411	6.519	19.411	122.415	19.411	33.1078		19.411	4.381	19.411	2.1276	19.411	21.7783		19.411
19.5101	6.956	19.5101	110.011	19.5101	121.782		19.5101	3.032	19.5101	10.6187	19.5101	7.3972		19.5101	7.194	19.5101	101.207	19.5101	53.7785		19.5101	8.915	19.5101	33.117	19.5101	57.08		19.5101	3.442	19.5101	39.1109	19.5101	47.0636		19.5101	6.54	19.5101	127.397	19.5101	36.1966		19.5101	4.251	19.5101	2.1921	19.5101	23.1241		19.5101
19.6091	7.407	19.6091	116.163	19.6091	122.566		19.6091	3.398	19.6091	10.2382	19.6091	7.3154		19.6091	6.876	19.6091	92.636	19.6091	53.9302		19.6091	9	19.6091	32.1817	19.6091	56.2856		19.6091	3.596	19.6091	41.1568	19.6091	47.4294		19.6091	6.745	19.6091	138.615	19.6091	35.3182		19.6091	4.112	19.6091	2.4036	19.6091	25.295		19.6091
19.7081	7.581	19.7081	119.902	19.7081	123.149		19.7081	3.561	19.7081	9.7258	19.7081	7.7814		19.7081	6.118	19.7081	80.127	19.7081	52.3874		19.7081	9.45	19.7081	30.91	19.7081	56.4964		19.7081	3.959	19.7081	41.0108	19.7081	47.61		19.7081	6.501	19.7081	138.12	19.7081	34.2394		19.7081	4.361	19.7081	2.7143	19.7081	26.2642		19.7081
19.8072	7.81	19.8072	123.932	19.8072	125.514		19.8072	3.354	19.8072	8.7765	19.8072	7.7261		19.8072	5.645	19.8072	65.805	19.8072	47.1059		19.8072	9.264	19.8072	31.4845	19.8072	56.537		19.8072	3.856	19.8072	39.5742	19.8072	47.4141		19.8072	6.713	19.8072	142.379	19.8072	32.7341		19.8072	3.93	19.8072	3.0727	19.8072	26.8366		19.8072
19.9062	7.717	19.9062	131.626	19.9062	126.158		19.9062	4.013	19.9062	9.259	19.9062	7.708		19.9062	5.138	19.9062	48.287	19.9062	41.9189		19.9062	9.118	19.9062	31.5187	19.9062	57.9501		19.9062	3.678	19.9062	36.74	19.9062	50.6179		19.9062	6.508	19.9062	146.238	19.9062	32.0313		19.9062	4.378	19.9062	2.4654	19.9062	26.4387		19.9062
20.0052	7.39	20.0052	139.037	20.0052	126.851		20.0052	3.936	20.0052	8.7805	20.0052	6.9666		20.0052	4.96	20.0052	34.756	20.0052	36.2756		20.0052	8.943	20.0052	29.7765	20.0052	60.352		20.0052	3.687	20.0052	32.39	20.0052	50.7754		20.0052	6.065	20.0052	142.44	20.0052	33.2545		20.0052	3.899	20.0052	2.4255	20.0052	26.1468		20.0052
20.1043	7.685	20.1043	147.199	20.1043	122.232		20.1043	3.825	20.1043	8.4489	20.1043	6.0677		20.1043	4.988	20.1043	25.578	20.1043	31.9487		20.1043	9.175	20.1043	29.5384	20.1043	61.6651		20.1043	3.917	20.1043	30.6453	20.1043	47.5308		20.1043	6.56	20.1043	140.395	20.1043	32.4907		20.1043	3.608	20.1043	2.4413	20.1043	24.8693		20.1043
20.2033	7.756	20.2033	151.987	20.2033	115.38		20.2033	3.631	20.2033	8.0983	20.2033	5.9666		20.2033	5.396	20.2033	17.798	20.2033	29.5854		20.2033	9.079	20.2033	29.6411	20.2033	62.3976		20.2033	3.68	20.2033	29.0048	20.2033	44.4777		20.2033	6.438	20.2033	140.871	20.2033	31.3537		20.2033	3.988	20.2033	1.9698	20.2033	23.6106		20.2033
20.3023	8.043	20.3023	159.847	20.3023	107.292		20.3023	3.841	20.3023	7.8122	20.3023	6.1196		20.3023	6.232	20.3023	13.349	20.3023	26.9931		20.3023	8.513	20.3023	30.1899	20.3023	62.1936		20.3023	4.266	20.3023	27.9746	20.3023	41.8841		20.3023	6.824	20.3023	137.426	20.3023	31.059									20.3023
20.4014	8.056	20.4014	165.291	20.4014	99.841		20.4014	3.405	20.4014	7.4508	20.4014	6.1018		20.4014	7.187	20.4014	10.754	20.4014	24.8524		20.4014	8.417	20.4014	31.0877	20.4014	59.4218		20.4014	4.109	20.4014	28.1267	20.4014	42.5168		20.4014	7.118	20.4014	135.243	20.4014	32.0244									20.4014
20.5004	7.582	20.5004	170.413	20.5004	95.268		20.5004	3.322	20.5004	7.3771	20.5004	6.1351		20.5004	7.462	20.5004	8.502	20.5004	23.7464		20.5004	8.502	20.5004	30.1761	20.5004	58.888		20.5004	3.462	20.5004	28.7292	20.5004	43.2251		20.5004	6.572	20.5004	137.823	20.5004	31.4095									20.5004
20.5995	7.652	20.5995	172.643	20.5995	92.222		20.5995	3.217	20.5995	7.0278	20.5995	6.047		20.5995	7.386	20.5995	7.978	20.5995	22.83		20.5995	8.623	20.5995	31.7594	20.5995	56.4249		20.5995	3.889	20.5995	29.084	20.5995	45.2556		20.5995	6.19	20.5995	139.328	20.5995	30.6375									20.5995
20.6985	7.565	20.6985	169.219	20.6985	89.813		20.6985	3.01	20.6985	7.5239	20.6985	6.1557		20.6985	7.387	20.6985	7.219	20.6985	21.4347		20.6985	8.338	20.6985	31.0829	20.6985	55.4352		20.6985	3.74	20.6985	28.741	20.6985	45.1994		20.6985	5.878	20.6985	141.009	20.6985	29.7557									20.6985
20.7975	7.168	20.7975	158.304	20.7975	87.321		20.7975	3.081	20.7975	6.6889	20.7975	6.0907		20.7975	6.606	20.7975	6.726	20.7975	20.29		20.7975	8.008	20.7975	30.559	20.7975	53.6588		20.7975	3.659	20.7975	26.2391	20.7975	46.2712		20.7975	5.812	20.7975	133.24	20.7975	29.8162									20.7975
20.8966	7.603	20.8966	137.488	20.8966	85.817		20.8966	2.794	20.8966	6.3855	20.8966	5.9145		20.8966	6.189	20.8966	5.79	20.8966	20.3271		20.8966	8.114	20.8966	30.1925	20.8966	52.4541		20.8966	3.646	20.8966	25.7601	20.8966	47.1985		20.8966	5.301	20.8966	124.778	20.8966	30.5396									20.8966
20.9956	6.914	20.9956	116.13	20.9956	82.179		20.9956	2.693	20.9956	5.7295	20.9956	5.7201		20.9956	5.644	20.9956	4.944	20.9956	21.1475		20.9956	8.295	20.9956	29.4714	20.9956	50.5776		20.9956	3.289	20.9956	23.2302	20.9956	49.8733		20.9956	5.074	20.9956	113.16	20.9956	31.7953									20.9956
21.0946	6.697	21.0946	87.948	21.0946	75.917		21.0946	2.656	21.0946	5.4529	21.0946	5.9211		21.0946	4.772	21.0946	4.569	21.0946	22.5907		21.0946	8.551	21.0946	29.7406	21.0946	48.0339		21.0946	3.66	21.0946	19.1874	21.0946	50.4842		21.0946	5.01	21.0946	99.834	21.0946	31.4648									21.0946
21.1937	6.409	21.1937	60.336	21.1937	65.698		21.1937	2.595	21.1937	5.3706	21.1937	5.954		21.1937	4.435	21.1937	4.872	21.1937	23.2787		21.1937	8.471	21.1937	27.7578	21.1937	46.8038		21.1937	3.551	21.1937	16.9045	21.1937	51.6769		21.1937	5.018	21.1937	84.066	21.1937	29.693									21.1937
21.2927	6.166	21.2927	40.57	21.2927	53.504		21.2927	2.749	21.2927	5.5883	21.2927	5.3354		21.2927	4.346	21.2927	4.792	21.2927	22.0769		21.2927	8.154	21.2927	27.4033	21.2927	46.2419		21.2927	3.379	21.2927	13.2806	21.2927	53.984		21.2927	4.775	21.2927	67.595	21.2927	25.5302									21.2927
21.3917	6.141	21.3917	27.044	21.3917	44.993		21.3917	2.848	21.3917	4.655	21.3917	5.2792		21.3917	4.756	21.3917	4.165	21.3917	21.8612		21.3917	8.44	21.3917	25.3089	21.3917	45.0859		21.3917	3.432	21.3917	11.0565	21.3917	53.1124		21.3917	5.054	21.3917	58.748	21.3917	22.5371									21.3917
21.4908	5.772	21.4908	18.355	21.4908	39.096		21.4908	2.806	21.4908	5.1103	21.4908	5.3263		21.4908	5.18	21.4908	3.446	21.4908	23.006		21.4908	8.409	21.4908	25.6737	21.4908	42.3495		21.4908	3.451	21.4908	10.2446	21.4908	52.1713		21.4908	4.975	21.4908	55.299	21.4908	20.2101									21.4908
21.5898	6.026	21.5898	13.665	21.5898	35.183		21.5898	2.573	21.5898	5.0961	21.5898	5.4713		21.5898	5.49	21.5898	3.468	21.5898	23.6347		21.5898	7.938	21.5898	22.7106	21.5898	39.9706		21.5898	3.344	21.5898	9.16	21.5898	50.4292		21.5898	5.079	21.5898	63.065	21.5898	19.3104									21.5898
21.6888	6.072	21.6888	10.443	21.6888	33.418		21.6888	2.77	21.6888	4.1015	21.6888	6.3258		21.6888	5.834	21.6888	3.848	21.6888	23.9952		21.6888	8.089	21.6888	21.5041	21.6888	36.8229		21.6888	3.181	21.6888	9.777	21.6888	46.0383		21.6888	5.152	21.6888	69.884	21.6888	20.3141									21.6888
21.7879	6.399	21.7879	8.307	21.7879	31.593		21.7879	2.751	21.7879	3.4405	21.7879	6.8047		21.7879	5.763	21.7879	3.772	21.7879	24.2053		21.7879	8.257	21.7879	20.7933	21.7879	34.5828		21.7879	3.607	21.7879	10.3511	21.7879	40.4373		21.7879	5.28	21.7879	77.025	21.7879	21.9562									21.7879
21.8869	6.536	21.8869	6.744	21.8869	29.975		21.8869	2.742	21.8869	3.5166	21.8869	7.0545		21.8869	6.073	21.8869	3.762	21.8869	23.6068		21.8869	8.28	21.8869	19.2087	21.8869	32.0128		21.8869	3.346	21.8869	10.0884	21.8869	33.9226		21.8869	5.492	21.8869	77.041	21.8869	23.2777									21.8869
21.986	6.93	21.986	6.209	21.986	27.645		21.986	2.907	21.986	3.3974	21.986	6.9255		21.986	6.384	21.986	3.518	21.986	20.9105		21.986	8.406	21.986	17.6361	21.986	29.8573		21.986	3.227	21.986	9.8976	21.986	28.9481		21.986	5.673	21.986	75.207	21.986	24.2618									21.986
22.085	6.451	22.085	5.936	22.085	26.455		22.085	2.943	22.085	3.0958	22.085	6.3929		22.085	6.287	22.085	3.698	22.085	18.9631		22.085	8.814	22.085	16.7486	22.085	28.1676		22.085	3.495	22.085	9.5098	22.085	26.4337		22.085	5.121	22.085	67.455	22.085	24.3011									22.085
22.184	6.724	22.184	5.393	22.184	26.72		22.184	3.026	22.184	2.7908	22.184	5.2772		22.184	6.508	22.184	3.796	22.184	18.9716		22.184	8.939	22.184	16.2057	22.184	26.1092		22.184	3.773	22.184	10.3949	22.184	25.8346		22.184	5.204	22.184	58.469	22.184	22.8356									22.184
22.2831	6.474	22.2831	5.369	22.2831	27.085		22.2831	3.108	22.2831	2.5411	22.2831	5.0656		22.2831	6.645	22.2831	4.134	22.2831	19.6978		22.2831	9.001	22.2831	13.2752	22.2831	23.0005		22.2831	3.275	22.2831	10.749	22.2831	26.3005		22.2831	5.246	22.2831	53.127	22.2831	21.3178									22.2831
22.3821	6.418	22.3821	5.793	22.3821	27.694		22.3821	2.894	22.3821	2.0706	22.3821	4.9877		22.3821	7.121	22.3821	4.313	22.3821	20.0032		22.3821	9.122	22.3821	12.0905	22.3821	21.4539		22.3821	3.616	22.3821	10.0084	22.3821	26.3387		22.3821	4.963	22.3821	48.644	22.3821	19.1715									22.3821
22.4811	6.109	22.4811	6.266	22.4811	25.942		22.4811	2.725	22.4811	1.5819	22.4811	4.697		22.4811	7.237	22.4811	4.728	22.4811	20.992		22.4811	8.354	22.4811	10.9686	22.4811	20.6431		22.4811	3.698	22.4811	8.666	22.4811	24.2996		22.4811	5.231	22.4811	46.568	22.4811	16.3226									22.4811
22.5802	6.185	22.5802	6.404	22.5802	25.234		22.5802	2.968	22.5802	1.4496	22.5802	4.6583		22.5802	6.962	22.5802	5.339	22.5802	22.8587		22.5802	8.109	22.5802	10.0909	22.5802	19.0355		22.5802	3.732	22.5802	8.6944	22.5802	22.7627		22.5802	5.546	22.5802	42.93	22.5802	14.0061									22.5802
22.6792	6.049	22.6792	5.6	22.6792	23.872		22.6792	3.203	22.6792	1.6764	22.6792	4.6624		22.6792	6.739	22.6792	7.005	22.6792	24.0175		22.6792	7.535	22.6792	8.4923	22.6792	19.7026		22.6792	3.814	22.6792	8.2743	22.6792	21.7763		22.6792	5.411	22.6792	36.851	22.6792	13.4466									22.6792
22.7782	6.313	22.7782	5.151	22.7782	22.526		22.7782	3.113	22.7782	1.3033	22.7782	4.7732		22.7782	6.231	22.7782	7.947	22.7782	24.5827		22.7782	7.588	22.7782	7.9796	22.7782	18.6422		22.7782	3.817	22.7782	7.6918	22.7782	21.317		22.7782	4.981	22.7782	30.274	22.7782	12.2299
22.8773	6.585	22.8773	5.104	22.8773	21.746		22.8773	3.224	22.8773	1.3371	22.8773	5.3566		22.8773	5.846	22.8773	10.339	22.8773	25.6453		22.8773	8.189	22.8773	6.2168	22.8773	18.4562		22.8773	3.848	22.8773	7.6088	22.8773	20.951		22.8773	5.147	22.8773	26.536	22.8773	12.1163
22.9763	6.55	22.9763	4.729	22.9763	21.838		22.9763	3.236	22.9763	1.2383	22.9763	5.4729		22.9763	5.485	22.9763	14.376	22.9763	25.9637		22.9763	8.536	22.9763	5.4217	22.9763	18.193		22.9763	4.323	22.9763	7.211	22.9763	20.438		22.9763	5.277	22.9763	23.859	22.9763	12.5208
23.0753	7.187	23.0753	4.827	23.0753	22.496		23.0753	3.449	23.0753	1.2982	23.0753	5.0628		23.0753	5.183	23.0753	19.8	23.0753	26.4105		23.0753	8.941	23.0753	4.8938	23.0753	16.7188		23.0753	3.985	23.0753	6.8337	23.0753	21.3061		23.0753	4.823	23.0753	23.289	23.0753	11.8498
23.1744	7.168	23.1744	5.491	23.1744	22.519		23.1744	3.126	23.1744	1.6228	23.1744	4.7886		23.1744	5.024	23.1744	26.443	23.1744	27.0133		23.1744	9.873	23.1744	5.3529	23.1744	16.2296		23.1744	3.832	23.1744	6.5011	23.1744	24.0129		23.1744	4.609	23.1744	23.944	23.1744	11.5905
23.2734	7.577	23.2734	6.577	23.2734	23.223		23.2734	3.653	23.2734	1.0973	23.2734	4.7863		23.2734	4.759	23.2734	33.955	23.2734	29.5469		23.2734	10.117	23.2734	5.3302	23.2734	14.8306		23.2734	3.926	23.2734	6.7433	23.2734	26.0413		23.2734	4.718	23.2734	27.033	23.2734	11.7777
23.3725	7.527	23.3725	7.783	23.3725	23.549		23.3725	3.407	23.3725	1.2413	23.3725	4.9737		23.3725	5.402	23.3725	41.887	23.3725	34.0641		23.3725	9.626	23.3725	5.3811	23.3725	12.8497		23.3725	4.15	23.3725	5.8728	23.3725	26.8005		23.3725	4.94	23.3725	27.361	23.3725	11.3865
23.4715	7.39	23.4715	9.577	23.4715	23.367		23.4715	3.728	23.4715	1.223	23.4715	4.9695		23.4715	5.795	23.4715	46.788	23.4715	37.9063		23.4715	9.917	23.4715	5.8343	23.4715	11.468		23.4715	3.694	23.4715	5.7215	23.4715	26.8726		23.4715	5.221	23.4715	27.142	23.4715	11.0799
23.5705	7.091	23.5705	12.2	23.5705	22.985		23.5705	3.442	23.5705	1.5107	23.5705	4.9607		23.5705	6.194	23.5705	46.228	23.5705	37.8112		23.5705	9.701	23.5705	5.8417	23.5705	10.8942		23.5705	3.746	23.5705	5.7497	23.5705	27.115		23.5705	5.309	23.5705	26.492	23.5705	10.7931
23.6696	7.055	23.6696	14.505	23.6696	22.825		23.6696	3.482	23.6696	1.2752	23.6696	5.1509		23.6696	6.231	23.6696	41.584	23.6696	35.7932		23.6696	9.047	23.6696	5.7979	23.6696	11.2247		23.6696	3.54	23.6696	5.1137	23.6696	27.2007		23.6696	5.442	23.6696	21.958	23.6696	10.3492
23.7686	6.795	23.7686	17.11	23.7686	22.855		23.7686	3.169	23.7686	1.5285	23.7686	5.906		23.7686	6.07	23.7686	33.668	23.7686	31.5416		23.7686	8.741	23.7686	5.9915	23.7686	12.2291		23.7686	3.332	23.7686	4.4512	23.7686	26.9715		23.7686	5.475	23.7686	17.694	23.7686	10.0826
23.8676	6.984	23.8676	18.373	23.8676	24.492		23.8676	3.007	23.8676	1.2307	23.8676	5.8476		23.8676	5.743	23.8676	25.442	23.8676	26.7684		23.8676	7.712	23.8676	6.4649	23.8676	14.0581		23.8676	3.71	23.8676	4.468	23.8676	27.3028		23.8676	5.336	23.8676	12.973	23.8676	9.675
23.9667	7.198	23.9667	18.684	23.9667	26.108		23.9667	3.167	23.9667	1.258	23.9667	5.8702		23.9667	5.689	23.9667	17.714	23.9667	21.6875		23.9667	7.427	23.9667	6.3259	23.9667	15.3281		23.9667	3.616	23.9667	4.3182	23.9667	27.2019		23.9667	5.266	23.9667	8.428	23.9667	9.4523
24.0657	7.224	24.0657	17.647	24.0657	26.898		24.0657	3.622	24.0657	1.2928	24.0657	5.5267		24.0657	5.61	24.0657	13.294	24.0657	18.9497		24.0657	7.072	24.0657	5.8859	24.0657	14.7606		24.0657	3.56	24.0657	4.1802	24.0657	27.4557		24.0657	4.823	24.0657	6.647	24.0657	9.431
24.1647	7.2	24.1647	14.037	24.1647	26.235		24.1647	3.356	24.1647	1.0474	24.1647	5.4513		24.1647	5.495	24.1647	10.813	24.1647	17.4189		24.1647	6.742	24.1647	5.2384	24.1647	13.9327		24.1647	3.423	24.1647	4.109	24.1647	27.5792		24.1647	5.46	24.1647	6.062	24.1647	9.7664
24.2638	7.184	24.2638	11.668	24.2638	24.725		24.2638	3.34	24.2638	1.0138	24.2638	4.9149		24.2638	5.844	24.2638	8.396	24.2638	16.9889		24.2638	6.895	24.2638	4.3417	24.2638	12.7817		24.2638	3.134	24.2638	3.8784	24.2638	26.9384		24.2638	5.495	24.2638	7.178	24.2638	10.6976
24.3628	7.126	24.3628	9.364	24.3628	23.679		24.3628	3.695	24.3628	1.2451	24.3628	4.905		24.3628	6.768	24.3628	6.817	24.3628	16.4499		24.3628	6.262	24.3628	4.0536	24.3628	10.6972		24.3628	3.285	24.3628	3.8233	24.3628	24.2516		24.3628	5.656	24.3628	9.059	24.3628	12.5365
24.4619	7.374	24.4619	6.591	24.4619	22.008		24.4619	3.096	24.4619	1.2814	24.4619	5.775		24.4619	7.3	24.4619	5.945	24.4619	16.4905		24.4619	6.744	24.4619	3.5231	24.4619	9.7742		24.4619	3.51	24.4619	3.5714	24.4619	22.6628		24.4619	5.845	24.4619	11.597	24.4619	14.3263
24.5609	7.715	24.5609	5.526	24.5609	20.209		24.5609	2.916	24.5609	1.395	24.5609	5.9612		24.5609	6.932	24.5609	5.067	24.5609	16.7814		24.5609	6.436	24.5609	3.317	24.5609	8.5194		24.5609	3.243	24.5609	3.4857	24.5609	21.7053		24.5609	6.007	24.5609	12.884	24.5609	15.2773
24.6599	8.179	24.6599	4.08	24.6599	19.244		24.6599	3.218	24.6599	1.2574	24.6599	5.834		24.6599	7.353	24.6599	3.949	24.6599	16.7115		24.6599	6.538	24.6599	2.2015	24.6599	7.4859		24.6599	3.274	24.6599	3.4455	24.6599	20.7275		24.6599	6.142	24.6599	13.218	24.6599	14.9663
24.759	7.756	24.759	4.097	24.759	19.729		24.759	2.972	24.759	1.3671	24.759	5.6846		24.759	7.49	24.759	3.825	24.759	16.6356		24.759	6.352	24.759	1.6125	24.759	7.0831		24.759	3.125	24.759	3.8368	24.759	19.5345		24.759	5.558	24.759	10.598	24.759	13.5449
24.858	7.635	24.858	4.503	24.858	19.173		24.858	3.162	24.858	1.3981	24.858	5.6878		24.858	6.943	24.858	3.327	24.858	15.1502		24.858	6.636	24.858	1.4394	24.858	6.9286		24.858	3.192	24.858	4.0763	24.858	18.5504		24.858	4.743	24.858	7.635	24.858	12.0844
24.957	8.412	24.957	4.674	24.957	18.866		24.957	3.301	24.957	1.7556	24.957	5.3476		24.957	6.836	24.957	3.016	24.957	14.5526		24.957	6.873	24.957	1.335	24.957	7.6875		24.957	3.464	24.957	3.9387	24.957	18.5637		24.957	4.075	24.957	5.428	24.957	10.8136
25.0561	8.108	25.0561	4.434	25.0561	18.156		25.0561	3.353	25.0561	1.6878	25.0561	5.5551		25.0561	7.377	25.0561	3.047	25.0561	15.0725		25.0561	6.955	25.0561	1.2	25.0561	7.9218		25.0561	3.465	25.0561	4.009	25.0561	18.2212		25.0561	4.043	25.0561	4.993	25.0561	10.4767
25.1551	8.097	25.1551	4.133	25.1551	18.375		25.1551	3.56	25.1551	1.7348	25.1551	5.5767		25.1551	7.576	25.1551	3.316	25.1551	16.1981		25.1551	6.687	25.1551	0.973	25.1551	8.3593		25.1551	3.423	25.1551	3.8811	25.1551	18.1723		25.1551	4.117	25.1551	4.701	25.1551	10.203
25.2541	7.884	25.2541	4.509	25.2541	17.018		25.2541	3.671	25.2541	1.465	25.2541	5.9512		25.2541	7.398	25.2541	3.542	25.2541	17.3422		25.2541	6.635	25.2541	0.9223	25.2541	8.6356		25.2541	3.221	25.2541	3.4806	25.2541	18.329		25.2541	3.933	25.2541	4.817	25.2541	10.1621
25.3532	7.472	25.3532	4.675	25.3532	16.164		25.3532	3.34	25.3532	1.5528	25.3532	5.9148									25.3532	7.11	25.3532	0.9486	25.3532	8.9076		25.3532	3.037	25.3532	2.9641	25.3532	17.5254		25.3532	4.019	25.3532	4.945	25.3532	10.3553
25.4522	7.63	25.4522	4.025	25.4522	15.492		25.4522	3.261	25.4522	1.4385	25.4522	6.0574									25.4522	7.048	25.4522	1.1126	25.4522	8.7564		25.4522	3.074	25.4522	3.5437	25.4522	17.7237		25.4522	4.146	25.4522	4.883	25.4522	9.1756
25.5512	7.112	25.5512	3.553	25.5512	15.255		25.5512	3.077	25.5512	1.6036	25.5512	5.8549									25.5512	7.026	25.5512	1.1423	25.5512	7.6193		25.5512	3.084	25.5512	3.7664	25.5512	17.7082		25.5512	4.249	25.5512	4.64	25.5512	8.6846
25.6503	7.253	25.6503	3.595	25.6503	16.054		25.6503	3.142	25.6503	1.4585	25.6503	5.304									25.6503	7.036	25.6503	0.9586	25.6503	7.4326		25.6503	3.027	25.6503	3.9608	25.6503	17.3734		25.6503	4.083	25.6503	4.873	25.6503	8.7662
25.7493	7.993	25.7493	3.359	25.7493	17.167		25.7493	3.341	25.7493	1.3808	25.7493	4.5902									25.7493	7.719	25.7493	0.9819	25.7493	7.8988		25.7493	3.285	25.7493	4.0008	25.7493	17.0574		25.7493	4.604	25.7493	4.892	25.7493	8.1341
25.8484	8.368	25.8484	3.313	25.8484	18.857		25.8484	2.992	25.8484	1.9302	25.8484	4.535									25.8484	7.86	25.8484	0.7414	25.8484	7.816		25.8484	3.342	25.8484	4.4855	25.8484	17.2198		25.8484	4.257	25.8484	4.512	25.8484	7.1563
25.9474	8.276	25.9474	3.5	25.9474	21.226		25.9474	3.139	25.9474	1.5189	25.9474	4.5622									25.9474	7.897	25.9474	0.7063	25.9474	7.3108		25.9474	3.403	25.9474	3.7151	25.9474	16.9568		25.9474	4.715	25.9474	4.185	25.9474	6.9641
26.0464	7.948	26.0464	3.552	26.0464	24.432		26.0464	3.16	26.0464	1.7887	26.0464	4.8995									26.0464	7.947	26.0464	1.1175	26.0464	7.256		26.0464	3.262	26.0464	3.8636	26.0464	17.8069		26.0464	4.738	26.0464	3.97	26.0464	7.1341
26.1455	8.252	26.1455	3.916	26.1455	26.482		26.1455	3.443	26.1455	1.8129	26.1455	5.3876									26.1455	7.57	26.1455	1.2034	26.1455	6.9689		26.1455	3.256	26.1455	3.7608	26.1455	19.559		26.1455	4.997	26.1455	3.854	26.1455	7.948
26.2445	7.973	26.2445	4.029	26.2445	28.762		26.2445	3.416	26.2445	2.034	26.2445	5.5258									26.2445	7.056	26.2445	0.8911	26.2445	6.2936		26.2445	3.542	26.2445	3.902	26.2445	20.4494		26.2445	5.372	26.2445	3.505	26.2445	9.0085
26.3435	8.136	26.3435	3.779	26.3435	29.09		26.3435	3.575	26.3435	2.2667	26.3435	5.6238									26.3435	7.384	26.3435	0.6948	26.3435	6.4427		26.3435	3.35	26.3435	3.5759	26.3435	21.7204		26.3435	5.326	26.3435	3.261	26.3435	11.3779
26.4426	8.378	26.4426	3.615	26.4426	25.586		26.4426	3.992	26.4426	1.8449	26.4426	5.2904									26.4426	7.329	26.4426	0.9504	26.4426	7.0843		26.4426	3.368	26.4426	3.5273	26.4426	21.2572		26.4426	5.411	26.4426	3.078	26.4426	11.9481
26.5416	8.237	26.5416	3.502	26.5416	21.919		26.5416	4.074	26.5416	2.1355	26.5416	5.265									26.5416	7.691	26.5416	0.8423	26.5416	6.6873		26.5416	3.543	26.5416	3.1692	26.5416	21.2756		26.5416	5.705	26.5416	3.426	26.5416	11.1183
26.6406	8.106	26.6406	3.237	26.6406	19.093		26.6406	3.92	26.6406	2.004	26.6406	5.0312									26.6406	7.386	26.6406	0.8194	26.6406	6.636		26.6406	3.671	26.6406	2.7882	26.6406	21.3787		26.6406	5.664	26.6406	3.932	26.6406	10.2976
26.7397	7.415	26.7397	3.071	26.7397	17.171		26.7397	3.7	26.7397	2.1233	26.7397	5.3657									26.7397	7.754	26.7397	0.8999	26.7397	7.0655		26.7397	3.408	26.7397	3.0265	26.7397	21.615		26.7397	6.099	26.7397	4.255	26.7397	9.581
26.8387	7.445	26.8387	3.212	26.8387	15.984		26.8387	3.446	26.8387	2.0761	26.8387	5.6131									26.8387	7.813	26.8387	1.0605	26.8387	7.0648		26.8387	3.819	26.8387	3.0703	26.8387	22.1542		26.8387	6.468	26.8387	4.174	26.8387	9.7751
26.9377	7.362	26.9377	3.402	26.9377	15.959		26.9377	3.246	26.9377	2.2692	26.9377	5.6051									26.9377	7.858	26.9377	0.7625	26.9377	7.3874		26.9377	4.036	26.9377	3.6643	26.9377	22.9871		26.9377	5.875	26.9377	4.47	26.9377	9.5899
27.0368	6.627	27.0368	3.873	27.0368	16.477		27.0368	2.611	27.0368	2.3952	27.0368	5.8402									27.0368	7.895	27.0368	0.8392	27.0368	7.6724		27.0368	3.79	27.0368	3.6909	27.0368	23.4486		27.0368	5.867	27.0368	4.506	27.0368	9.0666
27.1358	6.581	27.1358	3.851	27.1358	17.434		27.1358	2.712	27.1358	3.0169	27.1358	5.7344									27.1358	8.881	27.1358	0.8664	27.1358	8.1845		27.1358	3.759	27.1358	3.726	27.1358	23.5499		27.1358	5.681	27.1358	4.732	27.1358	8.7791
27.2349	6.793	27.2349	4.193	27.2349	17.724		27.2349	2.771	27.2349	2.9615	27.2349	5.6941									27.2349	8.632	27.2349	1.1513	27.2349	8.5714		27.2349	3.727	27.2349	4.2087	27.2349	23.3006		27.2349	6.265	27.2349	4.47	27.2349	8.9996
27.3339	6.817	27.3339	4.278	27.3339	17.699		27.3339	2.73	27.3339	3.1681	27.3339	6.0315									27.3339	8.256	27.3339	1.0379	27.3339	8.6901		27.3339	3.76	27.3339	4.7673	27.3339	23.9573		27.3339	5.977	27.3339	4.395	27.3339	9.2381
27.4329	6.759	27.4329	4.22	27.4329	17.655		27.4329	3.451	27.4329	3.7428	27.4329	6.5271									27.4329	8.292	27.4329	1.2004	27.4329	8.4682		27.4329	3.922	27.4329	5.7412	27.4329	25.812		27.4329	6.284	27.4329	4.997	27.4329	9.1029
27.532	6.63	27.532	3.676	27.532	16.099		27.532	3.069	27.532	3.5609	27.532	7.3727									27.532	8.958	27.532	1.0365	27.532	8.32		27.532	3.466	27.532	5.6781	27.532	27.1525		27.532	6.132	27.532	5.714	27.532	9.4846
27.631	6.688	27.631	4.078	27.631	15.532		27.631	3.152	27.631	4.1446	27.631	8.6298									27.631	8.936	27.631	1.0878	27.631	8.0903		27.631	3.398	27.631	5.5637	27.631	26.5284		27.631	5.878	27.631	6.978	27.631	10.2113
27.73	6.524	27.73	4.192	27.73	15.483		27.73	3.372	27.73	4.2234	27.73	10.1536									27.73	9.45	27.73	0.9228	27.73	7.7309		27.73	3.678	27.73	4.8981	27.73	25.0722		27.73	5.821	27.73	8.149	27.73	10.7193
27.8291	6.333	27.8291	3.948	27.8291	15.305		27.8291	3.065	27.8291	4.6966	27.8291	11.3042									27.8291	8.745	27.8291	1.1881	27.8291	7.505		27.8291	3.524	27.8291	4.551	27.8291	23.3292		27.8291	5.976	27.8291	7.853	27.8291	10.956
							27.9281	3.236	27.9281	4.8914	27.9281	11.0617									27.9281	8.446	27.9281	1.373	27.9281	7.8401									27.9281	6.296	27.9281	7.779	27.9281	10.6487
							28.0271	3.122	28.0271	5.0458	28.0271	10.8365									28.0271	8.125	28.0271	1.6474	28.0271	8.0131									28.0271	6.595	28.0271	6.811	28.0271	10.6273
							28.1262	3.063	28.1262	4.6092	28.1262	10.8202									28.1262	8.37	28.1262	1.8811	28.1262	8.2118									28.1262	5.841	28.1262	6.488	28.1262	10.4689
							28.2252	3.276	28.2252	4.5493	28.2252	10.6044									28.2252	8.249	28.2252	2.2328	28.2252	8.4415									28.2252	5.971	28.2252	5.874	28.2252	10.1885
							28.3242	3.398	28.3242	4.7467	28.3242	10.7794									28.3242	8.325	28.3242	2.3646	28.3242	9.0911									28.3242	5.952	28.3242	5.623	28.3242	10.4154
							28.4233	2.885	28.4233	4.3727	28.4233	9.9895									28.4233	7.549	28.4233	1.951	28.4233	8.9089									28.4233	5.577	28.4233	6.008	28.4233	10.4971
							28.5223	3.041	28.5223	4.2692	28.5223	9.3731									28.5223	7.015	28.5223	1.3419	28.5223	8.918									28.5223	6.131	28.5223	5.881	28.5223	10.1586
							28.6214	2.807	28.6214	3.9396	28.6214	8.7792									28.6214	7.19	28.6214	1.4714	28.6214	8.7583									28.6214	7.079	28.6214	5.043	28.6214	9.6915
							28.7204	2.873	28.7204	3.9132	28.7204	8.654									28.7204	7.394	28.7204	1.3862	28.7204	8.7197									28.7204	7.053	28.7204	5.04	28.7204	9.0744
							28.8194	3.009	28.8194	3.5596	28.8194	8.2174									28.8194	7.625	28.8194	1.3808	28.8194	9.01									28.8194	6.986	28.8194	4.789	28.8194	8.8017
							28.9185	3.164	28.9185	3.1069	28.9185	8.2166									28.9185	7.871	28.9185	1.8221	28.9185	10.1755									28.9185	6.26	28.9185	4.438	28.9185	9.2242
							29.0175	3.057	29.0175	2.9863	29.0175	8.113									29.0175	7.304	29.0175	2.1728	29.0175	10.4274									29.0175	5.763	29.0175	3.703	29.0175	9.4623
							29.1165	3.38	29.1165	2.4205	29.1165	7.5692									29.1165	7.201	29.1165	2.4919	29.1165	10.6063									29.1165	5.484	29.1165	3.96	29.1165	9.5482
							29.2156	3.381	29.2156	2.3864	29.2156	7.0161									29.2156	7.653	29.2156	3.0124	29.2156	10.301									29.2156	5.432	29.2156	4.386	29.2156	10.199
							29.3146	2.682	29.3146	2.1801	29.3146	6.5402									29.3146	7.724	29.3146	3.586	29.3146	11.0164									29.3146	5.178	29.3146	5.063	29.3146	10.6251
							29.4136	2.67	29.4136	1.989	29.4136	6.5393									29.4136	8.364	29.4136	3.9209	29.4136	11.9373									29.4136	4.849	29.4136	5.445	29.4136	11.3483
							29.5127	2.898	29.5127	1.6552	29.5127	6.7737																							29.5127	5.142	29.5127	5.686	29.5127	11.9019
							29.6117	2.89	29.6117	1.7896	29.6117	6.6243
							29.7108	3.006	29.7108	1.5655	29.7108	6.8786
							29.8098	2.8	29.8098	1.7227	29.8098	6.8165
							29.9088	2.915	29.9088	1.2226	29.9088	6.9885
							30.0079	2.967	30.0079	1.2144	30.0079	7.21
							30.1069	3.11	30.1069	1.2916	30.1069	7.1972
							30.2059	2.943	30.2059	1.2355	30.2059	7.144
							30.305	3.042	30.305	1.0076	30.305	6.2754
							30.404	2.986	30.404	0.9179	30.404	5.5098
							30.503	2.995	30.503	1.0542	30.503	5.3843
							30.6021	2.937	30.6021	1.2687	30.6021	5.1492
							30.7011	2.922	30.7011	1.1625	30.7011	5.1767
							30.8001	3.045	30.8001	1.3718	30.8001	5.5065
							30.8992	3.043	30.8992	1.3154	30.8992	6.6125
0	8.04468	0	3.255	0	9.4373		0	2.47633	0	0.86824	0	4.52457		0	6.94725	0	4.337	0	19.3163		0	6.0378	0	0.9366	0	3.6903		0	3.90897	0	2.287	0	14.8694		0	4.2225	0	8.314	0	13.193		0	3.56798	0	1.8982	0	23.2033		0
0.099	7.80671	0.099	3.284	0.099	9.2289		0.09904	2.28012	0.09904	0.71525	0.09904	4.98274		0.099	6.59582	0.099	4.406	0.099	20.0658		0.099	6.2247	0.099	0.8485	0.099	3.9711		0.099	3.88125	0.099	2.233	0.099	14.4201		0.099	4.42788	0.099	8.63	0.099	13.0131		0.09904	3.68036	0.09904	1.9109	0.09904	23.9121		0.09904
0.1981	7.71942	0.1981	3.518	0.1981	9.7549		0.19807	2.48009	0.19807	0.78483	0.19807	4.7297		0.1981	6.30388	0.1981	4.611	0.1981	20.4264		0.1981	6.6337	0.1981	0.897	0.1981	4.0328		0.1981	3.8181	0.1981	2.008	0.1981	14.3371		0.1981	4.45193	0.1981	9.581	0.1981	12.8548		0.19807	3.8591	0.19807	2.1139	0.19807	24.2648		0.19807
0.2971	7.75791	0.2971	3.61	0.2971	10.127		0.29711	2.59966	0.29711	0.84608	0.29711	4.45773		0.2971	6.73761	0.2971	5.047	0.2971	19.3593		0.2971	6.762	0.2971	1.1041	0.2971	4.3798		0.2971	3.94037	0.2971	2.061	0.2971	14.0191		0.2971	4.89498	0.2971	12.404	0.2971	13.2621		0.29711	3.73655	0.29711	1.9327	0.29711	24.5091		0.29711
0.3961	8.04373	0.3961	4.722	0.3961	10.3517		0.39614	2.63528	0.39614	0.64316	0.39614	4.27455		0.3961	7.07948	0.3961	5.402	0.3961	18.5278		0.3961	7.3847	0.3961	1.1452	0.3961	4.8818		0.3961	4.11706	0.3961	2.305	0.3961	13.3346		0.3961	4.94379	0.3961	16.122	0.3961	14.4577		0.39614	3.56162	0.39614	2.1817	0.39614	24.1002		0.39614
0.4952	8.02683	0.4952	5.473	0.4952	11.4973		0.49518	2.85021	0.49518	0.74953	0.49518	4.36867		0.4952	7.52965	0.4952	6.207	0.4952	18.1841		0.4952	8.4029	0.4952	1.1053	0.4952	4.8545		0.4952	3.93176	0.4952	2.346	0.4952	13.433		0.4952	5.16709	0.4952	20.316	0.4952	15.9423		0.49518	3.30406	0.49518	2.2256	0.49518	23.0935		0.49518
0.5942	7.79734	0.5942	6.591	0.5942	12.7132		0.59422	2.77853	0.59422	0.8853	0.59422	4.36665		0.5942	7.80813	0.5942	7.445	0.5942	17.8594		0.5942	8.572	0.5942	1.0173	0.5942	5.0836		0.5942	4.3901	0.5942	1.835	0.5942	13.505		0.5942	5.68907	0.5942	26.512	0.5942	18.7695		0.59422	3.14775	0.59422	2.3256	0.59422	21.915		0.59422
0.6933	7.63972	0.6933	7.551	0.6933	13.1672		0.69325	2.62225	0.69325	1.16525	0.69325	4.03072		0.6933	7.17556	0.6933	9.206	0.6933	17.3429		0.6933	8.2963	0.6933	1.1764	0.6933	4.8687		0.6933	4.07278	0.6933	1.938	0.6933	13.8145		0.6933	5.77025	0.6933	30.095	0.6933	22.0506		0.69325	3.78676	0.69325	1.9559	0.69325	21.1175		0.69325
0.7923	8.14711	0.7923	7.82	0.7923	13.2992		0.79229	2.34117	0.79229	1.01386	0.79229	4.10054		0.7923	7.01201	0.7923	9.715	0.7923	17.1524		0.7923	8.9451	0.7923	1.1643	0.7923	4.5872		0.7923	4.21996	0.7923	2.308	0.7923	13.41		0.7923	5.81529	0.7923	33.109	0.7923	23.5924		0.79229	3.47905	0.79229	1.73	0.79229	19.7702		0.79229
0.8913	8.37988	0.8913	8.746	0.8913	13.3187		0.89132	2.53449	0.89132	0.89642	0.89132	3.95179		0.8913	6.56456	0.8913	12.613	0.8913	18.6974		0.8913	9.5519	0.8913	1.2217	0.8913	4.8377		0.8913	4.12433	0.8913	2.61	0.8913	13.6481		0.8913	6.11133	0.8913	34.679	0.8913	22.7789		0.89132	3.45114	0.89132	1.5797	0.89132	18.5274		0.89132
0.9904	8.10371	0.9904	9.602	0.9904	13.2957		0.99036	2.55541	0.99036	0.85202	0.99036	4.05389		0.9904	6.25964	0.9904	14.925	0.9904	19.7727		0.9904	9.9033	0.9904	1.045	0.9904	4.4534		0.9904	3.87852	0.9904	2.374	0.9904	13.7808		0.9904	5.68382	0.9904	34.301	0.9904	20.4421		0.99036	3.28642	0.99036	1.874	0.99036	16.8444		0.99036
1.0894	7.96286	1.0894	9.802	1.0894	13.0048		1.08939	2.69392	1.08939	0.87483	1.08939	4.0783		1.0894	5.85671	1.0894	18.49	1.0894	21.1105		1.0894	10.0061	1.0894	1.1367	1.0894	4.0029		1.0894	3.75004	1.0894	2.26	1.0894	13.4819		1.0894	5.73085	1.0894	30.805	1.0894	18.8624		1.08939	3.04633	1.08939	1.9383	1.08939	16.1746		1.08939
1.1884	8.12812	1.1884	11.091	1.1884	13.4633		1.18843	3.08153	1.18843	0.8705	1.18843	4.09789		1.1884	5.24738	1.1884	21.371	1.1884	22.1251		1.1884	9.6471	1.1884	0.9734	1.1884	4.207		1.1884	3.42784	1.1884	2.341	1.1884	14.1229		1.1884	5.39565	1.1884	28.911	1.1884	17.2157		1.18843	3.07655	1.18843	2.2405	1.18843	16.0587		1.18843
1.2875	8.53284	1.2875	10.371	1.2875	14.0052		1.28747	3.32466	1.28747	0.89491	1.28747	4.56067		1.2875	5.40218	1.2875	20.935	1.2875	22.0198		1.2875	10.1666	1.2875	0.8949	1.2875	4.6108		1.2875	3.591	1.2875	2.333	1.2875	14.5323		1.2875	5.50207	1.2875	23.556	1.2875	15.4902		1.28747	2.74854	1.28747	1.8539	1.28747	15.6767		1.28747
1.3865	8.0334	1.3865	10.848	1.3865	14.9369		1.3865	2.72208	1.3865	0.87884	1.3865	4.56905		1.3865	5.30189	1.3865	19.427	1.3865	20.3184		1.3865	9.5527	1.3865	1.0364	1.3865	5.2006		1.3865	3.87589	1.3865	2.655	1.3865	14.6917		1.3865	5.95875	1.3865	19.127	1.3865	13.7414		1.3865	3.0671	1.3865	2.0398	1.3865	16.0211		1.3865
1.4855	7.69641	1.4855	11.759	1.4855	15.334		1.48554	3.05091	1.48554	0.99606	1.48554	4.73395		1.4855	5.21133	1.4855	17.251	1.4855	19.2194		1.4855	9.5714	1.4855	1.1645	1.4855	5.3229		1.4855	4.3311	1.4855	3.046	1.4855	14.9772		1.4855	6.05526	1.4855	17.154	1.4855	12.8724		1.48554	3.13837	1.48554	1.9121	1.48554	16.6418		1.48554
1.5846	8.25746	1.5846	11.811	1.5846	15.6299		1.58457	2.7727	1.58457	1.13221	1.58457	5.0041		1.5846	5.21064	1.5846	13.45	1.5846	17.8281		1.5846	9.3683	1.5846	1.191	1.5846	5.1952		1.5846	4.12457	1.5846	3.414	1.5846	15.911		1.5846	6.52455	1.5846	15.33	1.5846	13.5414		1.58457	3.40471	1.58457	1.9052	1.58457	16.6134		1.58457
1.6836	8.58376	1.6836	10.98	1.6836	15.8379		1.68361	2.69754	1.68361	1.01015	1.68361	5.01536		1.6836	5.12033	1.6836	11.758	1.6836	17.9314		1.6836	9.6649	1.6836	1.1674	1.6836	4.5447		1.6836	3.94002	1.6836	3.952	1.6836	16.8959		1.6836	5.96695	1.6836	12.331	1.6836	14.4784		1.68361	3.77486	1.68361	1.8435	1.68361	16.31		1.68361
1.7826	8.87718	1.7826	9.807	1.7826	15.7278		1.78265	2.85474	1.78265	1.1215	1.78265	5.13031		1.7826	4.90722	1.7826	9.575	1.7826	18.4722		1.7826	8.9138	1.7826	0.8616	1.7826	4.5511		1.7826	3.94894	1.7826	4.583	1.7826	17.6988		1.7826	5.73044	1.7826	11.181	1.7826	15.007		1.78265	3.54214	1.78265	1.7377	1.78265	15.6866		1.78265
1.8817	8.80325	1.8817	9.303	1.8817	15.9032		1.88168	3.51451	1.88168	1.23024	1.88168	5.18945		1.8817	4.96176	1.8817	8.304	1.8817	18.6448		1.8817	8.8446	1.8817	1.0622	1.8817	4.4397		1.8817	3.87668	1.8817	4.677	1.8817	18.4132		1.8817	5.66041	1.8817	9.397	1.8817	14.5442		1.88168	4.03252	1.88168	1.7619	1.88168	15.9906		1.88168
1.9807	9.16129	1.9807	8.587	1.9807	16.2458		1.98072	4.15815	1.98072	1.50728	1.98072	5.35594		1.9807	5.35077	1.9807	7.575	1.9807	18.1934		1.9807	8.0063	1.9807	1.0893	1.9807	4.4805		1.9807	3.8934	1.9807	4.307	1.9807	18.4495		1.9807	5.45468	1.9807	7.402	1.9807	13.3175		1.98072	4.21591	1.98072	1.9134	1.98072	16.585		1.98072
2.0798	8.63119	2.0798	7.923	2.0798	16.8795		2.07975	4.10438	2.07975	1.49962	2.07975	5.81429		2.0798	5.17215	2.0798	6.272	2.0798	17.7566		2.0798	8.4139	2.0798	1.2707	2.0798	4.0738		2.0798	4.37898	2.0798	4.143	2.0798	17.3892		2.0798	5.41975	2.0798	6.745	2.0798	12.9039		2.07975	4.22396	2.07975	1.8812	2.07975	16.324		2.07975
2.1788	8.22742	2.1788	7.247	2.1788	16.3651		2.17879	4.26955	2.17879	1.34551	2.17879	5.98114		2.1788	4.94452	2.1788	5.918	2.1788	17.5173		2.1788	8.2031	2.1788	1.1331	2.1788	4.5591		2.1788	4.63318	2.1788	4.001	2.1788	16.9666		2.1788	5.73639	2.1788	6.785	2.1788	13.3383		2.17879	4.11631	2.17879	1.6805	2.17879	17.2936		2.17879
2.2778	8.02785	2.2778	6.836	2.2778	16.5276		2.27782	4.27649	2.27782	1.35935	2.27782	5.70041		2.2778	5.7627	2.2778	5.673	2.2778	17.905		2.2778	8.2342	2.2778	1.3838	2.2778	5.3587		2.2778	4.61475	2.2778	4.094	2.2778	16.2763		2.2778	5.55635	2.2778	6.994	2.2778	13.8777		2.27782	3.61612	2.27782	1.7814	2.27782	17.49		2.27782
2.3769	8.03498	2.3769	6.673	2.3769	16.0325		2.37686	3.47603	2.37686	1.44132	2.37686	5.66244		2.3769	5.46705	2.3769	5.283	2.3769	18.7517		2.3769	8.4224	2.3769	1.2646	2.3769	5.9668		2.3769	4.34402	2.3769	4.007	2.3769	16.2605		2.3769	5.65769	2.3769	7.023	2.3769	14.9691		2.37686	3.85615	2.37686	1.936	2.37686	17.7003		2.37686
2.4759	8.27649	2.4759	6.304	2.4759	15.9504		2.4759	3.19991	2.4759	1.39267	2.4759	5.57625		2.4759	5.2421	2.4759	4.528	2.4759	18.9747		2.4759	7.9071	2.4759	1.3412	2.4759	6.2065		2.4759	4.40471	2.4759	3.793	2.4759	16.5928		2.4759	5.45625	2.4759	7.289	2.4759	15.9046		2.4759	3.91211	2.4759	1.7167	2.4759	17.7166		2.4759
2.5749	7.97439	2.5749	5.829	2.5749	15.8751		2.57493	3.44031	2.57493	1.62561	2.57493	5.6095		2.5749	4.91804	2.5749	4.488	2.5749	18.6306		2.5749	7.9682	2.5749	1.4285	2.5749	6.2337		2.5749	4.25062	2.5749	4.016	2.5749	16.7058		2.5749	5.88075	2.5749	6.913	2.5749	15.4995		2.57493	3.4545	2.57493	1.9802	2.57493	18.0454		2.57493
2.674	7.43913	2.674	4.636	2.674	15.2834		2.67397	3.13059	2.67397	1.30247	2.67397	5.97552		2.674	4.34684	2.674	4.35	2.674	17.9677		2.674	7.5224	2.674	1.4369	2.674	5.8067		2.674	4.79282	2.674	4.225	2.674	16.3478		2.674	5.64144	2.674	7.141	2.674	14.0838		2.67397	3.16866	2.67397	1.7948	2.67397	17.298		2.67397
2.773	7.68049	2.773	4.017	2.773	14.6318		2.773	2.60825	2.773	1.48109	2.773	6.33788		2.773	4.34894	2.773	4.536	2.773	17.6994		2.773	7.7566	2.773	1.2794	2.773	5.4037		2.773	4.16994	2.773	3.973	2.773	16.2535		2.773	5.72373	2.773	6.962	2.773	12.961		2.773	3.54108	2.773	1.8079	2.773	17.5148		2.773
2.872	7.5076	2.872	3.961	2.872	13.889		2.87204	2.87896	2.87204	1.70745	2.87204	6.96101		2.872	4.19793	2.872	5.479	2.872	17.3343		2.872	7.7498	2.872	1.3148	2.872	5.2792		2.872	3.70988	2.872	4.446	2.872	15.8388		2.872	5.71246	2.872	7.052	2.872	13.4592		2.87204	3.7585	2.87204	1.997	2.87204	18.3		2.87204
2.9711	7.44903	2.9711	3.866	2.9711	13.9158		2.97108	3.16129	2.97108	1.40126	2.97108	7.01872		2.9711	4.02552	2.9711	4.846	2.9711	16.5816		2.9711	7.479	2.9711	1.3813	2.9711	5.0051		2.9711	3.90094	2.9711	4.594	2.9711	14.9588		2.9711	6.30154	2.9711	6.561	2.9711	13.6385		2.97108	3.71162	2.97108	2.0895	2.97108	18.0827		2.97108
3.0701	7.03142	3.0701	3.536	3.0701	13.6721		3.07011	2.74389	3.07011	1.44031	3.07011	6.89128		3.0701	3.59732	3.0701	4.943	3.0701	15.1277		3.0701	7.5196	3.0701	1.7419	3.0701	5.315		3.0701	4.03087	3.0701	4.122	3.0701	14.2205		3.0701	6.20576	3.0701	7.473	3.0701	13.1672		3.07011	3.39875	3.07011	1.9625	3.07011	18.7394		3.07011
3.1691	6.99314	3.1691	3.554	3.1691	14.7088		3.16915	2.98417	3.16915	1.55557	3.16915	6.75921		3.1691	3.49668	3.1691	4.718	3.1691	13.9046		3.1691	7.8521	3.1691	1.8371	3.1691	5.471		3.1691	3.95064	3.1691	4.178	3.1691	13.999		3.1691	5.86627	3.1691	8.893	3.1691	12.2556		3.16915	3.11502	3.16915	2.0805	3.16915	20.0072		3.16915
3.2682	7.35075	3.2682	3.356	3.2682	14.5444		3.26818	2.77658	3.26818	1.77354	3.26818	7.00379		3.2682	3.30892	3.2682	4.841	3.2682	13.3395		3.2682	7.9115	3.2682	2.1253	3.2682	5.7078		3.2682	4.27128	3.2682	4.34	3.2682	15.3765		3.2682	5.87285	3.2682	9.603	3.2682	11.9491		3.26818	3.14574	3.26818	2.3316	3.26818	21.9088		3.26818
3.3672	7.42487	3.3672	3.148	3.3672	14.6339		3.36722	2.69685	3.36722	1.90839	3.36722	6.84977		3.3672	3.36993	3.3672	5.289	3.3672	13.4772		3.3672	7.7552	3.3672	1.9609	3.3672	5.4844		3.3672	4.38275	3.3672	4.335	3.3672	16.1923		3.3672	6.27185	3.3672	11.161	3.3672	12.0213		3.36722	3.24471	3.36722	2.8118	3.36722	23.7256		3.36722
3.4663	7.74152	3.4663	3.281	3.4663	14.3914		3.46625	2.82979	3.46625	2.10217	3.46625	6.80713		3.4663	3.04755	3.4663	5.796	3.4663	13.7965		3.4663	7.6295	3.4663	1.9801	3.4663	5.8778		3.4663	4.24991	3.4663	4.439	3.4663	17.4415		3.4663	6.20694	3.4663	10.892	3.4663	12.8747		3.46625	3.14335	3.46625	3.5437	3.46625	28.3837		3.46625
3.5653	8.0067	3.5653	3.681	3.5653	14.5764		3.56529	2.8074	3.56529	2.07658	3.56529	7.04299		3.5653	3.19704	3.5653	5.602	3.5653	12.6407		3.5653	8.3797	3.5653	2.2649	3.5653	6.4135		3.5653	5.13628	3.5653	4.498	3.5653	18.5969		3.5653	5.88164	3.5653	9.387	3.5653	13.0036		3.56529	3.30559	3.56529	4.8429	3.56529	33.8306		3.56529
3.6643	8.21368	3.6643	3.683	3.6643	14.6798		3.66433	2.82334	3.66433	2.64783	3.66433	7.75338		3.6643	3.12791	3.6643	5.166	3.6643	12.2828		3.6643	7.8189	3.6643	2.2597	3.6643	6.5583		3.6643	5.01855	3.6643	4.74	3.6643	19.5872		3.6643	5.55113	3.6643	9.44	3.6643	13.4441		3.66433	3.19213	3.66433	6.5652	3.66433	35.3083		3.66433
3.7634	8.54042	3.7634	4.671	3.7634	14.5763		3.76336	2.87864	3.76336	3.64122	3.76336	8.89343		3.7634	3.26805	3.7634	4.519	3.7634	12.4434		3.7634	7.6343	3.7634	2.2267	3.7634	6.3751		3.7634	4.86103	3.7634	4.906	3.7634	21.0028		3.7634	5.75975	3.7634	11.41	3.7634	13.8079		3.76336	3.2985	3.76336	8.1325	3.76336	36.8136		3.76336
3.8624	8.22624	3.8624	5.037	3.8624	15.2054		3.8624	2.90083	3.8624	3.26357	3.8624	9.01897		3.8624	3.38622	3.8624	4.205	3.8624	14.2785		3.8624	8.0024	3.8624	2.3098	3.8624	6.079		3.8624	4.35279	3.8624	5.173	3.8624	20.9009		3.8624	5.46045	3.8624	11.52	3.8624	14.4306		3.8624	3.47879	3.8624	9.8417	3.8624	40.0326		3.8624
3.9614	7.89243	3.9614	5.484	3.9614	15.6094		3.96143	3.02813	3.96143	3.89176	3.96143	9.88033		3.9614	3.57262	3.9614	5.311	3.9614	14.5404		3.9614	8.4537	3.9614	2.9158	3.9614	6.1727		3.9614	4.0471	3.9614	5.21	3.9614	20.5117		3.9614	5.46505	3.9614	13.452	3.9614	14.4015		3.96143	3.39751	3.96143	11.3101	3.96143	44.213		3.96143
4.0605	8.2244	4.0605	5.409	4.0605	15.6053		4.06047	2.95412	4.06047	4.62819	4.06047	10.3107		4.0605	4.07431	4.0605	7.043	4.0605	14.3043		4.0605	9.2809	4.0605	2.4837	4.0605	5.9788		4.0605	4.02703	4.0605	5.437	4.0605	20.309		4.0605	5.67841	4.0605	14.329	4.0605	14.0248		4.06047	3.40613	4.06047	12.1053	4.06047	49.473		4.06047
4.1595	7.89643	4.1595	5.9	4.1595	16.1993		4.15951	2.66848	4.15951	4.99355	4.15951	10.9516		4.1595	4.38012	4.1595	8.193	4.1595	14.0108		4.1595	8.7076	4.1595	2.5872	4.1595	6.2131		4.1595	4.26614	4.1595	6.13	4.1595	20.201		4.1595	5.62207	4.1595	14.822	4.1595	13.5619		4.15951	3.2254	4.15951	13.2169	4.15951	51.9822		4.15951
4.2585	8.20151	4.2585	7.325	4.2585	16.9008		4.25854	2.81476	4.25854	5.54848	4.25854	10.9782		4.2585	4.65109	4.2585	10.811	4.2585	14.9466		4.2585	8.5556	4.2585	2.8909	4.2585	6.2987		4.2585	4.36552	4.2585	6.838	4.2585	21.4745		4.2585	5.37308	4.2585	14.341	4.2585	13.5763		4.25854	3.06406	4.25854	14.9043	4.25854	53.2467		4.25854
4.3576	8.55156	4.3576	9.891	4.3576	18.9576		4.35758	2.93113	4.35758	5.22402	4.35758	10.2901		4.3576	4.56866	4.3576	14.632	4.3576	17.0703		4.3576	9.0651	4.3576	3.3035	4.3576	6.8519		4.3576	4.3109	4.3576	7.726	4.3576	22.9658		4.3576	4.63388	4.3576	15.876	4.3576	13.9909		4.35758	3.17264	4.35758	17.4255	4.35758	53.5284		4.35758
4.4566	8.44512	4.4566	13.11	4.4566	21.6573		4.45661	3.35902	4.45661	5.5864	4.45661	10.3885		4.4566	4.68577	4.4566	21.305	4.4566	20.6837		4.4566	8.8862	4.4566	4.002	4.4566	8.2187		4.4566	4.13122	4.4566	8.82	4.4566	27.0342		4.4566	4.65576	4.4566	19.157	4.4566	14.2053		4.45661	2.93021	4.45661	18.7453	4.45661	50.5555		4.45661
4.5556	8.36625	4.5556	21.05	4.5556	25.1727		4.55565	3.39855	4.55565	5.56373	4.55565	10.6332		4.5556	4.89316	4.5556	28.83	4.5556	24.539		4.5556	8.7357	4.5556	5.0871	4.5556	9.6195		4.5556	4.22199	4.5556	10.721	4.5556	30.8986		4.5556	4.55053	4.5556	24.143	4.5556	14.6311		4.55565	3.26638	4.55565	19.3774	4.55565	47.7061		4.55565
4.6547	8.80543	4.6547	35.385	4.6547	29.7184		4.65468	2.94666	4.65468	5.55581	4.65468	10.7067		4.6547	4.96774	4.6547	41.348	4.6547	29.6898		4.6547	9.1402	4.6547	5.7935	4.6547	10.9102		4.6547	4.44783	4.6547	13.113	4.6547	32.7014		4.6547	4.97261	4.6547	31.232	4.6547	15.2533		4.65468	3.2987	4.65468	19.405	4.65468	43.2633		4.65468
4.7537	8.76534	4.7537	57.506	4.7537	35.391		4.75372	3.26275	4.75372	5.31142	4.75372	11.259		4.7537	4.85192	4.7537	65.525	4.7537	38.2332		4.7537	9.1446	4.7537	7.9753	4.7537	11.3234		4.7537	4.31812	4.7537	16.607	4.7537	33.9268		4.7537	5.06196	4.7537	39.659	4.7537	16.1986		4.75372	3.41343	4.75372	20.0679	4.75372	42.3033		4.75372
4.8528	8.47492	4.8528	84.997	4.8528	41.505		4.85276	3.21329	4.85276	5.39401	4.85276	11.5447		4.8528	5.41132	4.8528	94.577	4.8528	49.3315		4.8528	9.3568	4.8528	9.4004	4.8528	12.2871		4.8528	4.96453	4.8528	24.125	4.8528	35.0311		4.8528	5.38665	4.8528	46.958	4.8528	16.5134		4.85276	3.60808	4.85276	21.0342	4.85276	43.6669		4.85276
4.9518	8.42033	4.9518	110.393	4.9518	45.8527		4.95179	3.23156	4.95179	5.32979	4.95179	11.2276		4.9518	5.8724	4.9518	120.017	4.9518	59.2682		4.9518	9.7347	4.9518	11.2969	4.9518	13.5908		4.9518	5.28664	4.9518	33.416	4.9518	36.3888		4.9518	5.15038	4.9518	54.305	4.9518	17.0491		4.95179	3.40864	4.95179	19.9365	4.95179	43.5257		4.95179
5.0508	9.12982	5.0508	124.833	5.0508	46.1387		5.05083	3.23772	5.05083	4.92799	5.05083	10.5377		5.0508	5.97261	5.0508	136.44	5.0508	63.0497		5.0508	10.119	5.0508	14.4995	5.0508	15.8867		5.0508	4.99488	5.0508	46.904	5.0508	39.0032		5.0508	5.11822	5.0508	60.871	5.0508	18.4127		5.05083	3.48988	5.05083	20.0905	5.05083	41.0976		5.05083
5.1499	9.1521	5.1499	127.734	5.1499	43.3054		5.14986	3.30127	5.14986	5.03698	5.14986	9.51414		5.1499	6.79032	5.1499	139.954	5.1499	62.1		5.1499	11.2608	5.1499	19.6302	5.1499	17.8439		5.1499	4.65839	5.1499	59.85	5.1499	41.4574		5.1499	5.12684	5.1499	69.148	5.1499	20.6167		5.14986	3.88202	5.14986	19.6094	5.14986	38.7613		5.14986
5.2489	8.88537	5.2489	126.136	5.2489	38.2441		5.2489	2.94823	5.2489	4.40011	5.2489	8.67965		5.2489	6.72856	5.2489	132.108	5.2489	61.1664		5.2489	11.8318	5.2489	23.8625	5.2489	19.7814		5.2489	4.87472	5.2489	77.778	5.2489	43.7886		5.2489	5.19604	5.2489	84.284	5.2489	22.2461		5.2489	4.17895	5.2489	18.2384	5.2489	36.8248		5.2489
5.3479	8.84383	5.3479	116.828	5.3479	34.0513		5.34794	3.01223	5.34794	4.46998	5.34794	8.14172		5.3479	6.62076	5.3479	119.646	5.3479	59.7338		5.3479	11.4992	5.3479	29.0819	5.3479	21.9276		5.3479	4.92309	5.3479	97.935	5.3479	49.0669		5.3479	5.0881	5.3479	101.345	5.3479	23.7703		5.34794	4.3	5.34794	16.6144	5.34794	36.4806		5.34794
5.447	9.19747	5.447	96.865	5.447	31.8078		5.44697	3.05284	5.44697	3.82318	5.44697	7.60268		5.447	6.06979	5.447	99.816	5.447	54.9362		5.447	12.2961	5.447	36.8701	5.447	24.4944		5.447	4.68817	5.447	113.917	5.447	55.8364		5.447	4.58188	5.447	115.056	5.447	25.7817		5.44697	4.92608	5.44697	14.9743	5.44697	35.0908		5.44697
5.546	8.64881	5.546	74.991	5.546	29.1209		5.54601	3.1176	5.54601	3.43421	5.54601	6.7984		5.546	5.31554	5.546	75.52	5.546	44.4379		5.546	11.8483	5.546	43.009	5.546	27.3012		5.546	4.58583	5.546	126.831	5.546	60.3929		5.546	5.24678	5.546	124.802	5.546	25.9328		5.54601	5.1483	5.54601	13.9062	5.54601	33.5026		5.54601
5.645	8.58736	5.645	57.369	5.645	25.8661		5.64504	2.80642	5.64504	3.22139	5.64504	6.57855		5.645	4.94318	5.645	49.961	5.645	33.103		5.645	11.1803	5.645	50.3758	5.645	27.6968		5.645	4.3538	5.645	135.866	5.645	62.558		5.645	5.4386	5.645	126.118	5.645	25.5561		5.64504	5.67776	5.64504	11.2062	5.64504	32.2771		5.64504
5.7441	8.17546	5.7441	40.77	5.7441	22.0767		5.74408	3.04733	5.74408	3.07454	5.74408	5.9154		5.7441	4.98018	5.7441	34.098	5.7441	24.6584		5.7441	11.0418	5.7441	54.696	5.7441	28.0064		5.7441	4.27383	5.7441	133.491	5.7441	66.2975		5.7441	5.61267	5.7441	125.652	5.7441	26.5755		5.74408	5.01625	5.74408	9.7357	5.74408	30.132		5.74408
5.8431	8.76282	5.8431	26.972	5.8431	19.1534		5.84311	3.32667	5.84311	2.83686	5.84311	5.66251		5.8431	4.75273	5.8431	23.592	5.8431	20.9054		5.8431	10.9426	5.8431	53.4725	5.8431	27.6427		5.8431	4.36282	5.8431	124.84	5.8431	69.203		5.8431	5.02852	5.8431	125.156	5.8431	28.6862		5.84311	5.15055	5.84311	7.8083	5.84311	27.2862		5.84311
5.9422	8.73502	5.9422	18.832	5.9422	18.8513		5.94215	3.17018	5.94215	2.62197	5.94215	5.58891		5.9422	4.80663	5.9422	17.387	5.9422	18.9003		5.9422	10.7152	5.9422	49.4377	5.9422	25.8775		5.9422	4.60806	5.9422	124.795	5.9422	68.7018		5.9422	4.94562	5.9422	119.837	5.9422	30.433		5.94215	5.15457	5.94215	6.1308	5.94215	24.5121		5.94215
6.0412	8.47093	6.0412	15.617	6.0412	19.033		6.04119	3.18519	6.04119	1.82128	6.04119	5.38402		6.0412	4.76748	6.0412	13.795	6.0412	15.9446		6.0412	9.9437	6.0412	43.6838	6.0412	22.9736		6.0412	4.61267	6.0412	111.536	6.0412	65.0017		6.0412	5.26333	6.0412	117.292	6.0412	29.809		6.04119	4.88683	6.04119	5.4528	6.04119	23.2176		6.04119
6.1402	8.24663	6.1402	13.314	6.1402	18.9785		6.14022	3.6147	6.14022	1.77595	6.14022	4.82736		6.1402	4.9168	6.1402	11.923	6.1402	14.3503		6.1402	10.0057	6.1402	34.9179	6.1402	18.7504		6.1402	4.29464	6.1402	104.663	6.1402	62.4437		6.1402	5.14527	6.1402	105.39	6.1402	28.4636		6.14022	4.84467	6.14022	4.4096	6.14022	20.8918		6.14022
6.2393	8.19854	6.2393	11.462	6.2393	18.1912		6.23926	4.02072	6.23926	1.4246	6.23926	4.41554		6.2393	5.1622	6.2393	10.517	6.2393	14.8555		6.2393	9.6038	6.2393	27.1472	6.2393	15.3004		6.2393	4.39234	6.2393	92.086	6.2393	60.6811		6.2393	4.75198	6.2393	96.065	6.2393	24.9429		6.23926	4.72381	6.23926	3.3844	6.23926	17.5183		6.23926
6.3383	7.83741	6.3383	10.874	6.3383	17.9951		6.33829	3.78887	6.33829	1.64472	6.33829	4.8507		6.3383	4.96737	6.3383	9.783	6.3383	15.6276		6.3383	9.4689	6.3383	19.9831	6.3383	14.2817		6.3383	4.29102	6.3383	84.679	6.3383	58.6175		6.3383	4.84739	6.3383	80.08	6.3383	22.9515		6.33829	4.62127	6.33829	3.4793	6.33829	16.8034		6.33829
6.4373	7.75998	6.4373	9.4	6.4373	16.5267		6.43733	3.63025	6.43733	1.79998	6.43733	5.64067		6.4373	5.74627	6.4373	9.782	6.4373	16.7847		6.4373	9.0285	6.4373	17.041	6.4373	13.0047		6.4373	4.41025	6.4373	76.89	6.4373	55.0743		6.4373	4.76325	6.4373	71.039	6.4373	23.2279		6.43733	4.58967	6.43733	2.9886	6.43733	17.6311		6.43733
6.5364	7.65931	6.5364	8.418	6.5364	16.1026		6.53637	3.51275	6.53637	1.66734	6.53637	5.95031		6.5364	6.68649	6.5364	7.613	6.5364	18.1174		6.5364	8.4488	6.5364	13.2583	6.5364	11.3362		6.5364	4.71609	6.5364	67.494	6.5364	50.4071		6.5364	4.55402	6.5364	60.69	6.5364	21.2266		6.53637	4.67051	6.53637	2.6815	6.53637	18.5406		6.53637
6.6354	7.53052	6.6354	7.814	6.6354	16.1557		6.6354	3.62914	6.6354	1.67353	6.6354	5.2453		6.6354	7.47193	6.6354	7.264	6.6354	18.8641		6.6354	8.033	6.6354	9.9608	6.6354	8.964		6.6354	5.05746	6.6354	56.419	6.6354	46.4616		6.6354	4.56905	6.6354	49.83	6.6354	19.0384		6.6354	4.79359	6.6354	2.8031	6.6354	17.7604		6.6354
6.7344	7.35088	6.7344	6.986	6.7344	15.9175		6.73444	3.5397	6.73444	1.27894	6.73444	4.82723		6.7344	8.03582	6.7344	7.416	6.7344	18.2196		6.7344	8.1153	6.7344	7.9784	6.7344	7.4415		6.7344	4.58081	6.7344	45.661	6.7344	42.7008		6.7344	4.79901	6.7344	42.02	6.7344	17.6695		6.73444	4.19619	6.73444	2.5446	6.73444	17.2153		6.73444
6.8335	7.89613	6.8335	7.133	6.8335	15.6554		6.83347	3.32909	6.83347	1.12608	6.83347	4.53997		6.8335	8.47133	6.8335	6.407	6.8335	17.1081		6.8335	7.6284	6.8335	6.0993	6.8335	6.386		6.8335	4.5452	6.8335	33.324	6.8335	39.8578		6.8335	4.85091	6.8335	35.414	6.8335	16.6796		6.83347	3.58136	6.83347	2.1922	6.83347	16.7673		6.83347
6.9325	7.55715	6.9325	7.476	6.9325	15.7082		6.93251	3.20366	6.93251	1.21463	6.93251	4.40516		6.9325	8.65407	6.9325	5.453	6.9325	17.5901		6.9325	7.6878	6.9325	5.3033	6.9325	5.7349		6.9325	4.12333	6.9325	23.477	6.9325	36.8593		6.9325	5.04077	6.9325	28.49	6.9325	16.7017		6.93251	3.16057	6.93251	1.9512	6.93251	17.103		6.93251
7.0315	7.24833	7.0315	7.266	7.0315	15.969		7.03154	3.48212	7.03154	1.29267	7.03154	4.6446		7.0315	9.718	7.0315	4.984	7.0315	18.8516		7.0315	7.5835	7.0315	4.4359	7.0315	5.5347		7.0315	4.06695	7.0315	18.219	7.0315	34.3472		7.0315	4.6603	7.0315	22.189	7.0315	16.6689		7.03154	3.07526	7.03154	2.564	7.03154	16.8095		7.03154
7.1306	7.83948	7.1306	7.102	7.1306	15.8215		7.13058	3.47796	7.13058	1.15968	7.13058	5.00261		7.1306	9.59754	7.1306	5.282	7.1306	18.0997		7.1306	8.1752	7.1306	3.8305	7.1306	5.4827		7.1306	3.95973	7.1306	13.844	7.1306	31.9021		7.1306	4.39457	7.1306	16.729	7.1306	16.3687		7.13058	3.74074	7.13058	2.4557	7.13058	17.2906		7.13058
7.2296	7.52731	7.2296	6.194	7.2296	16.3379		7.22962	3.21285	7.22962	1.05846	7.22962	5.37246		7.2296	9.35138	7.2296	5.004	7.2296	18.3106		7.2296	8.3752	7.2296	3.6792	7.2296	5.4703		7.2296	3.86209	7.2296	11.403	7.2296	28.8134		7.2296	4.62889	7.2296	12.422	7.2296	15.7203		7.22962	3.90977	7.22962	2.1286	7.22962	17.416		7.22962
7.3287	7.65108	7.3287	6.199	7.3287	16.2932		7.32865	3.43296	7.32865	1.08655	7.32865	5.07369		7.3287	9.19119	7.3287	4.62	7.3287	18.9482		7.3287	8.9365	7.3287	3.2226	7.3287	4.9718		7.3287	3.88014	7.3287	10.521	7.3287	27.47		7.3287	4.49039	7.3287	10.633	7.3287	16.1847		7.32865	3.55256	7.32865	2.3095	7.32865	16.7992		7.32865
7.4277	7.4033	7.4277	5.13	7.4277	15.7036		7.42769	3.24241	7.42769	1.12356	7.42769	4.21548		7.4277	9.15536	7.4277	4.2	7.4277	18.7441		7.4277	8.669	7.4277	3.8604	7.4277	4.6564		7.4277	3.92236	7.4277	9.61	7.4277	25.9516		7.4277	4.45133	7.4277	9.294	7.4277	16.9057		7.42769	3.73707	7.42769	2.211	7.42769	16.4362		7.42769
7.5267	7.554	7.5267	4.078	7.5267	14.4913		7.52672	3.11047	7.52672	1.19748	7.52672	4.42237		7.5267	9.06082	7.5267	4.17	7.5267	19.3996		7.5267	8.2456	7.5267	3.487	7.5267	4.3937		7.5267	3.85452	7.5267	9.724	7.5267	24.7452		7.5267	4.32603	7.5267	8.614	7.5267	16.5426		7.52672	3.68639	7.52672	1.5519	7.52672	16.2756		7.52672
7.6258	7.60702	7.6258	4.031	7.6258	14.4824		7.62576	3.24911	7.62576	1.4838	7.62576	4.57309		7.6258	8.68868	7.6258	4.754	7.6258	19.7014		7.6258	7.8228	7.6258	3.2339	7.6258	4.2273		7.6258	3.55933	7.6258	10.04	7.6258	24.236		7.6258	4.7291	7.6258	8.668	7.6258	14.9758		7.62576	3.53287	7.62576	1.381	7.62576	15.9588		7.62576
7.7248	7.56706	7.7248	4.334	7.7248	15.2205		7.7248	3.4261	7.7248	1.18302	7.7248	4.41339		7.7248	7.78959	7.7248	5.198	7.7248	19.6396		7.7248	6.91	7.7248	2.8977	7.7248	3.4532		7.7248	3.64032	7.7248	11.074	7.7248	23.7691		7.7248	4.6322	7.7248	8.914	7.7248	13.7645		7.7248	3.72066	7.7248	1.6572	7.7248	14.6122		7.7248
7.8238	8.06159	7.8238	4.765	7.8238	15.9635		7.82383	3.42365	7.82383	1.06631	7.82383	4.93334		7.8238	8.41092	7.8238	5.408	7.8238	19.7351		7.8238	5.9609	7.8238	2.8537	7.8238	2.8342		7.8238	3.96353	7.8238	10.561	7.8238	23.3069		7.8238	4.98901	7.8238	9.85	7.8238	13.7447		7.82383	3.64525	7.82383	1.5168	7.82383	13.3684		7.82383
7.9229	8.26074	7.9229	4.649	7.9229	16.6232		7.92287	3.43895	7.92287	1.02309	7.92287	5.51633		7.9229	8.52814	7.9229	6.094	7.9229	21.2592		7.9229	5.1971	7.9229	2.8549	7.9229	2.5473		7.9229	3.98907	7.9229	9.176	7.9229	23.1229		7.9229	5.35067	7.9229	9.182	7.9229	14.1398		7.92287	3.94832	7.92287	1.3571	7.92287	12.8743		7.92287
8.0219	8.19841	8.0219	4.654	8.0219	15.9981		8.0219	3.49043	8.0219	1.23068	8.0219	6.3164		8.0219	8.61176	8.0219	6.523	8.0219	22.7048		8.0219	4.5354	8.0219	3.0546	8.0219	2.3762		8.0219	4.01141	8.0219	9.053	8.0219	20.93		8.0219	5.19718	8.0219	8.434	8.0219	13.6746		8.0219	4.01424	8.0219	1.5867	8.0219	12.7135		8.0219
8.1209	7.72745	8.1209	4.754	8.1209	15.5263		8.12094	3.39924	8.12094	1.3742	8.12094	6.48719		8.1209	8.63169	8.1209	6.918	8.1209	23.6023		8.1209	3.8792	8.1209	2.8559	8.1209	2.6244		8.1209	4.17101	8.1209	8.013	8.1209	19.1179		8.1209	5.09198	8.1209	8.605	8.1209	13.2421		8.12094	3.7746	8.12094	1.2734	8.12094	12.1852		8.12094
8.22	8.03915	8.22	4.317	8.22	15.9692		8.21997	3.55369	8.21997	1.61517	8.21997	6.58163		8.22	8.41289	8.22	7.97	8.22	22.932		8.22	4.3315	8.22	2.3269	8.22	2.5145		8.22	4.23595	8.22	6.031	8.22	18.4432		8.22	5.20754	8.22	8.458	8.22	12.9367		8.21997	3.35967	8.21997	1.0539	8.21997	12.4439		8.21997
8.319	8.25246	8.319	4.445	8.319	16.2634		8.31901	3.28855	8.31901	1.57621	8.31901	6.60916		8.319	7.87094	8.319	8.778	8.319	20.6399		8.319	4.1547	8.319	2.4412	8.319	2.6779		8.319	4.40542	8.319	5.03	8.319	17.6693		8.319	5.17486	8.319	10.015	8.319	12.9942		8.31901	3.30889	8.31901	1.2724	8.31901	13.147		8.31901
8.418	8.284	8.418	4.167	8.418	16.6279		8.41805	3.62858	8.41805	1.5052	8.41805	6.38336		8.418	7.26704	8.418	10.041	8.418	20.5942		8.418	3.7676	8.418	1.9288	8.418	2.447		8.418	3.8825	8.418	4.94	8.418	17.2976		8.418	4.80896	8.418	14.066	8.418	14.2135		8.41805	2.75986	8.41805	1.3918	8.41805	13.1137		8.41805
8.5171	8.15492	8.5171	3.814	8.5171	17.1491		8.51708	3.49129	8.51708	2.00943	8.51708	5.9743		8.5171	7.34067	8.5171	12.259	8.5171	20.1374		8.5171	3.5486	8.5171	1.3957	8.5171	1.9567		8.5171	4.28261	8.5171	4.861	8.5171	17.8971		8.5171	5.07802	8.5171	20.495	8.5171	15.221		8.51708	2.73403	8.51708	1.2041	8.51708	12.9257		8.51708
8.6161	8.30551	8.6161	3.712	8.6161	16.5918		8.61612	3.43096	8.61612	2.05167	8.61612	5.43423		8.6161	7.66488	8.6161	15.15	8.6161	18.4575		8.6161	2.8647	8.6161	1.1476	8.6161	1.4246		8.6161	4.70718	8.6161	6.12	8.6161	19.2043		8.6161	5.30653	8.6161	26.795	8.6161	16.7097		8.61612	2.681	8.61612	1.2215	8.61612	13.0364		8.61612
8.7152	8.07376	8.7152	3.561	8.7152	16.3955		8.71515	3.48314	8.71515	1.80503	8.71515	5.34585		8.7152	6.39389	8.7152	19.653	8.7152	18.9981		8.7152	1.9703	8.7152	1.0539	8.7152	0.982		8.7152	4.56175	8.7152	6.885	8.7152	19.7154		8.7152	5.71719	8.7152	29.155	8.7152	17.6388		8.71515	2.55258	8.71515	1.349	8.71515	13.0224		8.71515
8.8142	8.25746	8.8142	3.615	8.8142	15.695		8.81419	3.45719	8.81419	1.3919	8.81419	5.223		8.8142	6.90773	8.8142	28.114	8.8142	20.8338		8.8142	1.6035	8.8142	0.6367	8.8142	0.7032		8.8142	4.05711	8.8142	7.267	8.8142	18.3658		8.8142	5.82642	8.8142	28.12	8.8142	18.6938		8.81419	2.60926	8.81419	1.7265	8.81419	14.8069		8.81419
8.9132	8.70651	8.9132	3.778	8.9132	16.1404		8.91323	3.24497	8.91323	1.3141	8.91323	5.38648		8.9132	6.54446	8.9132	34.513	8.9132	22.8563		8.9132	1.0343	8.9132	0.6408	8.9132	0.4553		8.9132	4.17865	8.9132	6.3	8.9132	17.5806		8.9132	5.55241	8.9132	22.019	8.9132	17.5833		8.91323	2.74369	8.91323	2.492	8.91323	17.6321		8.91323
9.0123	8.33814	9.0123	3.93	9.0123	17.3608		9.01226	3.07791	9.01226	1.64126	9.01226	5.3534		9.0123	6.67227	9.0123	34.384	9.0123	22.8877		9.0123	0.8359	9.0123	0.2584	9.0123	0.1658		9.0123	3.95564	9.0123	5.842	9.0123	17.3922		9.0123	6.12149	9.0123	15.728	9.0123	15.6681		9.01226	2.81403	9.01226	3.2169	9.01226	20.6604
9.1113	8.2525	9.1113	3.773	9.1113	17.954		9.1113	3.39157	9.1113	1.52212	9.1113	5.38057		9.1113	6.53201	9.1113	28.133	9.1113	21.8879		9.1113	0.8039	9.1113	0.2326	9.1113	0.0851		9.1113	3.9369	9.1113	6.51	9.1113	16.3464		9.1113	5.93817	9.1113	13.176	9.1113	14.5161		9.1113	2.58571	9.1113	3.5514	9.1113	23.3149
9.2103	8.38467	9.2103	3.884	9.2103	18.2534		9.21033	3.58807	9.21033	1.28445	9.21033	5.29083		9.2103	6.28818	9.2103	21.559	9.2103	20.7308		9.2103	0.5349	9.2103	0.0699	9.2103	0		9.2103	3.96086	9.2103	5.842	9.2103	16.1251		9.2103	6.17006	9.2103	12.489	9.2103	13.5602		9.21033	2.45352	9.21033	4.1696	9.21033	24.8488
9.3094	8.32347	9.3094	3.528	9.3094	18.4952		9.30937	3.73191	9.30937	1.33163	9.30937	5.05196		9.3094	6.16922	9.3094	17.098	9.3094	20.3423		9.3094	0.5809	9.3094	0.1012	9.3094	0.0151		9.3094	4.35934	9.3094	5.004	9.3094	16.6975		9.3094	5.66292	9.3094	11.478	9.3094	13.2367		9.30937	2.57511	9.30937	4.3455	9.30937	24.445
9.4084	8.15713	9.4084	3.859	9.4084	17.839		9.4084	3.52726	9.4084	1.26498	9.4084	5.39005		9.4084	7.05013	9.4084	14.176	9.4084	19.8944		9.4084	0.2787	9.4084	0.0006	9.4084	0		9.4084	4.32174	9.4084	4.576	9.4084	16.9525		9.4084	5.23436	9.4084	11.841	9.4084	13.2067		9.4084	2.74857	9.4084	3.5909	9.4084	21.9641
9.5074	8.31854	9.5074	3.62	9.5074	17.0533		9.50744	3.37	9.50744	1.35878	9.50744	5.55771		9.5074	6.61191	9.5074	11.817	9.5074	19.2988		9.5074	0.5736	9.5074	0	9.5074	0		9.5074	3.9404	9.5074	5.034	9.5074	16.9706		9.5074	4.66898	9.5074	12.351	9.5074	14.0523		9.50744	3.62793	9.50744	2.9561	9.50744	18.7044
9.6065	9.00973	9.6065	3.645	9.6065	16.6856		9.60648	3.3245	9.60648	1.00018	9.60648	5.92674		9.6065	6.90988	9.6065	10.368	9.6065	18.2265		9.6065	0.3241	9.6065	0.0741	9.6065	0		9.6065	3.95336	9.6065	5.241	9.6065	16.9914		9.6065	4.76419	9.6065	13.596	9.6065	15.1406		9.60648	4.41209	9.60648	2.3654	9.60648	16.4589
9.7055	8.81519	9.7055	4.126	9.7055	16.1326									9.7055	7.49227	9.7055	8.674	9.7055	17.8112		9.7055	0.3635	9.7055	0.0269	9.7055	0		9.7055	4.02295	9.7055	4.782	9.7055	17.7546		9.7055	5.10786	9.7055	14.259	9.7055	14.7082		9.70551	4.84782	9.70551	2.1172	9.70551	15.8279
9.8045	9.10442	9.8045	3.925	9.8045	15.4762									9.8045	7.43778	9.8045	7.296	9.8045	17.4889		9.8045	0.368	9.8045	0	9.8045	0		9.8045	3.99727	9.8045	3.459	9.8045	17.8134		9.8045	5.39927	9.8045	15.126	9.8045	14.4229		9.80455	5.01939	9.80455	1.8202	9.80455	15.022
9.9036	9.14997	9.9036	3.99	9.9036	15.8775									9.9036	7.72309	9.9036	7.295	9.9036	17.2372		9.9036	0.1459	9.9036	0	9.9036	0		9.9036	4.11278	9.9036	3.014	9.9036	17.5679		9.9036	5.45886	9.9036	15.368	9.9036	14.1921
10.0026	9.12729	10.0026	3.99	10.0026	15.7793									10.0026	8.18976	10.0026	6.89	10.0026	16.9667		10.0026	0.3034	10.0026	0	10.0026	0		10.0026	4.10381	10.0026	2.937	10.0026	17.1908		10.0026	5.5533	10.0026	14.187	10.0026	13.7939
10.1017	8.59883	10.1017	3.616	10.1017	15.6165									10.1017	8.59495	10.1017	5.976	10.1017	16.7913		10.1017	0.3246	10.1017	0	10.1017	0		10.1017	4.09498	10.1017	2.83	10.1017	16.6477		10.1017	5.1641	10.1017	13.095	10.1017	14.6229
10.2007	7.94961	10.2007	4.283	10.2007	16.0389									10.2007	9.31655	10.2007	5.314	10.2007	17.3593		10.2007	0.0913	10.2007	0	10.2007	0		10.2007	4.21112	10.2007	2.865	10.2007	16.7598		10.2007	5.83868	10.2007	11.744	10.2007	14.8603
10.2997	8.33487	10.2997	4.591	10.2997	16.556									10.2997	9.25182	10.2997	5.275	10.2997	16.6937		10.2997	0.1336	10.2997	0	10.2997	0		10.2997	4.04875	10.2997	3.633	10.2997	17.2907		10.2997	5.33165	10.2997	11.541	10.2997	14.5802
10.3988	8.69706	10.3988	4.255	10.3988	17.4929									10.3988	9.35107	10.3988	4.76	10.3988	16.961		10.3988	0.0754	10.3988	0	10.3988	0		10.3988	4.05987	10.3988	4.865	10.3988	17.7156		10.3988	5.13825	10.3988	10.601	10.3988	13.4606
																					10.4978	0.1329	10.4978	0	10.4978	0		10.4978	4.3278	10.4978	5.912	10.4978	17.6901		10.4978	5.02734	10.4978	10.285	10.4978	13.7567
																					10.5968	0	10.5968	0	10.5968	0		10.5968	4.07557	10.5968	5.605	10.5968	17.5599		10.5968	4.98581	10.5968	9.375	10.5968	14.08
																					10.6959	0.0307	10.6959	0	10.6959	0		10.6959	3.94964	10.6959	5.39	10.6959	16.8323		10.6959	5.40305	10.6959	8.984	10.6959	14.8651
																					10.7949	0.0732	10.7949	0	10.7949	0		10.7949	4.06365	10.7949	4.241	10.7949	15.8725		10.7949	5.53525	10.7949	8.907	10.7949	15.046
																					10.8939	0.0154	10.8939	0	10.8939	0		10.8939	3.52014	10.8939	3.481	10.8939	14.6011		10.8939	5.66266	10.8939	9.119	10.8939	14.7214
																					10.993	0.0952	10.993	0	10.993	0		10.993	3.58071	10.993	2.871	10.993	14.5411		10.993	5.98234	10.993	8.977	10.993	14.5639
																					11.092	0.0037	11.092	0	11.092	0		11.092	3.78633	11.092	2.377	11.092	14.5236		11.092	6.19509	11.092	9.87	11.092	14.9603
																					11.191	0.0268	11.191	0	11.191	0		11.191	3.53937	11.191	1.766	11.191	15.8901		11.191	5.94555	11.191	10.741	11.191	14.4184
																					11.2901	0.1537	11.2901	0	11.2901	0		11.2901	3.47929	11.2901	1.717	11.2901	15.8592		11.2901	6.18256	11.2901	11.906	11.2901	13.9617
																					11.3891	0.2152	11.3891	0	11.3891	0		11.3891	3.61813	11.3891	1.767	11.3891	15.7125		11.3891	5.93992	11.3891	15.26	11.3891	13.5289
																					11.4882	0.0431	11.4882	0	11.4882	0		11.4882	3.63867	11.4882	1.218	11.4882	15.2316
																					11.5872	0.0816	11.5872	0	11.5872	0		11.5872	3.52487	11.5872	1.488	11.5872	16.777
																					11.6862	0.02	11.6862	0	11.6862	0		11.6862	3.51077	11.6862	1.5	11.6862	18.3664
[truncated: 23 more columns]

## Sheet: Tacc 2
distance	Normalized Dis		DNA ratio														Tub ratio														Tacc ratio
0	-9.6065		0.0376506	0.0175572	0.0209794	0.0443615	0.0157349	0.0194824	0.00838699	0.029514	0.0269519	0.0314633	0.0110975				0.0408994	0.129882	0.150226	0.0401522	0.0556393	0.127258	0.0478197	0.0866576	0.0755935	0.0704589	0.0189774				0.173109	0.530726	0.298926	0.168252	0.254055	0.349104	0.176011	0.436656	0.215835	0.382366	0.128563
0.099	-9.5075		0.0372882	0.0169525	0.0198846	0.0462725	0.0147535	0.0218157	0.00796273	0.0309895	0.0267617	0.0313473	0.0103379				0.0380149	0.115312	0.130373	0.0384387	0.0565994	0.115462	0.0415265	0.090816	0.092381	0.0926555	0.0177592				0.166179	0.528127	0.281083	0.164747	0.248773	0.353155	0.164979	0.4342	0.235712	0.38927	0.113978
0.1981	-9.4084		0.0368758	0.0177873	0.0209913	0.0487061	0.0148791	0.0231373	0.00722027	0.0328055	0.026744	0.0323302	0.0123683				0.041079	0.114994	0.106433	0.0378633	0.0579812	0.11058	0.0381469	0.0779502	0.0852763	0.132653	0.0166438				0.166431	0.521559	0.268576	0.1587	0.253433	0.360135	0.15393	0.405537	0.279494	0.423777	0.103315
0.2971	-9.3094		0.0360511	0.0175037	0.0220821	0.0506818	0.014883	0.023098	0.0079863	0.0341212	0.0265715	0.0311209	0.012932				0.0433785	0.10304	0.0922942	0.0377858	0.0648219	0.099721	0.0397917	0.0712047	0.101416	0.193913	0.0161511				0.178398	0.472318	0.246793	0.159968	0.262374	0.363907	0.145566	0.368296	0.333533	0.482607	0.102189
0.3961	-9.2104		0.0340517	0.0180656	0.0239516	0.0476063	0.0136738	0.0214039	0.00643068	0.033436	0.0276907	0.0305577	0.016362				0.0455506	0.105278	0.0772701	0.0428363	0.0668085	0.0920964	0.0414599	0.0580611	0.131339	0.274915	0.0188583				0.185343	0.410849	0.233292	0.164296	0.264035	0.357178	0.154836	0.339585	0.374647	0.572279	0.101287
0.4952	-9.1113		0.0337893	0.0161605	0.0286115	0.0503782	0.0140743	0.0187059	0.00664281	0.0309811	0.0262707	0.0333683	0.0165245				0.0490839	0.0716091	0.073077	0.0512726	0.0661117	0.0878636	0.0339253	0.0499787	0.155222	0.358845	0.0171311				0.20003	0.416316	0.216083	0.162809	0.264138	0.349498	0.153662	0.327717	0.400189	0.644653	0.0934813
0.5942	-9.0123		0.035343	0.0167171	0.0300779	0.0516721	0.0146514	0.0200118	0.00853626	0.0278704	0.0255718	0.0351132	0.0160037				0.0468307	0.0847605	0.0798889	0.0555928	0.070149	0.0820512	0.0406571	0.0479126	0.153888	0.474918	0.0207046				0.208205	0.410916	0.209897	0.157046	0.26254	0.319241	0.158429	0.31471	0.412555	0.722757	0.096564
0.6933	-8.9132		0.0368925	0.0181886	0.0289356	0.0467553	0.0160608	0.0203529	0.00767989	0.0287027	0.0288806	0.0368636	0.0151773				0.0504162	0.0776085	0.0818871	0.0622872	0.0733248	0.0786116	0.0445732	0.0447525	0.170671	0.549811	0.0253718				0.227842	0.36197	0.200371	0.157623	0.285719	0.307546	0.163975	0.308955	0.440779	0.791706	0.0989166
0.7923	-8.8142		0.0350931	0.017691	0.0273349	0.0480741	0.0157546	0.0197961	0.00761311	0.0258694	0.0278941	0.0365986	0.0128364				0.0531212	0.0624917	0.0875485	0.0797132	0.0875166	0.0732778	0.0507725	0.0403858	0.163859	0.626249	0.0259728				0.247337	0.369589	0.203627	0.167261	0.333584	0.296374	0.165999	0.30674	0.489889	0.834349	0.0983757
0.8913	-8.7152		0.0345391	0.0163425	0.0274614	0.0465612	0.0162492	0.0191725	0.0075424	0.0261427	0.0275181	0.0364605	0.0112265				0.062441	0.0546008	0.102391	0.0990139	0.0999028	0.0743856	0.0545711	0.0459072	0.152015	0.653483	0.023087				0.263009	0.390429	0.221298	0.202226	0.380249	0.29241	0.176327	0.313137	0.499513	0.862722	0.0989706
0.9904	-8.6161		0.0352388	0.0165405	0.0294415	0.0448791	0.0161785	0.0183412	0.00805701	0.0251254	0.024174	0.0349199	0.0114224				0.0751319	0.0623144	0.108227	0.115959	0.104843	0.0741394	0.0650036	0.0493971	0.13947	0.615939	0.0209212				0.269079	0.377411	0.221955	0.231793	0.397122	0.2778	0.182803	0.31994	0.50249	0.878948	0.102982
1.0894	-8.5171		0.0333853	0.0152562	0.0276076	0.0464318	0.0154758	0.018851	0.00954585	0.0253986	0.0231213	0.0340641	0.0124543				0.0914372	0.0628759	0.108809	0.132325	0.115525	0.0682996	0.064424	0.0514806	0.11423	0.53482	0.019324				0.282844	0.388428	0.2241	0.254116	0.362773	0.274109	0.193762	0.314903	0.481197	0.868445	0.0975284
1.1884	-8.4181		0.0338851	0.0151438	0.02641	0.0439285	0.0146239	0.0190275	0.0103983	0.0261721	0.0231257	0.0356157	0.0126883				0.11529	0.0824775	0.111156	0.127298	0.129834	0.0665422	0.0657007	0.0533037	0.113024	0.428278	0.0180624				0.304933	0.413608	0.23146	0.256406	0.334409	0.26633	0.206186	0.313744	0.470685	0.838673	0.0949685
1.2875	-8.319		0.0309652	0.0173538	0.0288447	0.0401214	0.0138976	0.0187333	0.0113097	0.0236205	0.0234574	0.0354832	0.0144416				0.16248	0.0602087	0.108083	0.139435	0.128132	0.0691202	0.0547199	0.0569238	0.100432	0.317529	0.0205855				0.342347	0.410311	0.242137	0.26564	0.350164	0.260999	0.208355	0.317649	0.438246	0.775927	0.0914622
1.3865	-8.22		0.0300072	0.0172789	0.0299988	0.0410023	0.0149694	0.0187843	0.0116554	0.0244486	0.0228559	0.0344064	0.0136247				0.217408	0.0619523	0.119512	0.152466	0.130704	0.0673833	0.0573907	0.0520275	0.107201	0.232898	0.0230761				0.386532	0.387444	0.252413	0.256595	0.38974	0.25172	0.212626	0.309762	0.408608	0.736294	0.094617
1.4855	-8.121		0.0313359	0.0176749	0.0312083	0.0373793	0.0157074	0.0205412	0.0117732	0.0238264	0.02198	0.0362838	0.0131565				0.293415	0.0604303	0.126861	0.156145	0.142962	0.0659883	0.0624503	0.0433809	0.107546	0.164562	0.0247708				0.445846	0.372415	0.267144	0.239302	0.442292	0.244173	0.201232	0.299695	0.37404	0.662991	0.101675
1.5846	-8.0219		0.0310652	0.0174341	0.0313347	0.0421917	0.0158841	0.0210353	0.010905	0.0249614	0.0220464	0.0336389	0.0109685				0.361799	0.093213	0.138585	0.156369	0.168932	0.0649079	0.0580878	0.0445789	0.0805129	0.117858	0.0274564				0.473288	0.375737	0.29396	0.235387	0.491682	0.249699	0.18778	0.301448	0.331151	0.600808	0.106704
1.6836	-7.9229		0.0299114	0.0166903	0.0320936	0.040644	0.0160333	0.0210471	0.0111565	0.0223509	0.0239131	0.0327775	0.0123826				0.46679	0.0728725	0.152754	0.183106	0.186661	0.0711101	0.0461671	0.0400472	0.0854844	0.0958106	0.0293243				0.487643	0.400934	0.337742	0.229695	0.48983	0.252282	0.187609	0.304539	0.302783	0.54219	0.118026
1.7826	-7.8239		0.029349	0.0161819	0.032556	0.0375037	0.0162414	0.0231765	0.0101351	0.0232295	0.022272	0.0318829	0.0135578				0.560909	0.0610509	0.191098	0.223601	0.200022	0.0760199	0.048971	0.0423478	0.0905646	0.0899223	0.0306563				0.486413	0.389664	0.37586	0.251529	0.469343	0.282028	0.18197	0.311087	0.280921	0.521995	0.124579
1.8817	-7.7248		0.0299488	0.0151224	0.0297498	0.0367722	0.0163866	0.0238941	0.0095262	0.0225948	0.0225683	0.0319768	0.0154305				0.642181	0.0875386	0.219746	0.290112	0.221048	0.0736471	0.0447064	0.0418616	0.0995426	0.100375	0.0304451				0.48125	0.396972	0.382632	0.29789	0.449279	0.291259	0.18233	0.319298	0.267136	0.511716	0.127571
1.9807	-7.6258		0.0308486	0.0147478	0.0306312	0.0374092	0.0168185	0.0220745	0.00936514	0.0209469	0.0232186	0.0358089	0.0155069				0.704459	0.0838296	0.263009	0.358782	0.223518	0.0739616	0.0381508	0.0467666	0.0877927	0.133971	0.0284635				0.472736	0.409217	0.37886	0.333631	0.448575	0.309455	0.195617	0.323066	0.252205	0.519213	0.139514
2.0798	-7.5267		0.0295032	0.0167866	0.029323	0.035314	0.0168891	0.0218039	0.0095262	0.0213673	0.0222056	0.0358973	0.0178716				0.74182	0.0804161	0.300974	0.381764	0.227187	0.0715136	0.0438801	0.0460547	0.0782093	0.156473	0.0242023				0.488991	0.415121	0.375438	0.346959	0.474315	0.315976	0.195343	0.315793	0.248327	0.514924	0.146635
2.1788	-7.4277		0.0308111	0.0169097	0.028651	0.0352394	0.0172307	0.0210588	0.0101626	0.0224687	0.0244483	0.03746	0.0190039				0.739654	0.0620114	0.338341	0.357222	0.238486	0.0759379	0.0375399	0.0484508	0.0775991	0.151299	0.0276838				0.528289	0.434927	0.386591	0.337436	0.47729	0.318374	0.185501	0.309976	0.236506	0.501251	0.141218
2.2778	-7.3287		0.0282869	0.0169739	0.0299791	0.0348014	0.0194292	0.0212902	0.010964	0.0235784	0.0229664	0.0352623	0.017284				0.730479	0.0670134	0.352124	0.322085	0.23837	0.0774217	0.0369329	0.0549705	0.0627321	0.134309	0.0294759				0.57536	0.421706	0.40767	0.339143	0.462217	0.323794	0.177864	0.311867	0.222444	0.492303	0.142074
2.3769	-7.2296		0.0311068	0.0153365	0.0302439	0.0354384	0.0187932	0.0233804	0.0112115	0.0243267	0.0242094	0.0345776	0.0180675				0.763309	0.0695846	0.36316	0.307002	0.225705	0.0951736	0.0369603	0.0571756	0.0770504	0.101589	0.0287396				0.587697	0.381355	0.419702	0.359807	0.427382	0.309409	0.171746	0.333692	0.203072	0.467707	0.139668
2.4759	-7.1306		0.0304445	0.0163264	0.029983	0.0369513	0.0205402	0.0245725	0.0118518	0.0251548	0.0238909	0.0339978	0.0194864				0.756938	0.0670873	0.385836	0.322917	0.193865	0.106942	0.0382605	0.0644332	0.0762699	0.0767628	0.0319287				0.596164	0.355385	0.429203	0.377498	0.403536	0.309732	0.175378	0.371333	0.19112	0.430728	0.148708
2.5749	-7.0316		0.032069	0.0157592	0.0310225	0.0371454	0.0203086	0.0216118	0.0128849	0.025571	0.025793	0.0334898	0.0201982				0.7102	0.0695994	0.385223	0.3602	0.19852	0.148053	0.0396507	0.0722031	0.0703714	0.0552089	0.0289724				0.615336	0.335444	0.417076	0.375647	0.390706	0.329827	0.18545	0.392778	0.189237	0.396001	0.158822
2.674	-6.9325		0.0311151	0.0158341	0.0317774	0.0377227	0.0190052	0.0208275	0.0120246	0.0265042	0.0255011	0.0319437	0.0199641				0.664568	0.0960575	0.405204	0.419065	0.224357	0.190723	0.0405945	0.0791308	0.0673582	0.0471717	0.0273643				0.643511	0.344325	0.412603	0.387587	0.421375	0.347298	0.199813	0.414824	0.194119	0.368259	0.16167
2.773	-6.8335		0.0328104	0.0146408	0.032639	0.0379715	0.0193664	0.020698	0.010084	0.0248269	0.0273147	0.0304804	0.0218893				0.60471	0.083667	0.419532	0.477554	0.263249	0.232607	0.0396663	0.0732014	0.0846755	0.0437569	0.0309866				0.66858	0.37641	0.409832	0.430109	0.47705	0.360633	0.216423	0.416059	0.200145	0.346	0.169341
2.872	-6.7345		0.0307944	0.0140682	0.0310976	0.0365582	0.0182043	0.0219725	0.0109168	0.0230572	0.0283674	0.028995	0.0218654				0.573026	0.103697	0.431165	0.525551	0.334865	0.285425	0.0427248	0.062723	0.0728642	0.0387969	0.034154				0.678331	0.3817	0.4102	0.47827	0.552226	0.362872	0.232022	0.397691	0.203825	0.338274	0.176155
2.9711	-6.6354		0.0318566	0.0153632	0.0301411	0.0375883	0.0184438	0.0241059	0.0106104	0.0214051	0.0289115	0.0310768	0.0175611				0.581773	0.124577	0.456809	0.616426	0.413302	0.340636	0.0515713	0.0683225	0.0728358	0.0393357	0.0368016				0.70314	0.42317	0.450896	0.529709	0.632786	0.366978	0.241316	0.37904	0.203851	0.337997	0.182185
3.0701	-6.5364		0.0316525	0.0148174	0.0296352	0.0383896	0.0184948	0.0229176	0.010964	0.0222921	0.0315833	0.0309221	0.0166009				0.606407	0.124348	0.480015	0.70875	0.507676	0.410666	0.0552251	0.0844612	0.0768991	0.0362779	0.0451398				0.740538	0.419394	0.515661	0.598728	0.709992	0.427239	0.259225	0.382849	0.209576	0.344296	0.189919
3.1691	-6.4374		0.0318108	0.0148816	0.0299711	0.0388872	0.0187853	0.0246941	0.0133995	0.0223089	0.0315567	0.0301877	0.0156837				0.649861	0.129934	0.536311	0.747865	0.616016	0.454136	0.048411	0.116886	0.0718661	0.0392189	0.0482801				0.777124	0.39804	0.55715	0.650762	0.798461	0.493635	0.26858	0.406641	0.21841	0.352266	0.205702
3.2682	-6.3383		0.0345641	0.0151492	0.0291886	0.0391162	0.0173249	0.025851	0.0134781	0.0212328	0.0342108	0.032783	0.0149145				0.701865	0.133229	0.56667	0.81176	0.713327	0.43369	0.0500323	0.162272	0.0717857	0.0387385	0.049206				0.777424	0.397401	0.588767	0.701583	0.883865	0.514187	0.277982	0.492541	0.221412	0.365976	0.221152
3.3672	-6.2393		0.0340559	0.0156522	0.0291293	0.0395342	0.017745	0.0254863	0.0161337	0.0237634	0.0323972	0.0313528	0.0163334				0.726071	0.146188	0.638021	0.865187	0.758657	0.400573	0.0536939	0.223702	0.0787297	0.0405238	0.0546529				0.773104	0.414121	0.618802	0.72135	0.930572	0.500829	0.28131	0.592676	0.237697	0.394622	0.232933
3.4663	-6.1402		0.0332895	0.0143465	0.0288961	0.0407136	0.0153384	0.0227961	0.0158272	0.023797	0.0330917	0.0327996	0.0164433				0.735749	0.167534	0.677175	0.898002	0.811578	0.348849	0.0492647	0.286121	0.0987479	0.0451981	0.0561202				0.778212	0.369993	0.656765	0.749532	0.956478	0.483108	0.267998	0.704066	0.252817	0.40661	0.235195
3.5653	-6.0412		0.0338476	0.0156896	0.0308249	0.0418732	0.0167399	0.0232	0.0177796	0.0241585	0.0299333	0.0289453	0.0170213				0.728028	0.183611	0.717115	0.919406	0.840873	0.324492	0.0545868	0.336308	0.101132	0.0510021	0.0536729				0.788949	0.371229	0.67558	0.776632	1	0.470849	0.261099	0.790587	0.279558	0.404792	0.233563
3.6643	-5.9422		0.034864	0.01501	0.0303743	0.041709	0.0175055	0.0199608	0.0165461	0.0242174	0.0268635	0.0289895	0.0173414				0.705149	0.19988	0.718296	0.978145	0.868736	0.368892	0.0659122	0.38541	0.0961889	0.0520083	0.0626986				0.800735	0.397864	0.649723	0.827323	0.983298	0.516493	0.269666	0.851495	0.309378	0.403177	0.232833
3.7634	-5.8431		0.0341559	0.0141645	0.0282044	0.0411964	0.0156917	0.0190549	0.0153126	0.0242342	0.0264079	0.0291441	0.0173605				0.691404	0.218344	0.71542	1	0.882641	0.423768	0.0639071	0.428322	0.11089	0.056014	0.0686978				0.835248	0.39905	0.606622	0.858551	0.970382	0.56913	0.268436	0.890294	0.312054	0.412687	0.239612
3.8624	-5.7441		0.03673	0.0154542	0.0286629	0.0437444	0.0148712	0.0195686	0.0144248	0.0236373	0.0264167	0.0294589	0.0172267				0.662842	0.234251	0.719356	0.984898	0.911697	0.470008	0.0743945	0.45487	0.0943204	0.0607727	0.0698077				0.893213	0.39048	0.554133	0.887226	0.97392	0.621185	0.274408	0.926147	0.288025	0.40993	0.248625
3.9614	-5.6451		0.0376922	0.0171612	0.0298486	0.0432318	0.0166261	0.0193647	0.0176579	0.0259157	0.0230814	0.0298067	0.0192714				0.627219	0.28886	0.693433	0.980579	0.909452	0.510456	0.0824421	0.472198	0.100891	0.0689398	0.0686761				0.924746	0.4137	0.526005	0.896659	0.930873	0.667402	0.270694	0.956715	0.261207	0.398448	0.260487
4.0605	-5.546		0.0343058	0.0189003	0.0285364	0.0421469	0.0159587	0.0203451	0.0173279	0.0256214	0.0237228	0.0292656	0.0197825				0.607867	0.275634	0.672686	0.954782	0.855155	0.534129	0.0748605	0.471304	0.153183	0.0778015	0.0590493				0.952842	0.416122	0.537285	0.905653	0.864269	0.721351	0.27614	0.967024	0.264267	0.408588	0.246814
4.1595	-5.447		0.0332353	0.0152562	0.0276708	0.0420822	0.0150557	0.0208	0.01831	0.0254154	0.0220773	0.0303092	0.0207714				0.60204	0.307811	0.67688	0.957026	0.842318	0.572792	0.0619882	0.48285	0.210565	0.0963949	0.0542847				0.952164	0.42412	0.553473	0.924127	0.781523	0.773929	0.273393	0.98246	0.310479	0.406121	0.235024
4.2585	-5.348		0.0361136	0.0164227	0.0278131	0.042555	0.0165083	0.0216275	0.0180468	0.0264832	0.021666	0.0299834	0.0205517				0.609889	0.359508	0.672452	0.925304	0.848628	0.600357	0.0688571	0.497982	0.245824	0.11641	0.0611231				0.904376	0.446222	0.567492	0.925234	0.711629	0.815826	0.295772	0.978534	0.408524	0.399204	0.224207
4.3576	-5.2489		0.0352805	0.0173753	0.0290068	0.0416045	0.0169441	0.0231294	0.0197556	0.0242594	0.0236698	0.032021	0.0200501				0.613538	0.400189	0.652334	0.89922	0.819535	0.614232	0.0844981	0.484847	0.37302	0.141126	0.0608956				0.861475	0.467937	0.562677	0.938544	0.66761	0.833997	0.318854	1	0.524327	0.391322	0.223504
4.4566	-5.1499		0.0343141	0.0161124	0.0287103	0.0447945	0.0157192	0.0245804	0.0192645	0.0247639	0.0260628	0.0306626	0.0207332				0.610445	0.431598	0.639573	0.88571	0.807621	0.608091	0.0752913	0.512584	0.449484	0.168776	0.0588544				0.822619	0.490106	0.56513	0.942179	0.634096	0.848297	0.328006	0.995204	0.617835	0.387486	0.227966
4.5556	-5.0509		0.0337601	0.0158341	0.0259594	0.044461	0.0142588	0.0230275	0.0205177	0.0249362	0.0241696	0.0284263	0.0177761				0.61659	0.439651	0.655134	0.83245	0.792091	0.622882	0.079552	0.52637	0.503867	0.218784	0.0577661				0.80634	0.505891	0.57361	0.932388	0.637578	0.830631	0.328729	0.987304	0.660403	0.396804	0.223306
4.6547	-4.9518		0.0340309	0.0171612	0.0285562	0.0431373	0.0161275	0.0219569	0.0217119	0.024436	0.0240104	0.0298123	0.0171551				0.610097	0.467365	0.657299	0.808466	0.798414	0.619025	0.0866715	0.540972	0.560842	0.267579	0.0619244				0.816115	0.510845	0.600593	0.935772	0.633352	0.808029	0.335392	0.962077	0.689106	0.432949	0.227696
4.7537	-4.8528		0.034335	0.0175572	0.0302478	0.0449139	0.0151303	0.0206824	0.0229532	0.0260166	0.0231965	0.0307344	0.0172219				0.588463	0.512937	0.653568	0.801254	0.787511	0.64821	0.101427	0.550183	0.626384	0.34207	0.0582372				0.794538	0.515479	0.615838	0.942695	0.603101	0.706266	0.345928	0.935828	0.698993	0.477657	0.232446
4.8528	-4.7537		0.0331353	0.0174181	0.0287024	0.0442769	0.0153227	0.0220431	0.021323	0.0250959	0.0233999	0.0304583	0.0165484				0.586071	0.540474	0.654726	0.75781	0.754052	0.659117	0.107658	0.57035	0.656714	0.459447	0.0592984				0.743423	0.46702	0.637043	0.926984	0.57791	0.631707	0.364776	0.902038	0.698117	0.539307	0.243965
4.9518	-4.6547		0.0327605	0.0178943	0.0298012	0.0451826	0.0159155	0.0228039	0.0214723	0.024684	0.0233778	0.0312369	0.0183876				0.557741	0.542809	0.691094	0.752399	0.739148	0.683236	0.132157	0.604424	0.678227	0.620549	0.0560768				0.69059	0.519003	0.667934	0.927023	0.556344	0.59878	0.387686	0.873755	0.744278	0.636965	0.249238
5.0508	-4.5557		0.0330354	0.0173431	0.0316074	0.0448144	0.0169598	0.0225294	0.0214212	0.0256845	0.0244793	0.0345003	0.0196058				0.54308	0.559854	0.715435	0.749131	0.707927	0.702177	0.170108	0.599658	0.656118	0.802036	0.0548207				0.657504	0.555216	0.677075	0.914958	0.530273	0.600289	0.416736	0.849997	0.804953	0.701886	0.252555
5.1499	-4.4566		0.0322273	0.016091	0.029734	0.0441774	0.0173406	0.0232431	0.0196888	0.0263108	0.0239883	0.0340033	0.0184306				0.516221	0.588248	0.741313	0.742529	0.672504	0.720921	0.19783	0.611473	0.686907	0.887154	0.0551672				0.616101	0.57503	0.668895	0.910045	0.513577	0.585658	0.427083	0.858464	0.843787	0.740273	0.248932
5.2489	-4.3576		0.0317983	0.0166635	0.0308604	0.0434309	0.0176311	0.0214941	0.0186321	0.0255668	0.0259301	0.0377581	0.0189035				0.49234	0.579204	0.745869	0.744626	0.651404	0.713494	0.279689	0.603269	0.689367	0.920679	0.0594121				0.581572	0.607754	0.652014	0.924617	0.520958	0.593602	0.448929	0.881524	0.844089	0.777233	0.251167
5.3479	-4.2586		0.0322565	0.0168187	0.0331607	0.0438191	0.0187775	0.0210549	0.0183217	0.0255626	0.0258461	0.0386195	0.0184449				0.472976	0.590605	0.74736	0.758233	0.633388	0.72062	0.36358	0.598382	0.641128	0.917738	0.065303				0.56594	0.633253	0.646327	0.922925	0.530758	0.564164	0.486988	0.894821	0.82389	0.797165	0.262425
5.447	-4.1595		0.0318524	0.0168508	0.0306905	0.0435802	0.0187382	0.0213098	0.0182392	0.0265546	0.0252047	0.0403203	0.017671				0.471412	0.652239	0.740321	0.744452	0.628837	0.750168	0.457285	0.592869	0.642571	0.906286	0.0741826				0.557631	0.658206	0.647878	0.911979	0.54311	0.565545	0.557556	0.871602	0.773418	0.844596	0.268978
5.546	-4.0605		0.0303029	0.0165512	0.0305442	0.0455211	0.0186126	0.0219059	0.0161297	0.0242048	0.0266025	0.0416676	0.0187029				0.45977	0.663374	0.725161	0.730371	0.615001	0.75916	0.610902	0.580012	0.694632	0.917738	0.0810047				0.559893	0.63798	0.657844	0.89661	0.546703	0.559105	0.610866	0.849673	0.74266	0.907408	0.281994
5.645	-3.9615		0.0328896	0.0176161	0.0277262	0.0463123	0.0182632	0.0242235	0.0151594	0.0231581	0.0279207	0.0402706	0.0201265				0.460169	0.725895	0.691926	0.757286	0.629728	0.760001	0.748671	0.577625	0.728841	0.904073	0.0949034				0.545617	0.620033	0.668718	0.870857	0.558626	0.537634	0.65704	0.809983	0.734542	0.970138	0.298345
5.7441	-3.8624		0.033731	0.0170328	0.0295601	0.0499453	0.0181376	0.0227412	0.0154776	0.0255962	0.0270227	0.0411927	0.0223718				0.461994	0.744004	0.688558	0.760546	0.640033	0.794458	0.85069	0.571956	0.741234	0.914966	0.113448				0.55216	0.64454	0.647722	0.889624	0.556142	0.497918	0.709833	0.800909	0.737794	0.978413	0.315075
5.8431	-3.7634		0.0318399	0.0176482	0.0304138	0.048303	0.0189031	0.0217216	0.0145741	0.0232085	0.0269343	0.0441358	0.0235852				0.444171	0.752944	0.694333	0.744482	0.675364	0.802288	0.937511	0.584014	0.76848	0.886291	0.136372				0.544166	0.662386	0.65923	0.921997	0.574772	0.469191	0.763969	0.812157	0.73605	1	0.327333
5.9422	-3.6643		0.0310735	0.0182154	0.0310936	0.0516672	0.0199552	0.0218196	0.0147509	0.0245453	0.0260407	0.0432082	0.0247365				0.437985	0.753247	0.694273	0.723577	0.672263	0.807129	0.98443	0.592583	0.773815	0.89386	0.173921				0.551545	0.691796	0.702347	0.928536	0.598076	0.468546	0.817441	0.83561	0.721855	0.973647	0.364965
6.0412	-3.5653		0.0303945	0.0197191	0.0287696	0.053414	0.018483	0.0229333	0.0151516	0.0254491	0.0264477	0.0448371	0.0284341				0.442555	0.755996	0.695559	0.707315	0.708064	0.820225	0.988021	0.601056	0.814145	0.872806	0.251845				0.553626	0.739103	0.720623	0.920657	0.623846	0.501586	0.878323	0.837342	0.701588	0.951174	0.454111
6.1402	-3.4663		0.0296864	0.0194247	0.0289949	0.0496865	0.0192054	0.0227804	0.0138395	0.0261301	0.0258063	0.0452292	0.0270392				0.437058	0.782934	0.70991	0.700876	0.756315	0.815431	1	0.606551	0.785329	0.861906	0.370106				0.559806	0.783096	0.720149	0.922032	0.623866	0.561452	0.926478	0.816014	0.683389	0.918933	0.584035
6.2393	-3.3672		0.02892	0.0224054	0.0285957	0.0493481	0.0179766	0.0237412	0.0134781	0.0257601	0.0255365	0.0449752	0.0254292				0.430322	0.77556	0.7152	0.686443	0.78036	0.796311	0.939512	0.626171	0.816406	0.853389	0.525228				0.567477	0.81296	0.704539	0.918657	0.610437	0.623493	0.970937	0.788248	0.683303	0.90873	0.681879
6.3383	-3.2682		0.0292074	0.0252415	0.0283744	0.0516124	0.0183417	0.0231412	0.0140202	0.0252052	0.025448	0.0457096	0.0251522				0.412342	0.774009	0.715261	0.688065	0.803337	0.806015	0.919175	0.630164	0.857138	0.856329	0.721137				0.566231	0.867735	0.695465	0.891864	0.597553	0.633242	0.989851	0.764773	0.685843	0.89936	0.752114
6.4373	-3.1692		0.0293282	0.0251077	0.0292834	0.0524087	0.0182789	0.0229451	0.0143266	0.0256466	0.0265406	0.0472557	0.0236951				0.408172	0.812481	0.719091	0.664048	0.816237	0.809359	0.929157	0.65462	0.865922	0.833029	0.897809				0.566681	0.877415	0.69072	0.851927	0.582388	0.654454	1	0.746502	0.675178	0.878298	0.769402
6.5364	-3.0701		0.0286909	0.0260334	0.0292083	0.0550314	0.0190798	0.0214157	0.0155012	0.0234313	0.0278189	0.0481557	0.0209625				0.373157	0.874847	0.703522	0.661151	0.825023	0.779161	0.890826	0.671193	0.89006	0.834555	0.999453				0.563314	0.888264	0.697768	0.823322	0.572612	0.670361	0.990421	0.73985	0.659492	0.867012	0.774945
6.6354	-2.9711		0.0289658	0.0278475	0.0313822	0.0595949	0.0191269	0.0238314	0.0151437	0.023528	0.029115	0.0500442	0.0266188				0.359974	0.810109	0.680043	0.649043	0.850191	0.778389	0.827511	0.683347	0.883968	0.844118	1				0.571347	0.920441	0.699721	0.79679	0.570553	0.692748	0.990972	0.730962	0.648386	0.879952	0.762011
6.7344	-2.8721		0.0300571	0.0265151	0.0294652	0.0636907	0.0197707	0.0237098	0.0145623	0.0236205	0.0292256	0.0586692	0.025563				0.347538	0.839744	0.651426	0.626797	0.846084	0.802842	0.780972	0.708071	0.887369	0.856966	0.990211				0.575589	0.902746	0.665342	0.75638	0.586485	0.664215	0.995616	0.719177	0.62787	0.903735	0.74429
6.8335	-2.773		0.0298989	0.0256535	0.031232	0.0710361	0.021294	0.0253137	0.0157369	0.0240997	0.031539	0.0722584	0.0238671				0.337425	0.882989	0.652319	0.596548	0.842929	0.79664	0.781179	0.725911	0.903598	0.890491	0.958937				0.554753	0.879324	0.636891	0.721642	0.620906	0.632611	0.954157	0.708164	0.612079	0.947824	0.778281
6.9325	-2.674		0.0305195	0.0283344	0.0312952	0.0804967	0.0219731	0.0269294	0.0157094	0.0255626	0.0329457	0.108139	0.0244021				0.32518	0.860757	0.634797	0.577359	0.848454	0.809099	0.772031	0.749585	0.924818	0.912369	0.915286				0.536464	0.925975	0.628935	0.712221	0.630631	0.625557	0.931254	0.686512	0.600617	0.982932	0.805745
7.0315	-2.575		0.0318066	0.0272214	0.0334097	0.0957798	0.023783	0.0282745	0.0172689	0.0243645	0.0338613	0.167156	0.0259356				0.316063	0.831136	0.670544	0.570415	0.865679	0.795183	0.733681	0.778147	0.886224	0.923419	0.8777				0.531025	0.863446	0.630736	0.678196	0.634853	0.632038	0.945734	0.682261	0.603096	0.987874	0.806809
7.1306	-2.4759		0.0298572	0.0291906	0.0378641	0.110078	0.0262955	0.0301451	0.0165226	0.026769	0.0368339	0.233539	0.0260025				0.308677	0.860993	0.699276	0.528184	0.860839	0.797583	0.724431	0.813706	0.884441	0.950147	0.871073				0.533547	0.880922	0.645624	0.65407	0.640362	0.658161	0.901239	0.694454	0.594383	0.978166	0.770871
7.2296	-2.3769		0.0310277	0.0324709	0.0398127	0.124709	0.0292007	0.0294824	0.0184828	0.0275047	0.0363915	0.282264	0.0290647				0.308822	0.877263	0.727485	0.507662	0.859541	0.804572	0.72297	0.861376	0.863576	0.959431	0.885984				0.53927	0.886952	0.66316	0.641512	0.634746	0.68699	0.854947	0.705715	0.589514	0.966937	0.761993
7.3287	-2.2778		0.0330937	0.033905	0.0423224	0.140649	0.0291654	0.0332471	0.0180271	0.0270212	0.0400232	0.319034	0.0310377				0.310629	0.84346	0.756027	0.475009	0.872666	0.77447	0.716117	0.876794	0.867223	0.965501	0.900554				0.550071	0.838384	0.721545	0.612589	0.651429	0.732431	0.842251	0.733736	0.593331	0.95815	0.754998
7.4277	-2.1788		0.032773	0.0365485	0.0484012	0.162501	0.033315	0.0357961	0.0212248	0.0266891	0.0443758	0.34265	0.0323562				0.304716	0.872246	0.800668	0.457619	0.864249	0.751234	0.72447	0.899713	0.902368	0.970019	0.874679				0.564765	0.832379	0.770784	0.580266	0.666029	0.744112	0.852348	0.756279	0.586046	0.965083	0.771349
7.5267	-2.0798		0.0354013	0.0407278	0.0582032	0.180711	0.0391096	0.0371961	0.024175	0.0272104	0.0492814	0.343225	0.0330728				0.30972	0.815768	0.827431	0.434902	0.833402	0.762237	0.72924	0.894686	0.896446	0.98514	0.849225				0.576251	0.844472	0.814548	0.53803	0.708824	0.762191	0.869095	0.78744	0.562823	0.969962	0.7612
7.6258	-1.9807		0.0346765	0.0434943	0.0744437	0.209256	0.0456776	0.0438039	0.0262963	0.0276644	0.0604904	0.339348	0.0365698				0.304999	0.824649	0.847829	0.37994	0.810233	0.736772	0.703017	0.873738	0.82459	0.979907	0.835354				0.5894	0.859013	0.813836	0.480294	0.767739	0.767476	0.874811	0.806298	0.529698	0.975343	0.737548
7.7248	-1.8817		0.0354971	0.0524682	0.104948	0.256768	0.0507067	0.0501373	0.0287554	0.0294089	0.078852	0.348669	0.0426942				0.294121	0.870473	0.88282	0.342769	0.789728	0.706841	0.723761	0.853727	0.718179	0.977842	0.789288				0.583992	0.89886	0.772803	0.416062	0.818513	0.779776	0.880891	0.82083	0.493809	0.975759	0.724469
7.8238	-1.7827		0.0427156	0.0596495	0.158199	0.335005	0.0567564	0.0537843	0.0335676	0.03038	0.128027	0.392772	0.0460335				0.285641	0.827649	0.8675	0.313994	0.779771	0.701364	0.715243	0.845037	0.649908	0.942051	0.761924				0.58512	0.913881	0.708658	0.34743	0.861022	0.805471	0.895849	0.824322	0.45821	0.981795	0.722035
7.9229	-1.6836		0.0490636	0.0673124	0.239595	0.448049	0.0691269	0.0631137	0.0407761	0.0338606	0.215377	0.49259	0.0573507				0.289117	0.859575	0.86859	0.259079	0.774178	0.693917	0.759785	0.827058	0.602733	0.915758	0.761399				0.56847	0.932181	0.650778	0.29764	0.902439	0.813734	0.89121	0.811287	0.425208	0.951113	0.726668
8.0219	-1.5846		0.0520502	0.0780254	0.347532	0.565781	0.0874607	0.0779647	0.0581197	0.034033	0.344501	0.584279	0.0789486				0.283684	0.824642	0.814571	0.207044	0.706125	0.669067	0.752995	0.807603	0.578685	0.868827	0.78755				0.543803	0.978882	0.605032	0.246838	0.951015	0.823926	0.858251	0.815448	0.399803	0.892307	0.729174
[truncated: 193 more rows]

## Sheet: 1-221 (1)
Oocyte No.1							Oocyte No.2							Oocyte No.3							Oocyte No.4							Oocyte No.5							Oocyte No.6							Oocyte No.7							Oocyte No.8
[truncated: 439 more rows]
[truncated: 29 more columns]

[truncated: 39 more sheets: 1-221 (2), 1-278(1), 1-278(2), 95-278(1), 95-278(2), 95-323(1), 95-323(2), 143-278(1), 143-278(2), 176-242(1), 176-242(2), 176-278(1), 176-278(2), 195-323(1), 195-323(2), FL 1-323(old confocal) (1), FL 1-323(old confocal) (2), 176-278(new confocal)(1), 176-278(new confocal)(2), 176-278,S225A(1) …]
