# Supplementary material for: Identification of locally activated spindle-associated proteins in oocytes uncovers a phosphatase-driven mechanism
Source: J Cell Sci. 2025 Nov 20;138(22):jcs264161. doi: 10.1242/jcs.264161 (PMC12669969; doi:10.1242/jcs.264161)
Supplement: Table S2. Measurements of the signal intensities in Fig. S8. [file joces-138-264161-TableS2.xlsx]

## Sheet: Read me
	Data explanation
	1. Context of sheets
	Sheet 1 is row singal intensity data measured from oocytes expressing GFP-Mei-38 full length under wild type background, which is used for comparison with wrd or wdb single knockdown experiments.
	Sheet 2 is the normalised data based on sheet 1.
	Sheet 3 is row singal intensity data measured from oocytes expressing GFP-Mei-38 full length under wrd knockdwon background.
	Sheet 4 is the normalised data based on sheet 3.
	Sheet 5 is row singal intensity data measured from oocytes expressing GFP-Mei-38 full length under wdb knockdwon background.
	Sheet 6 is the normalised data based on sheet 5.
	Sheet 7 is row singal intensity data measured from oocytes expressing GFP-Mei-38 full length under wild type background, which is used for comparison with wrd and wdb double knockdown experiments.
	Sheet 8 is the normalised data based on sheet 7.
	Sheet 9 is row singal intensity data measured from oocytes expressing GFP-Mei-38 full length under wrd and wdb double knockdown background.
	Sheet 10 is the normalised data based on sheet 9.
	2. Each sheet contains signal intensity gray value from three channels, including DNA, tubulin and GFP .
	3. Each channel contains two columns, one named "Dis" shows the length of measurement, the other one is named as channel.
	4. Each column is segmented into two parts, longer one is the spindle area, shorter one is the ectopic cluster.
	5. Normalised data is accumulated and aligned together.

## Sheet: 1
	Dis	DNA	Dis	Tub	Dis	GFP			Dis	DNA	Dis	Tub	Dis	GFP			Dis	DNA	Dis	Tub	Dis	GFP			Dis	DNA	Dis	Tub	Dis	GFP			Dis	DNA	Dis	Tub	Dis	GFP			Dis	DNA	Dis	Tub	Dis	GFP			Dis
	0	0.1464	0	6.5189	0	10.0062			0	0.0821	0	1.4226	0	6.0213			0	0.3061	0	7.6063	0	6.7422			0	0.429	0	1.5694	0	4.1834			0	0.029	0	28.7797	0	3.7957			0	0.2043	0	0.34343	0	1.9102			0
	0.099	0.1915	0.099	6.9249	0.099	10.962			0.099	0.1064	0.099	1.5523	0.099	6.6789			0.099	0.6276	0.099	6.5989	0.099	6.165			0.099	0.4388	0.099	1.6336	0.099	4.9864			0.099	0.0885	0.099	24.4888	0.099	3.79			0.099	0.1572	0.099	0.39535	0.099	1.9636			0.099
	0.1981	0.1929	0.1981	7.0649	0.1981	11.2814			0.1981	0.1154	0.1981	1.4493	0.1981	7.8756			0.1981	0.56	0.1981	6.7114	0.1981	6.6267			0.1981	0.3622	0.1981	1.7008	0.1981	6.4204			0.1981	0.0671	0.1981	20.5168	0.1981	3.8831			0.1981	0.1323	0.1981	0.37496	0.1981	1.89			0.1981
	0.2971	0.2416	0.2971	7.2134	0.2971	10.1169			0.2971	0.0401	0.2971	1.4525	0.2971	7.8112			0.2971	0.3633	0.2971	7.0627	0.2971	6.7889			0.2971	0.2907	0.2971	1.7828	0.2971	6.317			0.2971	0.0141	0.2971	17.2743	0.2971	3.9516			0.2971	0.1076	0.2971	0.42744	0.2971	1.2874			0.2971
	0.3962	0.1841	0.3962	7.4926	0.3962	9.4116			0.3962	0.064	0.3962	1.4883	0.3962	7.0421			0.3962	0.2818	0.3962	8.0518	0.3962	6.8976			0.3962	0.4573	0.3962	1.9979	0.3962	6.3431			0.3962	0.1036	0.3962	14.6368	0.3962	3.5068			0.3962	0.0728	0.3962	0.33091	0.3962	0.9359			0.3962
	0.4952	0.2261	0.4952	6.8713	0.4952	9.5601			0.4952	0.1485	0.4952	1.568	0.4952	6.8762			0.4952	0.3352	0.4952	8.194	0.4952	7.0666			0.4952	0.4709	0.4952	2.2282	0.4952	6.3159			0.4952	0.0646	0.4952	13.0687	0.4952	3.3744			0.4952	0.111	0.4952	0.43344	0.4952	0.6933			0.4952
	0.5943	0.3029	0.5943	6.6373	0.5943	9.7463			0.5943	0.2485	0.5943	1.4615	0.5943	6.3896			0.5943	0.3125	0.5943	8.0106	0.5943	7.1555			0.5943	0.4881	0.5943	2.2203	0.5943	5.6288			0.5943	0.0636	0.5943	11.4636	0.5943	3.1218			0.5943	0.0767	0.5943	0.36191	0.5943	0.8627			0.5943
	0.6933	0.3237	0.6933	6.276	0.6933	10.0779			0.6933	0.1283	0.6933	1.4518	0.6933	6.0094			0.6933	0.2513	0.6933	7.9061	0.6933	6.435			0.6933	0.6032	0.6933	2.4628	0.6933	5.3885			0.6933	0.0568	0.6933	11.1457	0.6933	3.1341			0.6933	0.2364	0.6933	0.42101	0.6933	0.8394			0.6933
	0.7923	0.4156	0.7923	6.5002	0.7923	10.0725			0.7923	0.1081	0.7923	1.4336	0.7923	5.9654			0.7923	0.3314	0.7923	7.9828	0.7923	6.4163			0.7923	0.5622	0.7923	2.2722	0.7923	5.0346			0.7923	0.0366	0.7923	10.0554	0.7923	2.8689			0.7923	0.1825	0.7923	0.42377	0.7923	1.0989			0.7923
	0.8914	0.5055	0.8914	6.7569	0.8914	10.0977			0.8914	0.2424	0.8914	1.9709	0.8914	5.8807			0.8914	0.2927	0.8914	8.5156	0.8914	6.2433			0.8914	0.565	0.8914	2.3499	0.8914	5.139			0.8914	0.0743	0.8914	9.003	0.8914	2.4163			0.8914	0.1226	0.8914	0.3795	0.8914	1.5156			0.8914
	0.9904	0.6983	0.9904	7.6226	0.9904	10.5183			0.9904	0.1468	0.9904	1.9983	0.9904	5.6622			0.9904	0.2144	0.9904	8.5144	0.9904	7.1528			0.9904	0.5908	0.9904	2.4895	0.9904	4.6153			0.9904	0.1567	0.9904	7.0374	0.9904	1.9879			0.9904	0.1824	0.9904	0.40621	0.9904	1.4706			0.9904
	1.0895	0.738	1.0895	8.1086	1.0895	11.1404			1.0895	0.2257	1.0895	2.1978	1.0895	5.2432			1.0895	0.2572	1.0895	8.2036	1.0895	6.9459			1.0895	0.738	1.0895	2.9577	1.0895	5.0044			1.0895	0.1142	1.0895	5.3582	1.0895	1.6607			1.0895	0.2466	1.0895	0.49884	1.0895	1.4532			1.0895
	1.1885	0.6764	1.1885	7.9703	1.1885	12.0451			1.1885	0.1751	1.1885	2.6609	1.1885	5.1309			1.1885	0.2396	1.1885	7.656	1.1885	6.7471			1.1885	0.6014	1.1885	3.4803	1.1885	5.017			1.1885	0.1039	1.1885	4.305	1.1885	2.0537			1.1885	0.3059	1.1885	0.28789	1.1885	1.6395			1.1885
	1.2876	0.5179	1.2876	7.9232	1.2876	13.5022			1.2876	0.3011	1.2876	2.8384	1.2876	5.0749			1.2876	0.1496	1.2876	8.1128	1.2876	7.4002			1.2876	0.5221	1.2876	3.9323	1.2876	5.2272			1.2876	0.0543	1.2876	3.541	1.2876	2.4567			1.2876	0.3882	1.2876	0.33251	1.2876	1.2973			1.2876
	1.3866	0.3412	1.3866	7.9369	1.3866	13.8474			1.3866	0.2927	1.3866	3.5838	1.3866	4.8771			1.3866	0.1853	1.3866	8.4532	1.3866	8.8546			1.3866	0.5973	1.3866	4.3084	1.3866	5.3731			1.3866	0.1182	1.3866	2.9756	1.3866	2.7068			1.3866	0.4479	1.3866	0.35442	1.3866	1.315			1.3866
	1.4856	0.2248	1.4856	8.2487	1.4856	12.6604			1.4856	0.2313	1.4856	3.5297	1.4856	5.4505			1.4856	0.1314	1.4856	8.0472	1.4856	9.6042			1.4856	0.5296	1.4856	4.1589	1.4856	5.6053			1.4856	0.0537	1.4856	2.6692	1.4856	2.6005			1.4856	0.3794	1.4856	0.30026	1.4856	1.128			1.4856
	1.5847	0.2159	1.5847	8.272	1.5847	12.0655			1.5847	0.2505	1.5847	4.966	1.5847	5.2468			1.5847	0.1255	1.5847	6.8172	1.5847	9.5799			1.5847	0.5799	1.5847	4.2814	1.5847	5.668			1.5847	0.0338	1.5847	2.8548	1.5847	2.3947			1.5847	0.3222	1.5847	0.40746	1.5847	1.2661			1.5847
	1.6837	0.227	1.6837	8.6682	1.6837	11.155			1.6837	0.3294	1.6837	5.6353	1.6837	6.0564			1.6837	0.2151	1.6837	6.3243	1.6837	9.1517			1.6837	0.5916	1.6837	4.2868	1.6837	5.8432			1.6837	0.0607	1.6837	2.8948	1.6837	2.3448			1.6837	0.1805	1.6837	0.44429	1.6837	1.7135			1.6837
	1.7828	0.2858	1.7828	7.7955	1.7828	11.2897			1.7828	0.3343	1.7828	7.732	1.7828	7.1573			1.7828	0.2256	1.7828	6.063	1.7828	7.3007			1.7828	0.6491	1.7828	4.8203	1.7828	5.9826			1.7828	0.1027	1.7828	3.1448	1.7828	2.4441			1.7828	0.2414	1.7828	0.52774	1.7828	1.8599			1.7828
	1.8818	0.1527	1.8818	7.3512	1.8818	11.7584			1.8818	0.4261	1.8818	10.6999	1.8818	9.4602			1.8818	0.2077	1.8818	4.8647	1.8818	6.2621			1.8818	0.5582	1.8818	5.5083	1.8818	6.6034			1.8818	0.0895	1.8818	3.7632	1.8818	2.4044			1.8818	0.2608	1.8818	0.42799	1.8818	2.1445			1.8818
	1.9809	0.24	1.9809	7.1714	1.9809	11.7773			1.9809	0.4719	1.9809	14.8302	1.9809	11.3685			1.9809	0.1842	1.9809	4.9144	1.9809	6.7742			1.9809	0.5567	1.9809	5.4849	1.9809	7.5434			1.9809	0.1269	1.9809	4.5811	1.9809	2.5858			1.9809	0.2298	1.9809	0.37711	1.9809	2.3477			1.9809
	2.0799	0.2981	2.0799	7.17	2.0799	11.8729			2.0799	0.3496	2.0799	16.5038	2.0799	11.8798			2.0799	0.1904	2.0799	4.2704	2.0799	6.3822			2.0799	0.5559	2.0799	5.12	2.0799	7.8365			2.0799	0.103	2.0799	5.3557	2.0799	2.5646			2.0799	0.1722	2.0799	0.30033	2.0799	2.0529			2.0799
	2.1789	0.2532	2.1789	6.8185	2.1789	10.0073			2.1789	0.2319	2.1789	14.3542	2.1789	11.0698			2.1789	0.2521	2.1789	3.6993	2.1789	6.184			2.1789	0.4207	2.1789	4.9382	2.1789	7.7854			2.1789	0.0886	2.1789	6.4054	2.1789	2.4709			2.1789	0.1699	2.1789	0.40097	2.1789	1.9244			2.1789
	2.278	0.2265	2.278	7.2375	2.278	9.0007			2.278	0.2375	2.278	11.5983	2.278	9.5139			2.278	0.1884	2.278	3.1106	2.278	5.6811			2.278	0.4168	2.278	5.0337	2.278	7.7261			2.278	0.1246	2.278	7.1499	2.278	2.6762			2.278	0.2232	2.278	0.26291	2.278	1.8165			2.278
	2.377	0.1682	2.377	7.729	2.377	8.4657			2.377	0.2033	2.377	7.9399	2.377	7.8988			2.377	0.1329	2.377	2.6803	2.377	5.027			2.377	0.3837	2.377	4.878	2.377	7.8623			2.377	0.1008	2.377	7.738	2.377	3.1059			2.377	0.2174	2.377	0.3329	2.377	2.0309			2.377
	2.4761	0.2532	2.4761	7.2769	2.4761	8.1658			2.4761	0.1597	2.4761	4.9533	2.4761	7.1557			2.4761	0.247	2.4761	2.654	2.4761	5.2394			2.4761	0.4543	2.4761	5.0896	2.4761	7.207			2.4761	0.0891	2.4761	7.8235	2.4761	3.1086			2.4761	0.2861	2.4761	0.29686	2.4761	1.8877			2.4761
	2.5751	0.2595	2.5751	7.2432	2.5751	7.516			2.5751	0.1597	2.5751	3.4699	2.5751	6.9992			2.5751	0.1531	2.5751	2.7889	2.5751	5.7101			2.5751	0.4345	2.5751	4.9936	2.5751	7.2711			2.5751	0.0333	2.5751	8.2582	2.5751	2.8503			2.5751	0.4317	2.5751	0.38161	2.5751	1.7056			2.5751
	2.6742	0.1602	2.6742	6.3923	2.6742	7.3843			2.6742	0.2301	2.6742	2.9035	2.6742	7.3466			2.6742	0.1476	2.6742	2.4228	2.6742	5.608			2.6742	0.3336	2.6742	5.1912	2.6742	8.0931			2.6742	0.0687	2.6742	9.112	2.6742	2.905			2.6742	0.5687	2.6742	0.34256	2.6742	1.6966			2.6742
	2.7732	0.1769	2.7732	6.3497	2.7732	8.3156			2.7732	0.3786	2.7732	3.4942	2.7732	8.0211			2.7732	0.1616	2.7732	2.3537	2.7732	5.1151			2.7732	0.3044	2.7732	5.4743	2.7732	8.2787			2.7732	0.1164	2.7732	11.0241	2.7732	2.5589			2.7732	0.5369	2.7732	0.52152	2.7732	1.4411			2.7732
	2.8722	0.1296	2.8722	5.923	2.8722	9.5209			2.8722	0.389	2.8722	4.0754	2.8722	7.4461			2.8722	0.0932	2.8722	2.5918	2.8722	5.0531			2.8722	0.3374	2.8722	5.2141	2.8722	8.6495			2.8722	0.0883	2.8722	12.9373	2.8722	2.57			2.8722	0.5947	2.8722	0.70266	2.8722	1.296			2.8722
	2.9713	0.2796	2.9713	5.8715	2.9713	10.3527			2.9713	0.3582	2.9713	4.4398	2.9713	7.2816			2.9713	0.1964	2.9713	2.9802	2.9713	5.4377			2.9713	0.3129	2.9713	5.0981	2.9713	8.4174			2.9713	0.233	2.9713	15.8069	2.9713	3.0727			2.9713	0.7078	2.9713	0.79567	2.9713	1.2077			2.9713
	3.0703	0.3497	3.0703	5.6832	3.0703	9.5946			3.0703	0.3685	3.0703	4.4018	3.0703	7.0092			3.0703	0.2376	3.0703	3.8661	3.0703	6.4269			3.0703	0.2658	3.0703	5.6273	3.0703	7.8902			3.0703	0.2294	3.0703	19.0609	3.0703	3.7549			3.0703	0.6405	3.0703	0.74546	3.0703	1.1684			3.0703
	3.1694	0.4053	3.1694	6.296	3.1694	8.4395			3.1694	0.3177	3.1694	4.7942	3.1694	8.0967			3.1694	0.1953	3.1694	5.8903	3.1694	7.7131			3.1694	0.3293	3.1694	5.9023	3.1694	7.3515			3.1694	0.2742	3.1694	23.0912	3.1694	4.119			3.1694	0.6882	3.1694	0.85582	3.1694	1.5052			3.1694
	3.2684	0.5168	3.2684	6.3283	3.2684	8.5084			3.2684	0.3018	3.2684	4.2815	3.2684	8.4116			3.2684	0.1368	3.2684	7.5905	3.2684	8.1992			3.2684	0.4385	3.2684	5.7939	3.2684	7.577			3.2684	0.276	3.2684	25.2759	3.2684	4.9437			3.2684	0.6048	3.2684	0.80487	3.2684	1.614			3.2684
	3.3675	0.4607	3.3675	5.6433	3.3675	9.7639			3.3675	0.3526	3.3675	4.4727	3.3675	8.1246			3.3675	0.1337	3.3675	10.3167	3.3675	8.2255			3.3675	0.4021	3.3675	5.8293	3.3675	7.6761			3.3675	0.3699	3.3675	24.6085	3.3675	5.2583			3.3675	0.4632	3.3675	0.78429	3.3675	1.6865			3.3675
	3.4665	0.4664	3.4665	6.1741	3.4665	12.0244			3.4665	0.4031	3.4665	4.1225	3.4665	8.8063			3.4665	0.1891	3.4665	12.375	3.4665	7.8183			3.4665	0.2787	3.4665	6.1333	3.4665	7.9063			3.4665	0.4028	3.4665	22.0198	3.4665	4.7969			3.4665	0.4696	3.4665	0.67798	3.4665	2.0322			3.4665
	3.5655	0.5138	3.5655	6.5638	3.5655	12.9551			3.5655	0.5867	3.5655	4.4841	3.5655	8.8309			3.5655	0.194	3.5655	12.2472	3.5655	7.4655			3.5655	0.2699	3.5655	6.6338	3.5655	8.4057			3.5655	0.4543	3.5655	19.7084	3.5655	4.3119			3.5655	0.4632	3.5655	0.63231	3.5655	1.6868			3.5655
	3.6646	0.4901	3.6646	6.8838	3.6646	13.5635			3.6646	0.546	3.6646	4.8925	3.6646	8.5683			3.6646	0.2929	3.6646	11.1495	3.6646	7.4758			3.6646	0.3205	3.6646	6.8604	3.6646	8.2261			3.6646	0.4918	3.6646	17.8813	3.6646	3.6768			3.6646	0.3597	3.6646	0.50294	3.6646	1.6857			3.6646
	3.7636	0.678	3.7636	7.5003	3.7636	12.4239			3.7636	0.3854	3.7636	4.9147	3.7636	8.6737			3.7636	0.2987	3.7636	9.4627	3.7636	7.2412			3.7636	0.2474	3.7636	6.4608	3.7636	8.8763			3.7636	0.4304	3.7636	17.1745	3.7636	3.5246			3.7636	0.3345	3.7636	0.49731	3.7636	1.8318			3.7636
	3.8627	0.7512	3.8627	7.6686	3.8627	12.0891			3.8627	0.4072	3.8627	5.2299	3.8627	8.8763			3.8627	0.277	3.8627	8.0446	3.8627	6.5822			3.8627	0.3278	3.8627	6.1295	3.8627	10.2382			3.8627	0.3713	3.8627	16.0528	3.8627	3.7797			3.8627	0.3499	3.8627	0.43029	3.8627	1.9876			3.8627
	3.9617	0.7036	3.9617	7.8924	3.9617	11.4694			3.9617	0.4512	3.9617	5.3232	3.9617	8.946			3.9617	0.1658	3.9617	7.5787	3.9617	6.1873			3.9617	0.2868	3.9617	5.7653	3.9617	10.4088			3.9617	0.5189	3.9617	16.0161	3.9617	3.9187			3.9617	0.2501	3.9617	0.3795	3.9617	2.2305			3.9617
	4.0608	0.4832	4.0608	8.5791	4.0608	10.8972			4.0608	0.3843	4.0608	4.2164	4.0608	9.4481			4.0608	0.2662	4.0608	7.1926	4.0608	5.6434			4.0608	0.2742	4.0608	6.1474	4.0608	10.7156			4.0608	0.5408	4.0608	13.0398	4.0608	4.1097			4.0608	0.2889	4.0608	0.38383	4.0608	2.2559			4.0608
	4.1598	0.4708	4.1598	8.5969	4.1598	10.2963			4.1598	0.2752	4.1598	3.3926	4.1598	8.543			4.1598	0.247	4.1598	6.5858	4.1598	6.0572			4.1598	0.1806	4.1598	6.0297	4.1598	11.1942			4.1598	0.613	4.1598	10.8505	4.1598	3.5779			4.1598	0.2145	4.1598	0.15794	4.1598	2.1372			4.1598
	4.2588	0.4259	4.2588	8.9031	4.2588	10.6737			4.2588	0.2735	4.2588	3.1328	4.2588	7.5947			4.2588	0.1987	4.2588	6.2922	4.2588	5.6807			4.2588	0.3011	4.2588	6.2512	4.2588	10.5439			4.2588	0.5542	4.2588	9.2465	4.2588	3.1524			4.2588	0.0908	4.2588	0.16164	4.2588	2.0731			4.2588
	4.3579	0.2347	4.3579	10.0869	4.3579	11.3375			4.3579	0.3015	4.3579	3.3091	4.3579	6.9356			4.3579	0.356	4.3579	6.52	4.3579	5.6439			4.3579	0.2526	4.3579	6.1223	4.3579	9.8698			4.3579	0.4992	4.3579	8.3466	4.3579	3.0382			4.3579	0.064	4.3579	0.25173	4.3579	1.8867			4.3579
	4.4569	0.1308	4.4569	10.0403	4.4569	12.2965			4.4569	0.2729	4.4569	3.604	4.4569	6.6161			4.4569	0.3514	4.4569	7.026	4.4569	5.6372			4.4569	0.2592	4.4569	6.4495	4.4569	9.6778			4.4569	0.3879	4.4569	8.2933	4.4569	3.3717			4.4569	0.1236	4.4569	0.28275	4.4569	2.0291			4.4569
	4.556	0.2777	4.556	9.8188	4.556	13.6957			4.556	0.3489	4.556	3.7823	4.556	7.084			4.556	0.3109	4.556	7.6578	4.556	5.9975			4.556	0.4002	4.556	6.4324	4.556	9.4285			4.556	0.3253	4.556	8.7322	4.556	3.9616			4.556	0.1603	4.556	0.43322	4.556	1.7077			4.556
	4.655	0.2703	4.655	9.4862	4.655	12.5616			4.655	0.4337	4.655	4.2973	4.655	7.7494			4.655	0.2682	4.655	9.6683	4.655	6.3166			4.655	0.341	4.655	6.1311	4.655	10.5421			4.655	0.2801	4.655	9.9138	4.655	3.5636			4.655	0.1675	4.655	0.56039	4.655	1.6354			4.655
	4.7541	0.2915	4.7541	9.4265	4.7541	11.4534			4.7541	0.4125	4.7541	4.7365	4.7541	7.7853			4.7541	0.2322	4.7541	10.9354	4.7541	6.6569			4.7541	0.4264	4.7541	7.0151	4.7541	10.468			4.7541	0.1094	4.7541	10.9644	4.7541	3.5907			4.7541	0.1624	4.7541	0.81457	4.7541	1.8192			4.7541
	4.8531	0.2013	4.8531	8.3156	4.8531	10.661			4.8531	0.5548	4.8531	5.3501	4.8531	6.9872			4.8531	0.2014	4.8531	12.2519	4.8531	6.7451			4.8531	0.7729	4.8531	8.1349	4.8531	10.9039			4.8531	0.0881	4.8531	11.6944	4.8531	3.4582			4.8531	0.1581	4.8531	0.83504	4.8531	2.259			4.8531
	4.9521	0.3095	4.9521	7.6612	4.9521	9.8852			4.9521	0.3755	4.9521	5.5826	4.9521	6.0175			4.9521	0.2416	4.9521	13.3431	4.9521	6.2186			4.9521	0.7557	4.9521	8.5612	4.9521	11.2803			4.9521	0.1321	4.9521	12.2087	4.9521	3.5126			4.9521	0.3245	4.9521	1.40207	4.9521	2.8884			4.9521
	5.0512	0.4148	5.0512	6.693	5.0512	9.5151			5.0512	0.3832	5.0512	5.5133	5.0512	6.1088			5.0512	0.2136	5.0512	12.7435	5.0512	5.999			5.0512	0.5362	5.0512	8.5582	5.0512	11.5278			5.0512	0.1563	5.0512	11.7167	5.0512	3.9134			5.0512	0.1861	5.0512	1.46108	5.0512	3.3441			5.0512
	5.1502	0.5347	5.1502	6.4031	5.1502	9.1257			5.1502	0.2994	5.1502	5.5149	5.1502	6.2731			5.1502	0.2146	5.1502	12.6541	5.1502	7.2471			5.1502	0.4282	5.1502	9.0985	5.1502	10.5344			5.1502	0.0563	5.1502	11.1492	5.1502	3.9316			5.1502	0.1558	5.1502	1.34962	5.1502	3.0508			5.1502
	5.2493	0.9896	5.2493	6.7177	5.2493	10.4718			5.2493	0.3116	5.2493	5.2689	5.2493	6.9753			5.2493	0.4288	5.2493	12.923	5.2493	8.3124			5.2493	0.3787	5.2493	10.0246	5.2493	10.8501			5.2493	0.1233	5.2493	9.5648	5.2493	4.5389			5.2493	0.4545	5.2493	1.4797	5.2493	2.7691			5.2493
	5.3483	1.4596	5.3483	5.849	5.3483	11.0679			5.3483	0.388	5.3483	4.8687	5.3483	6.6735			5.3483	0.3141	5.3483	11.8175	5.3483	9.0953			5.3483	0.3337	5.3483	10.9598	5.3483	13.32			5.3483	0.1862	5.3483	8.5819	5.3483	4.4958			5.3483	0.3619	5.3483	1.67461	5.3483	2.5394			5.3483
	5.4474	1.9667	5.4474	4.9356	5.4474	11.8993			5.4474	0.3837	5.4474	5.4287	5.4474	6.3254			5.4474	0.2674	5.4474	11.2658	5.4474	8.5764			5.4474	0.3572	5.4474	12.2125	5.4474	15.388			5.4474	0.1241	5.4474	7.4609	5.4474	4.8351			5.4474	0.2137	5.4474	1.83006	5.4474	2.3853			5.4474
	5.5464	1.8755	5.5464	4.8557	5.5464	10.9217			5.5464	0.2847	5.5464	5.7617	5.5464	6.375			5.5464	0.2413	5.5464	11.8714	5.5464	7.193			5.5464	0.4572	5.5464	14.3653	5.5464	15.8675			5.5464	0.0849	5.5464	7.8878	5.5464	4.7883			5.5464	0.4391	5.5464	1.46249	5.5464	2.0107			5.5464
	5.6454	1.763	5.6454	4.8957	5.6454	10.1836			5.6454	0.2222	5.6454	5.8805	5.6454	7.0626			5.6454	0.2519	5.6454	13.6844	5.6454	7.2257			5.6454	0.4394	5.6454	15.2729	5.6454	14.6576			5.6454	0.2127	5.6454	8.09	5.6454	4.601			5.6454	0.4527	5.6454	1.25067	5.6454	1.945			5.6454
	5.7445	1.7283	5.7445	4.9123	5.7445	10.3258			5.7445	0.1926	5.7445	6.9293	5.7445	7.5283			5.7445	0.2539	5.7445	16.2327	5.7445	7.7462			5.7445	0.4331	5.7445	16.4787	5.7445	13.3217			5.7445	0.1562	5.7445	8.818	5.7445	4.4224			5.7445	0.484	5.7445	1.08848	5.7445	1.6913			5.7445
	5.8435	1.2926	5.8435	5.4452	5.8435	9.9999			5.8435	0.2119	5.8435	9.1023	5.8435	8.1506			5.8435	0.2675	5.8435	17.8376	5.8435	7.6325			5.8435	0.3694	5.8435	15.5205	5.8435	12.3749			5.8435	0.1916	5.8435	10.1108	5.8435	4.0793			5.8435	0.5347	5.8435	0.91335	5.8435	1.8995			5.8435
	5.9426	1.005	5.9426	5.4538	5.9426	9.5435			5.9426	0.2577	5.9426	11.2451	5.9426	9.2431			5.9426	0.204	5.9426	17.6572	5.9426	8.0628			5.9426	0.4033	5.9426	15.0091	5.9426	11.8168			5.9426	0.2373	5.9426	11.8384	5.9426	3.5647			5.9426	0.5833	5.9426	0.93036	5.9426	1.8606			5.9426
	6.0416	0.7567	6.0416	5.4908	6.0416	10.2471			6.0416	0.4659	6.0416	11.8447	6.0416	10.2031			6.0416	0.2042	6.0416	18.2753	6.0416	7.5838			6.0416	0.4393	6.0416	13.5417	6.0416	10.6614			6.0416	0.2855	6.0416	12.4967	6.0416	3.3228			6.0416	0.5858	6.0416	1.08701	6.0416	2.1652			6.0416
	6.1407	0.4456	6.1407	5.4674	6.1407	11.1376			6.1407	0.4341	6.1407	12.8306	6.1407	9.14			6.1407	0.2598	6.1407	18.6732	6.1407	7.5381			6.1407	0.4309	6.1407	12.7079	6.1407	10.0637			6.1407	0.3603	6.1407	13.1912	6.1407	3.8405			6.1407	0.7422	6.1407	1.30443	6.1407	2.2433			6.1407
	6.2397	0.4518	6.2397	5.7368	6.2397	11.973			6.2397	0.3074	6.2397	12.5808	6.2397	8.6281			6.2397	0.2659	6.2397	18.5655	6.2397	7.8795			6.2397	0.3744	6.2397	11.4237	6.2397	9.8506			6.2397	0.205	6.2397	13.1968	6.2397	3.5138			6.2397	0.5861	6.2397	1.16991	6.2397	2.5356			6.2397
	6.3387	0.3411	6.3387	5.4203	6.3387	12.11			6.3387	0.3688	6.3387	12.6033	6.3387	7.723			6.3387	0.2152	6.3387	18.2132	6.3387	9.1185			6.3387	0.375	6.3387	9.9305	6.3387	9.2731			6.3387	0.2781	6.3387	12.1872	6.3387	3.7681			6.3387	0.3937	6.3387	1.04354	6.3387	2.8164			6.3387
	6.4378	0.1773	6.4378	5.5638	6.4378	12.0095			6.4378	0.2992	6.4378	12.4925	6.4378	7.619			6.4378	0.1711	6.4378	17.533	6.4378	9.5355			6.4378	0.4956	6.4378	8.8433	6.4378	9.2938			6.4378	0.227	6.4378	9.8405	6.4378	3.8039			6.4378	0.4605	6.4378	1.23293	6.4378	2.5686			6.4378
	6.5368	0.3277	6.5368	5.1929	6.5368	11.7204			6.5368	0.1776	6.5368	11.1547	6.5368	6.8839			6.5368	0.204	6.5368	17.7182	6.5368	8.5886			6.5368	0.3964	6.5368	8.664	6.5368	9.5636			6.5368	0.3021	6.5368	7.6539	6.5368	3.8047			6.5368	0.3621	6.5368	1.2696	6.5368	2.394			6.5368
	6.6359	0.298	6.6359	5.6997	6.6359	11.8805			6.6359	0.2846	6.6359	10.5873	6.6359	6.4623			6.6359	0.2718	6.6359	16.5713	6.6359	8.0574			6.6359	0.3939	6.6359	7.1656	6.6359	9.4755			6.6359	0.3792	6.6359	5.7942	6.6359	3.4405			6.6359	0.455	6.6359	1.20687	6.6359	2.1869			6.6359
	6.7349	0.2215	6.7349	5.9491	6.7349	11.9772			6.7349	0.3157	6.7349	8.7507	6.7349	6.209			6.7349	0.2635	6.7349	14.99	6.7349	7.9392			6.7349	0.3433	6.7349	6.9374	6.7349	9.6477			6.7349	0.3377	6.7349	5.002	6.7349	3.3891			6.7349	0.3937	6.7349	0.93612	6.7349	2.1848			6.7349
	6.834	0.1625	6.834	6.1722	6.834	10.9485			6.834	0.3704	6.834	6.8995	6.834	6.829			6.834	0.401	6.834	13.4944	6.834	8.4076			6.834	0.5622	6.834	6.8504	6.834	10.1481			6.834	0.3531	6.834	5.2106	6.834	3.0953			6.834	0.3949	6.834	0.76303	6.834	2.3176			6.834
	6.933	0.145	6.933	6.607	6.933	10.2865			6.933	0.3122	6.933	6.6553	6.933	7.1735			6.933	0.3107	6.933	12.6406	6.933	9.1363			6.933	0.4375	6.933	6.6354	6.933	11.3218			6.933	0.2503	6.933	5.4535	6.933	3.6583			6.933	0.2515	6.933	0.90031	6.933	2.1618			6.933
	7.0321	0.1002	7.0321	7.4431	7.0321	10.1723			7.0321	0.187	7.0321	6.4009	7.0321	7.2652			7.0321	0.4456	7.0321	12.7644	7.0321	8.2683			7.0321	0.5156	7.0321	7.4638	7.0321	11.3407			7.0321	0.3097	7.0321	5.6497	7.0321	3.5181			7.0321	0.2275	7.0321	0.67324	7.0321	2.5411			7.0321
	7.1311	0.2232	7.1311	7.7296	7.1311	10.3951			7.1311	0.2092	7.1311	6.2145	7.1311	6.6623			7.1311	0.3838	7.1311	15.3099	7.1311	6.8505			7.1311	0.4871	7.1311	7.4426	7.1311	11.7569			7.1311	0.1996	7.1311	6.2688	7.1311	3.3336			7.1311	0.2284	7.1311	0.71748	7.1311	2.9276			7.1311
	7.2301	0.2813	7.2301	8.1854	7.2301	11.251			7.2301	0.2177	7.2301	6.6929	7.2301	6.8539			7.2301	0.5954	7.2301	14.868	7.2301	6.416			7.2301	0.3362	7.2301	7.9067	7.2301	12.0085			7.2301	0.2349	7.2301	6.0375	7.2301	2.9694			7.2301	0.3222	7.2301	0.95318	7.2301	3.0546			7.2301
	7.3292	0.2439	7.3292	7.9096	7.3292	12.167			7.3292	0.3909	7.3292	6.999	7.3292	7.8925			7.3292	0.5612	7.3292	13.3423	7.3292	6.2703			7.3292	0.2573	7.3292	7.9338	7.3292	11.9844			7.3292	0.2927	7.3292	4.8453	7.3292	2.8325			7.3292	0.2638	7.3292	1.24771	7.3292	3.292			7.3292
	7.4282	0.1149	7.4282	7.7166	7.4282	12.518			7.4282	0.3478	7.4282	7.5768	7.4282	8.935			7.4282	0.511	7.4282	10.9609	7.4282	6.6962			7.4282	0.3669	7.4282	7.3841	7.4282	11.5238			7.4282	0.3165	7.4282	3.7309	7.4282	2.7413			7.4282	0.2932	7.4282	1.37039	7.4282	3.2954			7.4282
	7.5273	0.212	7.5273	7.1486	7.5273	12.1905			7.5273	0.4173	7.5273	7.8221	7.5273	9.6571			7.5273	0.426	7.5273	10.2365	7.5273	6.2279			7.5273	0.4366	7.5273	8.006	7.5273	12.3836			7.5273	0.284	7.5273	2.8809	7.5273	2.9089			7.5273	0.2681	7.5273	1.49027	7.5273	3.2003			7.5273
	7.6263	0.1333	7.6263	7.1897	7.6263	11.2179			7.6263	0.4065	7.6263	7.7594	7.6263	9.1412			7.6263	0.2782	7.6263	8.1134	7.6263	6.0393			7.6263	0.4696	7.6263	8.5137	7.6263	14.814			7.6263	0.244	7.6263	2.7997	7.6263	3.3756			7.6263	0.3569	7.6263	1.72834	7.6263	3.6417			7.6263
	7.7254	0.1712	7.7254	6.982	7.7254	11.1392			7.7254	0.3988	7.7254	7.5802	7.7254	8.5649			7.7254	0.3691	7.7254	6.273	7.7254	5.8161			7.7254	0.4157	7.7254	8.4624	7.7254	16.4969			7.7254	0.2118	7.7254	2.9694	7.7254	3.8426			7.7254	0.491	7.7254	1.86197	7.7254	3.8351			7.7254
	7.8244	0.2041	7.8244	6.7948	7.8244	10.7578			7.8244	0.5515	7.8244	7.5599	7.8244	7.1814			7.8244	0.3074	7.8244	5.4867	7.8244	6.0581			7.8244	0.3598	7.8244	8.2782	7.8244	15.9073			7.8244	0.2402	7.8244	3.2787	7.8244	3.5724			7.8244	0.4609	7.8244	2.11737	7.8244	3.7903			7.8244
	7.9234	0.1534	7.9234	7.9515	7.9234	10.3135			7.9234	0.4605	7.9234	7.6319	7.9234	7.132			7.9234	0.2989	7.9234	4.9669	7.9234	6.4837			7.9234	0.3548	7.9234	8.2019	7.9234	15.4294			7.9234	0.3527	7.9234	3.3316	7.9234	3.0164			7.9234	0.5164	7.9234	2.47916	7.9234	4.5026			7.9234
	8.0225	0.3033	8.0225	8.5604	8.0225	11.9102			8.0225	0.4105	8.0225	6.4977	8.0225	7.556			8.0225	0.2781	8.0225	4.9511	8.0225	6.4177			8.0225	0.2919	8.0225	7.7911	8.0225	16.2015			8.0225	0.3565	8.0225	3.3944	8.0225	2.6374			8.0225	0.3936	8.0225	2.86719	8.0225	4.7402			8.0225
	8.1215	0.1794	8.1215	8.3427	8.1215	13.8656			8.1215	0.3138	8.1215	5.2787	8.1215	8.3713			8.1215	0.2083	8.1215	5.3699	8.1215	7.113			8.1215	0.3243	8.1215	7.7567	8.1215	17.0669			8.1215	0.2582	8.1215	3.59	8.1215	2.7094			8.1215	0.4403	8.1215	2.80815	8.1215	4.9896			8.1215
	8.2206	0.0995	8.2206	8.7902	8.2206	14.9574			8.2206	0.2885	8.2206	4.7035	8.2206	8.121			8.2206	0.2606	8.2206	5.9516	8.2206	7.485			8.2206	0.355	8.2206	9.1374	8.2206	16.8361			8.2206	0.2907	8.2206	4.1405	8.2206	2.6843			8.2206	0.4352	8.2206	2.66999	8.2206	5.1275			8.2206
	8.3196	0.2266	8.3196	8.7942	8.3196	15.178			8.3196	0.3259	8.3196	4.2572	8.3196	8.6486			8.3196	0.1671	8.3196	5.8873	8.3196	6.8999			8.3196	0.3352	8.3196	10.6615	8.3196	17.027			8.3196	0.2865	8.3196	4.1796	8.3196	2.8065			8.3196	0.3104	8.3196	2.58839	8.3196	5.0185			8.3196
	8.4187	0.3744	8.4187	9.2774	8.4187	15.2341			8.4187	0.2707	8.4187	4.232	8.4187	9.1163			8.4187	0.2276	8.4187	5.0403	8.4187	6.909			8.4187	0.489	8.4187	13.0565	8.4187	19.0057			8.4187	0.4452	8.4187	4.5738	8.4187	3.1253			8.4187	0.2886	8.4187	2.65128	8.4187	4.8464			8.4187
	8.5177	0.4922	8.5177	9.7712	8.5177	14.3336			8.5177	0.3279	8.5177	4.2945	8.5177	9.6702			8.5177	0.2495	8.5177	4.223	8.5177	6.9112			8.5177	0.3308	8.5177	15.2144	8.5177	22.0878			8.5177	0.3453	8.5177	5.0738	8.5177	3.1129			8.5177	0.2359	8.5177	2.70469	8.5177	5.2376			8.5177
	8.6167	0.5473	8.6167	11.2884	8.6167	15.2746			8.6167	0.4731	8.6167	4.3106	8.6167	11.9652			8.6167	0.2179	8.6167	3.4469	8.6167	7.23			8.6167	0.3041	8.6167	18.3896	8.6167	25.414			8.6167	0.3033	8.6167	5.4565	8.6167	3.6153			8.6167	0.3034	8.6167	2.77152	8.6167	5.8041			8.6167
	8.7158	0.775	8.7158	11.9004	8.7158	16.3767			8.7158	0.448	8.7158	4.43	8.7158	14.3719			8.7158	0.2702	8.7158	3.4697	8.7158	6.2666			8.7158	0.2116	8.7158	19.538	8.7158	25.8268			8.7158	0.3002	8.7158	6.3048	8.7158	3.7734			8.7158	0.2484	8.7158	2.9703	8.7158	5.8592			8.7158
	8.8148	0.7768	8.8148	12.9856	8.8148	18.0766			8.8148	0.5653	8.8148	4.3481	8.8148	13.8598			8.8148	0.2797	8.8148	3.5492	8.8148	6.6404			8.8148	0.3787	8.8148	20.2527	8.8148	25.3643			8.8148	0.4446	8.8148	6.861	8.8148	4.2901			8.8148	0.3931	8.8148	3.18768	8.8148	5.35			8.8148
	8.9139	0.6119	8.9139	13.4863	8.9139	20.6871			8.9139	0.5035	8.9139	4.0364	8.9139	13.2137			8.9139	0.2175	8.9139	3.4585	8.9139	7.1842			8.9139	0.2631	8.9139	20.8747	8.9139	24.3023			8.9139	0.5028	8.9139	7.6586	8.9139	4.2887			8.9139	0.2823	8.9139	3.60237	8.9139	4.867			8.9139
	9.0129	0.4635	9.0129	13.5957	9.0129	23.0477			9.0129	0.5909	9.0129	4.3483	9.0129	12.1531			9.0129	0.4039	9.0129	4.0016	9.0129	7.004			9.0129	0.2157	9.0129	22.0609	9.0129	24.5415			9.0129	0.6946	9.0129	7.5279	9.0129	3.8544			9.0129	0.3805	9.0129	3.85251	9.0129	4.4593			9.0129
	9.112	0.4698	9.112	12.5348	9.112	23.977			9.112	0.4166	9.112	4.3782	9.112	11.1567			9.112	0.4116	9.112	4.5811	9.112	6.3675			9.112	0.3975	9.112	22.7211	9.112	26.1106			9.112	0.6724	9.112	7.9989	9.112	4.2737			9.112	0.249	9.112	4.47784	9.112	4.0274			9.112
	9.211	0.3581	9.211	13.8409	9.211	23.7413			9.211	0.3974	9.211	4.3845	9.211	10.0503			9.211	0.3743	9.211	5.0856	9.211	6.2994			9.211	0.4013	9.211	24.5362	9.211	28.3322			9.211	0.6524	9.211	7.9206	9.211	4.3232			9.211	0.2169	9.211	4.52603	9.211	4.4092			9.211
	9.31	0.4293	9.31	13.6141	9.31	23.2923			9.31	0.4289	9.31	4.845	9.31	9.3384			9.31	0.3962	9.31	4.6402	9.31	7.1434			9.31	0.303	9.31	25.6152	9.31	30.8212			9.31	0.6909	9.31	9.0895	9.31	4.4175			9.31	0.285	9.31	4.67305	9.31	4.5067			9.31
	9.4091	0.4437	9.4091	13.0868	9.4091	23.37			9.4091	0.5246	9.4091	4.8821	9.4091	9.3492			9.4091	0.3601	9.4091	4.713	9.4091	7.558			9.4091	0.3023	9.4091	25.6981	9.4091	30.6972			9.4091	0.6368	9.4091	10.8648	9.4091	4.3303			9.4091	0.2686	9.4091	4.56048	9.4091	4.3545			9.4091
	9.5081	0.3575	9.5081	13.5408	9.5081	23.4297			9.5081	0.6172	9.5081	4.6939	9.5081	9.331			9.5081	0.3351	9.5081	5.0322	9.5081	6.9589			9.5081	0.2741	9.5081	25.0294	9.5081	28.3577			9.5081	0.7994	9.5081	13.5303	9.5081	4.5325			9.5081	0.2953	9.5081	3.98509	9.5081	4.6926			9.5081
	9.6072	0.4124	9.6072	13.9949	9.6072	22.9537			9.6072	0.4427	9.6072	4.3115	9.6072	8.8996			9.6072	0.2973	9.6072	5.2682	9.6072	6.1219			9.6072	0.284	9.6072	23.8838	9.6072	28.457			9.6072	0.5978	9.6072	16.9437	9.6072	4.9103			9.6072	0.3402	9.6072	3.70349	9.6072	4.5686			9.6072
	9.7062	0.331	9.7062	12.9033	9.7062	21.222			9.7062	0.5211	9.7062	5.0555	9.7062	9.5492			9.7062	0.244	9.7062	5.464	9.7062	6.0228			9.7062	0.3319	9.7062	24.6214	9.7062	27.8592			9.7062	0.5607	9.7062	19.9676	9.7062	4.7857			9.7062	0.305	9.7062	3.53579	9.7062	4.1761			9.7062
	9.8053	0.3506	9.8053	12.173	9.8053	19.1275			9.8053	0.4353	9.8053	5.3126	9.8053	9.9417			9.8053	0.1858	9.8053	6.7584	9.8053	6.688			9.8053	0.3882	9.8053	23.577	9.8053	28.2933			9.8053	0.4967	9.8053	21.7929	9.8053	4.5879			9.8053	0.2364	9.8053	2.71856	9.8053	4.3092			9.8053
	9.9043	0.2793	9.9043	11.567	9.9043	19.2303			9.9043	0.4091	9.9043	6.2468	9.9043	10.4031			9.9043	0.2615	9.9043	7.4296	9.9043	7.9096			9.9043	0.4026	9.9043	23.5713	9.9043	28.1882			9.9043	0.5686	9.9043	25.3184	9.9043	4.9002			9.9043	0.2219	9.9043	2.3256	9.9043	4.4743			9.9043
	10.0033	0.2312	10.0033	12.1014	10.0033	20.7263			10.0033	0.3578	10.0033	8.1153	10.0033	10.6362			10.0033	0.3156	10.0033	9.3201	10.0033	8.8336			10.0033	0.3369	10.0033	23.0523	10.0033	27.8227			10.0033	0.6379	10.0033	26.8301	10.0033	5.5247			10.0033	0.2006	10.0033	1.88319	10.0033	4.8507			10.0033
	10.1024	0.2567	10.1024	12.1969	10.1024	23.1789			10.1024	0.2703	10.1024	10.4634	10.1024	10.9315			10.1024	0.2449	10.1024	11.6128	10.1024	8.5438			10.1024	0.2139	10.1024	23.4884	10.1024	28.0143			10.1024	0.8083	10.1024	27.2153	10.1024	6.3612			10.1024	0.168	10.1024	2.15505	10.1024	5.2474			10.1024
	10.2014	0.1865	10.2014	12.7941	10.2014	23.0044			10.2014	0.3082	10.2014	13.9268	10.2014	11.8884			10.2014	0.3024	10.2014	13.9984	10.2014	8.1634			10.2014	0.2059	10.2014	21.6923	10.2014	26.01			10.2014	0.7784	10.2014	27.8976	10.2014	7.6948			10.2014	0.1881	10.2014	2.21608	10.2014	5.6133			10.2014
	10.3005	0.1601	10.3005	12.9102	10.3005	23.0467			10.3005	0.2842	10.3005	17.9698	10.3005	13.6004			10.3005	0.2884	10.3005	15.8759	10.3005	9.1318			10.3005	0.1903	10.3005	20.8268	10.3005	25.3113			10.3005	0.661	10.3005	27.636	10.3005	7.7077			10.3005	0.1742	10.3005	2.48616	10.3005	6.364			10.3005
	10.3995	0.123	10.3995	13.7761	10.3995	24.0095			10.3995	0.2659	10.3995	22.8287	10.3995	14.8284			10.3995	0.2172	10.3995	16.7006	10.3995	10.8111			10.3995	0.1151	10.3995	19.9759	10.3995	24.548			10.3995	0.4207	10.3995	26.1233	10.3995	7.3913			10.3995	0.1224	10.3995	2.58454	10.3995	6.3136			10.3995
	10.4986	0.0763	10.4986	14.914	10.4986	24.9055			10.4986	0.3036	10.4986	27.8332	10.4986	16.3702			10.4986	0.2595	10.4986	16.8404	10.4986	11.804			10.4986	0.1558	10.4986	18.705	10.4986	26.726			10.4986	0.3929	10.4986	24.3743	10.4986	7.2098			10.4986	0.1602	10.4986	3.13043	10.4986	6.2209			10.4986
	10.5976	0.1126	10.5976	14.6035	10.5976	25.7078			10.5976	0.3044	10.5976	35.1513	10.5976	18.4395			10.5976	0.2505	10.5976	18.1613	10.5976	12.5531			10.5976	0.328	10.5976	17.5144	10.5976	29.58			10.5976	0.3051	10.5976	24.05	10.5976	7.2634			10.5976	0.1157	10.5976	2.69467	10.5976	6.1223			10.5976
	10.6966	0.1511	10.6966	15.3353	10.6966	26.8006			10.6966	0.1999	10.6966	41.3355	10.6966	21.6994			10.6966	0.1553	10.6966	20.4777	10.6966	12.1867			10.6966	0.266	10.6966	16.4194	10.6966	30.4438			10.6966	0.2643	10.6966	24.2527	10.6966	7.1491			10.6966	0.1717	10.6966	3.12604	10.6966	6.5363			10.6966
	10.7957	0.0587	10.7957	16.0947	10.7957	27.4727			10.7957	0.2138	10.7957	45.0522	10.7957	24.2835			10.7957	0.2027	10.7957	20.2563	10.7957	12.1048			10.7957	0.2902	10.7957	15.6831	10.7957	29.4041			10.7957	0.257	10.7957	23.7878	10.7957	7.3876			10.7957	0.2331	10.7957	3.17958	10.7957	6.8357			10.7957
	10.8947	0.1301	10.8947	16.386	10.8947	27.8237			10.8947	0.3055	10.8947	44.8196	10.8947	25.6638			10.8947	0.2294	10.8947	21.0767	10.8947	12.7238			10.8947	0.2923	10.8947	16.3909	10.8947	28.3757			10.8947	0.2257	10.8947	23.7276	10.8947	8.3946			10.8947	0.1212	10.8947	3.38451	10.8947	7.4174			10.8947
	10.9938	0.18	10.9938	15.3451	10.9938	28.8734			10.9938	0.2413	10.9938	45.696	10.9938	28.3092			10.9938	0.2844	10.9938	20.3814	10.9938	12.8591			10.9938	0.2849	10.9938	16.7467	10.9938	29.7179			10.9938	0.0956	10.9938	21.7515	10.9938	9.6686			10.9938	0.0883	10.9938	3.79316	10.9938	7.8167			10.9938
	11.0928	0.066	11.0928	14.8149	11.0928	32.5394			11.0928	0.2485	11.0928	45.71	11.0928	28.6959			11.0928	0.2004	11.0928	20.2804	11.0928	13.4011			11.0928	0.3792	11.0928	17.018	11.0928	30.0018			11.0928	0.1226	11.0928	21.1508	11.0928	10.5369			11.0928	0.1091	11.0928	3.8116	11.0928	7.6385			11.0928
	11.1919	0.0751	11.1919	15.604	11.1919	34.0134			11.1919	0.1667	11.1919	45.7253	11.1919	30.195			11.1919	0.129	11.1919	20.3255	11.1919	13.7687			11.1919	0.3551	11.1919	17.1651	11.1919	29.8767			11.1919	0.1498	11.1919	21.6479	11.1919	12.0117			11.1919	0.1644	11.1919	3.97021	11.1919	8.118			11.1919
	11.2909	0.0591	11.2909	15.985	11.2909	36.7648			11.2909	0.2183	11.2909	43.8619	11.2909	34.1931			11.2909	0.1277	11.2909	20.8992	11.2909	14.4393			11.2909	0.2806	11.2909	17.6017	11.2909	30.7712			11.2909	0.093	11.2909	21.0654	11.2909	11.4171			11.2909	0.1446	11.2909	4.24562	11.2909	9.4707			11.2909
	11.3899	0.0621	11.3899	15.7883	11.3899	37.017			11.3899	0.1252	11.3899	45.8879	11.3899	36.9439			11.3899	0.0437	11.3899	19.8393	11.3899	16.497			11.3899	0.311	11.3899	17.3309	11.3899	31.4796			11.3899	0.128	11.3899	19.9616	11.3899	11.0805			11.3899	0.0914	11.3899	4.88012	11.3899	12.1026			11.3899
	11.489	0.1122	11.489	15.2614	11.489	37.1421			11.489	0.2201	11.489	44.721	11.489	40.3272			11.489	0.0951	11.489	19.768	11.489	18.6529			11.489	0.2913	11.489	16.8401	11.489	31.5636			11.489	0.1924	11.489	19.8179	11.489	11.7398			11.489	0.1512	11.489	5.63281	11.489	15.1722			11.489
	11.588	0.0538	11.588	16.6013	11.588	34.7936			11.588	0.1779	11.588	47.1674	11.588	45.853			11.588	0.1322	11.588	21.2257	11.588	20.8177			11.588	0.2573	11.588	16.3625	11.588	31.9851			11.588	0.2217	11.588	18.2637	11.588	12.9116			11.588	0.1652	11.588	6.26874	11.588	18.0012			11.588
	11.6871	0.1739	11.6871	16.0142	11.6871	31.1849			11.6871	0.1092	11.6871	46.6138	11.6871	51.4656			11.6871	0.1855	11.6871	25.1541	11.6871	21.9555			11.6871	0.2625	11.6871	15.5286	11.6871	33.1819			11.6871	0.0943	11.6871	18.4891	11.6871	13.9773			11.6871	0.0798	11.6871	7.29277	11.6871	21.3312			11.6871
	11.7861	0.1643	11.7861	16.4141	11.7861	28.1311			11.7861	0.2078	11.7861	44.7713	11.7861	53.3475			11.7861	0.1283	11.7861	25.6297	11.7861	23.5863			11.7861	0.1479	11.7861	16.2992	11.7861	33.3867			11.7861	0.1314	11.7861	18.2217	11.7861	15.2637			11.7861	0.0965	11.7861	7.81581	11.7861	22.358			11.7861
	11.8852	0.0529	11.8852	15.9558	11.8852	26.6923			11.8852	0.278	11.8852	45.2776	11.8852	53.2352			11.8852	0.2112	11.8852	26.1695	11.8852	26.2326			11.8852	0.133	11.8852	16.9664	11.8852	30.738			11.8852	0.1957	11.8852	16.7832	11.8852	16.1966			11.8852	0.0892	11.8852	8.33019	11.8852	22.2455			11.8852
	11.9842	0.1158	11.9842	16.3029	11.9842	25.3783			11.9842	0.1866	11.9842	41.9886	11.9842	52.2878			11.9842	0.148	11.9842	27.0457	11.9842	28.0183			11.9842	0.2064	11.9842	17.6581	11.9842	29.8059			11.9842	0.1472	11.9842	16.7392	11.9842	16.5096			11.9842	0.0785	11.9842	9.12759	11.9842	21.2981			11.9842
	12.0832	0.1714	12.0832	16.2285	12.0832	26.4145			12.0832	0.4017	12.0832	40.799	12.0832	53.3675			12.0832	0.1346	12.0832	27.0026	12.0832	27.6102			12.0832	0.1749	12.0832	18.607	12.0832	28.4412			12.0832	0.2393	12.0832	16.7521	12.0832	16.5325			12.0832	0.0282	12.0832	9.34766	12.0832	22.4359			12.0832
	12.1823	0.1085	12.1823	17.041	12.1823	27.6593			12.1823	0.174	12.1823	40.227	12.1823	55.1557			12.1823	0.1491	12.1823	26.4537	12.1823	30.1972			12.1823	0.3351	12.1823	18.6179	12.1823	29.4428			12.1823	0.2992	12.1823	16.9832	12.1823	17.4304			12.1823	0.0788	12.1823	9.11758	12.1823	23.1418			12.1823
	12.2813	0.0851	12.2813	17.3663	12.2813	29.6194			12.2813	0.2492	12.2813	38.5053	12.2813	57.4826			12.2813	0.2004	12.2813	24.8874	12.2813	33.1091			12.2813	0.2654	12.2813	20.8935	12.2813	30.0016			12.2813	0.3099	12.2813	16.9731	12.2813	19.5366			12.2813	0.1429	12.2813	8.63748	12.2813	24.2379			12.2813
	12.3804	0.2344	12.3804	16.9347	12.3804	32.34			12.3804	0.3876	12.3804	36.3324	12.3804	59.958			12.3804	0.2378	12.3804	23.9514	12.3804	33.7233			12.3804	0.3613	12.3804	21.3658	12.3804	30.8753			12.3804	0.3876	12.3804	16.5801	12.3804	21.812			12.3804	0.1278	12.3804	7.41622	12.3804	24.6508			12.3804
	12.4794	0.191	12.4794	17.3624	12.4794	33.1292			12.4794	0.4	12.4794	35.8396	12.4794	64.6448			12.4794	0.1129	12.4794	22.7309	12.4794	32.1793			12.4794	0.4955	12.4794	21.6995	12.4794	30.9968			12.4794	0.4568	12.4794	16.1238	12.4794	22.8015			12.4794	0.2952	12.4794	7.24079	12.4794	25.4943			12.4794
	12.5785	0.3036	12.5785	16.7036	12.5785	32.4535			12.5785	0.3396	12.5785	35.5442	12.5785	70.4097			12.5785	0.2026	12.5785	21.2356	12.5785	34.0101			12.5785	0.321	12.5785	21.7629	12.5785	31.3005			12.5785	0.4216	12.5785	17.8469	12.5785	24.54			12.5785	0.2723	12.5785	7.68801	12.5785	24.9576			12.5785
	12.6775	0.2746	12.6775	18.2001	12.6775	31.4897			12.6775	0.4377	12.6775	37.1101	12.6775	69.6652			12.6775	0.1672	12.6775	19.3586	12.6775	36.4762			12.6775	0.3584	12.6775	20.277	12.6775	31.2495			12.6775	0.5704	12.6775	19.5209	12.6775	25.3599			12.6775	0.3962	12.6775	7.67494	12.6775	26.0866			12.6775
	12.7765	0.4297	12.7765	18.1807	12.7765	30.8779			12.7765	0.6081	12.7765	34.8858	12.7765	71.8468			12.7765	0.2418	12.7765	17.6963	12.7765	38.8973			12.7765	0.5948	12.7765	19.0693	12.7765	30.4379			12.7765	0.6487	12.7765	21.622	12.7765	26.1848			12.7765	0.694	12.7765	7.37865	12.7765	29.252			12.7765
	12.8756	0.4817	12.8756	18.5639	12.8756	31.1679			12.8756	0.8171	12.8756	33.3171	12.8756	74.3016			12.8756	0.2451	12.8756	17.0263	12.8756	41.3458			12.8756	0.4803	12.8756	19.6773	12.8756	29.621			12.8756	0.7684	12.8756	22.2019	12.8756	28.4637			12.8756	1.2425	12.8756	7.64764	12.8756	31.7057			12.8756
	12.9746	0.6716	12.9746	19.6884	12.9746	32.073			12.9746	0.739	12.9746	32.3085	12.9746	73.9235			12.9746	0.309	12.9746	14.7545	12.9746	42.1415			12.9746	0.2887	12.9746	19.343	12.9746	29.3143			12.9746	0.8967	12.9746	23.8817	12.9746	30.3988			12.9746	2.2742	12.9746	7.21161	12.9746	32.2568			12.9746
	13.0737	1.0341	13.0737	19.489	13.0737	32.7525			13.0737	1.0521	13.0737	28.3038	13.0737	73.8524			13.0737	0.3786	13.0737	13.3106	13.0737	44.695			13.0737	0.306	13.0737	18.9784	13.0737	29.8516			13.0737	1.3065	13.0737	24.1802	13.0737	30.2355			13.0737	4.5612	13.0737	7.39378	13.0737	32.2822			13.0737
	13.1727	1.6518	13.1727	19.9087	13.1727	33.9179			13.1727	1.329	13.1727	24.8718	13.1727	75.8618			13.1727	0.285	13.1727	13.4247	13.1727	44.9689			13.1727	0.3524	13.1727	19.3641	13.1727	32.3557			13.1727	1.9476	13.1727	25.1353	13.1727	30.136			13.1727	8.5499	13.1727	7.35598	13.1727	32.2344			13.1727
	13.2718	2.9956	13.2718	20.003	13.2718	34.0207			13.2718	1.5434	13.2718	22.2843	13.2718	76.7706			13.2718	0.3831	13.2718	12.9742	13.2718	45.1274			13.2718	0.2817	13.2718	20.4377	13.2718	33.7458			13.2718	3.7836	13.2718	22.2419	13.2718	28.1477			13.2718	14.1485	13.2718	6.79519	13.2718	29.4487			13.2718
	13.3708	4.4669	13.3708	18.0729	13.3708	34.1392			13.3708	2.1348	13.3708	21.7303	13.3708	78.8013			13.3708	0.4953	13.3708	12.9018	13.3708	44.7705			13.3708	0.2704	13.3708	20.6697	13.3708	34.9491			13.3708	7.3895	13.3708	18.9938	13.3708	25.0666			13.3708	21.1145	13.3708	6.71176	13.3708	26.5815			13.3708
	13.4698	5.9678	13.4698	17.3842	13.4698	34.0489			13.4698	3.1474	13.4698	21.8817	13.4698	79.6227			13.4698	0.636	13.4698	11.9513	13.4698	44.0756			13.4698	0.2759	13.4698	21.0372	13.4698	35.1163			13.4698	12.9491	13.4698	16.4055	13.4698	21.7694			13.4698	27.6924	13.4698	5.76774	13.4698	24.1219			13.4698
	13.5689	7.6897	13.5689	16.306	13.5689	33.339			13.5689	5.2436	13.5689	23.0806	13.5689	80.2421			13.5689	0.5753	13.5689	11.6082	13.5689	43.0919			13.5689	0.3773	13.5689	20.959	13.5689	34.2094			13.5689	18.909	13.5689	13.7883	13.5689	19.6076			13.5689	33.3736	13.5689	5.54715	13.5689	19.9912			13.5689
	13.6679	10.4054	13.6679	15.5916	13.6679	32.2708			13.6679	9.0282	13.6679	25.1476	13.6679	77.4668			13.6679	0.7442	13.6679	12.1063	13.6679	45.2173			13.6679	0.544	13.6679	20.0843	13.6679	32.8512			13.6679	24.3893	13.6679	13.1361	13.6679	17.3149			13.6679	37.879	13.6679	4.84287	13.6679	15.7234			13.6679
	13.767	13.6542	13.767	13.8588	13.767	29.3262			13.767	15.7013	13.767	25.1044	13.767	72.0645			13.767	0.9003	13.767	13.007	13.767	48.539			13.767	0.5458	13.767	18.9159	13.767	30.7915			13.767	28.9552	13.767	13.0887	13.767	14.9834			13.767	41.8113	13.767	3.24613	13.767	11.8019			13.767
	13.866	17.5503	13.866	13.1419	13.866	28.0247			13.866	24.3487	13.866	26.9138	13.866	60.465			13.866	1.0476	13.866	13.7564	13.866	52.9561			13.866	0.6169	13.866	17.7882	13.866	28.5968			13.866	32.7779	13.866	11.8316	13.866	12.4577			13.866	44.9446	13.866	3.07447	13.866	8.3796			13.866
	13.9651	20.8292	13.9651	11.9737	13.9651	27.7167			13.9651	33.9718	13.9651	26.0682	13.9651	49.9342			13.9651	1.4951	13.9651	13.1917	13.9651	55.453			13.9651	1.0431	13.9651	15.4267	13.9651	27.1752			13.9651	35.4878	13.9651	11.0012	13.9651	10.3483			13.9651	47.0041	13.9651	2.44091	13.9651	6.0129			13.9651
	14.0641	22.8223	14.0641	10.0898	14.0641	27.5162			14.0641	42.5082	14.0641	23.4815	14.0641	40.4141			14.0641	1.9763	14.0641	13.1685	14.0641	50.6434			14.0641	1.4314	14.0641	14.5412	14.0641	27.1674			14.0641	37.1293	14.0641	9.3196	14.0641	9.7406			14.0641	48.3803	14.0641	2.3006	14.0641	4.4793			14.0641
	14.1631	24.715	14.1631	8.8408	14.1631	26.2958			14.1631	48.1267	14.1631	20.0637	14.1631	33.3351			14.1631	3.0738	14.1631	11.7135	14.1631	46.0741			14.1631	1.902	14.1631	12.3002	14.1631	28.2851			14.1631	38.6644	14.1631	7.7606	14.1631	9.6606			14.1631	47.4049	14.1631	2.07685	14.1631	3.9188			14.1631
	14.2622	26.4749	14.2622	7.5229	14.2622	24.0948			14.2622	52.9846	14.2622	16.0348	14.2622	27.151			14.2622	5.3637	14.2622	10.4975	14.2622	41.022			14.2622	3.4107	14.2622	11.0693	14.2622	27.1934			14.2622	39.8615	14.2622	5.7102	14.2622	8.552			14.2622	46.7835	14.2622	1.95094	14.2622	3.9883			14.2622
	14.3612	30.3729	14.3612	5.848	14.3612	19.3119			14.3612	54.3905	14.3612	12.5577	14.3612	21.8149			14.3612	10.5813	14.3612	10.1594	14.3612	37.2419			14.3612	6.1039	14.3612	11.1414	14.3612	25.3109			14.3612	40.2524	14.3612	5.0008	14.3612	7.0154			14.3612	47.4531	14.3612	1.92982	14.3612	4.3076			14.3612
	14.4603	34.9569	14.4603	5.3479	14.4603	15.5521			14.4603	53.8687	14.4603	8.9726	14.4603	17.3242			14.4603	17.6261	14.4603	10.8401	14.4603	34.5955			14.4603	10.5808	14.4603	9.7999	14.4603	23.4869			14.4603	38.4441	14.4603	4.8408	14.4603	6.3211			14.4603	47.1703	14.4603	2.04931	14.4603	4.2695			14.4603
	14.5593	39.3085	14.5593	4.6743	14.5593	13.9529			14.5593	55.0745	14.5593	6.4272	14.5593	14.1255			14.5593	25.1793	14.5593	10.812	14.5593	30.8875			14.5593	15.1857	14.5593	9.8163	14.5593	22.7047			14.5593	39.2858	14.5593	5.2586	14.5593	7.02			14.5593	46.7011	14.5593	2.03476	14.5593	4.6722			14.5593
	14.6584	40.4613	14.6584	4.1743	14.6584	14.2003			14.6584	55.05	14.6584	4.2396	14.6584	13.7508			14.6584	30.986	14.6584	9.78	14.6584	26.9149			14.6584	19.8718	14.6584	8.7635	14.6584	23.6639			14.6584	37.6804	14.6584	6.2514	14.6584	7.8637			14.6584	47.7955	14.6584	1.94069	14.6584	4.6466			14.6584
	14.7574	40.7061	14.7574	3.5615	14.7574	14.7847			14.7574	55.0668	14.7574	3.6079	14.7574	15.0967			14.7574	34.8838	14.7574	8.5724	14.7574	23.8118			14.7574	23.5654	14.7574	6.8766	14.7574	24.2847			14.7574	35.4313	14.7574	7.8053	14.7574	10.0635			14.7574	47.3389	14.7574	2.40076	14.7574	4.8895			14.7574
	14.8564	41.4254	14.8564	3.2096	14.8564	13.7844			14.8564	54.4906	14.8564	3.0115	14.8564	15.9284			14.8564	37.0537	14.8564	7.7012	14.8564	21.4109			14.8564	25.3198	14.8564	4.704	14.8564	23.2137			14.8564	35.5281	14.8564	10.0671	14.8564	12.2009			14.8564	47.6669	14.8564	2.29428	14.8564	5.2157			14.8564
	14.9555	41.7509	14.9555	3.1348	14.9555	14.2468			14.9555	55.9768	14.9555	2.9679	14.9555	17.4194			14.9555	39.1954	14.9555	6.345	14.9555	19.7793			14.9555	27.1127	14.9555	4.0704	14.9555	20.652			14.9555	33.368	14.9555	12.6707	14.9555	15.8131			14.9555	46.5168	14.9555	2.41648	14.9555	5.9033			14.9555
	15.0545	42.8885	15.0545	3.1429	15.0545	12.8849			15.0545	57.3478	15.0545	3.2634	15.0545	16.7792			15.0545	42.0819	15.0545	5.1651	15.0545	16.9336			15.0545	27.9522	15.0545	4.1377	15.0545	18.7166			15.0545	31.892	15.0545	14.2746	15.0545	19.8782			15.0545	45.256	15.0545	2.65058	15.0545	7.0056			15.0545
	15.1536	42.0191	15.1536	3.8032	15.1536	11.7391			15.1536	58.1629	15.1536	3.3796	15.1536	15.672			15.1536	41.4801	15.1536	4.2197	15.1536	14.5159			15.1536	29.5637	15.1536	3.5993	15.1536	18.191			15.1536	30.4489	15.1536	16.2383	15.1536	21.9347			15.1536	42.6921	15.1536	3.21055	15.1536	8.0678			15.1536
	15.2526	39.7906	15.2526	4.3236	15.2526	11.2371			15.2526	57.3073	15.2526	4.2902	15.2526	14.3872			15.2526	42.1417	15.2526	4.5461	15.2526	13.681			15.2526	31.6307	15.2526	3.9887	15.2526	17.171			15.2526	27.4589	15.2526	17.8251	15.2526	23.6126			15.2526	40.4217	15.2526	3.94773	15.2526	9.4632			15.2526
	15.3517	39.7564	15.3517	4.3916	15.3517	11.3664			15.3517	57.0565	15.3517	5.1279	15.3517	15.8956			15.3517	41.3747	15.3517	5.5426	15.3517	15.2572			15.3517	34.1485	15.3517	4.4632	15.3517	16.0666			15.3517	24.696	15.3517	19.6308	15.3517	26.5203			15.3517	38.806	15.3517	4.28781	15.3517	10.3891			15.3517
	15.4507	38.4009	15.4507	4.8783	15.4507	13.3618			15.4507	56.694	15.4507	6.3171	15.4507	20.8802			15.4507	39.5819	15.4507	7.635	15.4507	17.8529			15.4507	35.0544	15.4507	4.8643	15.4507	15.5806			15.4507	20.1279	15.4507	21.4569	15.4507	30.7478			15.4507	36.573	15.4507	4.97142	15.4507	11.9626			15.4507
	15.5497	35.3946	15.5497	5.1214	15.5497	17.6786			15.5497	54.1731	15.5497	8.8185	15.5497	24.6872			15.5497	38.9517	15.5497	9.471	15.5497	21.7261			15.5497	35.0903	15.5497	5.0543	15.5497	17.1871			15.5497	14.3349	15.5497	23.4623	15.5497	34.3491			15.5497	34.1108	15.5497	4.72782	15.5497	13.621			15.5497
	15.6488	32.3379	15.6488	6.0226	15.6488	23.0829			15.6488	49.9606	15.6488	12.5735	15.6488	28.9106			15.6488	37.3373	15.6488	10.662	15.6488	25.4674			15.6488	35.877	15.6488	4.748	15.6488	18.2607			15.6488	8.6968	15.6488	23.6471	15.6488	34.7914			15.6488	30.4625	15.6488	4.82544	15.6488	15.1298			15.6488
	15.7478	29.7532	15.7478	7.4303	15.7478	25.8101			15.7478	41.7095	15.7478	19.1291	15.7478	36.5036			15.7478	35.5309	15.7478	11.6857	15.7478	32.2859			15.7478	34.6771	15.7478	4.8573	15.7478	17.9145			15.7478	4.7924	15.7478	23.3302	15.7478	35.3149			15.7478	23.9877	15.7478	4.78379	15.7478	17.7339			15.7478
	15.8469	27.7482	15.8469	8.6468	15.8469	25.2351			15.8469	31.3478	15.8469	23.3077	15.8469	47.1056			15.8469	34.582	15.8469	12.8018	15.8469	38.1384			15.8469	34.9669	15.8469	4.9655	15.8469	17.4638			15.8469	2.6232	15.8469	24.416	15.8469	34.6329			15.8469	16.9405	15.8469	5.07724	15.8469	19.7149			15.8469
	15.9459	26.545	15.9459	10.6191	15.9459	25.2279			15.9459	21.7266	15.9459	27.4113	15.9459	55.1755			15.9459	32.588	15.9459	13.3387	15.9459	44.6955			15.9459	36.416	15.9459	5.3062	15.9459	17.4026			15.9459	1.4753	15.9459	25.1341	15.9459	33.4782			15.9459	9.7952	15.9459	5.48083	15.9459	22.6707			15.9459
	16.045	23.7918	16.045	12.0263	16.045	26.3458			16.045	13.0427	16.045	28.7667	16.045	64.4582			16.045	27.5653	16.045	14.6505	16.045	45.8567			16.045	38.2859	16.045	5.1944	16.045	19.3093			16.045	1.0541	16.045	25.486	16.045	31.467			16.045	4.7967	16.045	5.8163	16.045	25.3409			16.045
	16.144	18.2175	16.144	12.4802	16.144	29.5597			16.144	6.7275	16.144	29.1445	16.144	70.6477			16.144	22.0685	16.144	15.046	16.144	47.8768			16.144	38.1541	16.144	5.2578	16.144	22.8727			16.144	0.739	16.144	25.34	16.144	27.5104			16.144	2.425	16.144	5.86232	16.144	26.0951			16.144
	16.243	14.2583	16.243	13.5181	16.243	32.8853			16.243	3.8762	16.243	30.3862	16.243	74.0247			16.243	16.3153	16.243	15.9557	16.243	47.4775			16.243	38.2566	16.243	5.4968	16.243	22.6772			16.243	0.5671	16.243	25.5274	16.243	25.1513			16.243	1.3268	16.243	5.41931	16.243	26.6554			16.243
	16.3421	10.4598	16.3421	15.7551	16.3421	36.04			16.3421	2.3624	16.3421	33.2989	16.3421	77.0617			16.3421	9.7653	16.3421	15.1255	16.3421	53.2234			16.3421	37.0244	16.3421	5.9655	16.3421	21.0193			16.3421	0.4583	16.3421	27.1955	16.3421	22.9942			16.3421	0.9491	16.3421	5.26831	16.3421	26.2155			16.3421
	16.4411	6.358	16.4411	17.4914	16.4411	41.977			16.4411	1.5318	16.4411	39.5449	16.4411	79.9298			16.4411	5.6908	16.4411	16.3349	16.4411	55.2689			16.4411	35.3484	16.4411	6.9561	16.4411	21.2255			16.4411	0.3027	16.4411	27.9383	16.4411	21.4774			16.4411	0.6638	16.4411	5.43408	16.4411	25.5359			16.4411
	16.5402	3.7312	16.5402	17.554	16.5402	47.1214			16.5402	1.1287	16.5402	45.4244	16.5402	81.8516			16.5402	3.0828	16.5402	17.3083	16.5402	54.4925			16.5402	34.4352	16.5402	8.1645	16.5402	26.3463			16.5402	0.351	16.5402	29.2386	16.5402	20.1902			16.5402	0.511	16.5402	5.5407	16.5402	25.1751			16.5402
	16.6392	2.5718	16.6392	17.993	16.6392	49.6204			16.6392	0.7872	16.6392	50.4448	16.6392	82.4763			16.6392	1.6429	16.6392	17.4528	16.6392	50.3043			16.6392	32.3951	16.6392	11.2419	16.6392	33.6944			16.6392	0.3778	16.6392	28.7722	16.6392	19.7681			16.6392	0.4207	16.6392	6.02339	16.6392	24.719			16.6392
	16.7383	1.7822	16.7383	18.8538	16.7383	49.8035			16.7383	0.6746	16.7383	51.8765	16.7383	79.559			16.7383	1.1008	16.7383	16.6071	16.7383	48.0712			16.7383	30.1545	16.7383	15.8092	16.7383	39.8838			16.7383	0.3973	16.7383	28.1035	16.7383	19.0694			16.7383	0.2554	16.7383	5.72658	16.7383	24.6645			16.7383
	16.8373	1.1718	16.8373	19.9804	16.8373	47.404			16.8373	0.4827	16.8373	51.8539	16.8373	75.1453			16.8373	0.7159	16.8373	16.2359	16.8373	47.7071			16.8373	26.1758	16.8373	20.0889	16.8373	42.6298			16.8373	0.5193	16.8373	28.0047	16.8373	18.3819			16.8373	0.3531	16.8373	5.36476	16.8373	24.1861			16.8373
	16.9363	0.8412	16.9363	19.8039	16.9363	45.4406			16.9363	0.5138	16.9363	49.497	16.9363	70.9596			16.9363	0.5025	16.9363	16.2109	16.9363	48.6858			16.9363	21.19	16.9363	24.6023	16.9363	46.443			16.9363	0.723	16.9363	27.3878	16.9363	18.4043			16.9363	0.3332	16.9363	5.29859	16.9363	22.8721			16.9363
	17.0354	0.8553	17.0354	21.3217	17.0354	45.4573			17.0354	0.4758	17.0354	49.1362	17.0354	66.5581			17.0354	0.4857	17.0354	16.969	17.0354	49.3073			17.0354	15.2138	17.0354	27.6134	17.0354	47.5602			17.0354	1.0901	17.0354	26.3958	17.0354	16.3337			17.0354	0.2718	17.0354	4.97542	17.0354	22.1381			17.0354
	17.1344	0.5695	17.1344	20.7147	17.1344	44.3761			17.1344	0.3107	17.1344	46.9711	17.1344	62.9313			17.1344	0.4192	17.1344	17.2387	17.1344	47.8498			17.1344	9.4378	17.1344	28.9508	17.1344	47.9063			17.1344	1.2721	17.1344	25.6563	17.1344	15.0587			17.1344	0.196	17.1344	4.66729	17.1344	21.5475			17.1344
	17.2335	0.303	17.2335	18.99	17.2335	43.7909			17.2335	0.298	17.2335	46.3926	17.2335	58.8181			17.2335	0.3316	17.2335	17.4858	17.2335	46.2063			17.2335	5.1899	17.2335	29.6429	17.2335	47.2546			17.2335	1.4243	17.2335	24.2784	17.2335	14.3466			17.2335	0.1331	17.2335	4.39448	17.2335	21.1594			17.2335
	17.3325	0.3817	17.3325	18.6028	17.3325	43.5973			17.3325	0.2699	17.3325	44.6478	17.3325	58.1854			17.3325	0.3183	17.3325	16.5308	17.3325	45.4836			17.3325	2.9003	17.3325	29.0601	17.3325	47.498			17.3325	1.3923	17.3325	25.3497	17.3325	13.5719			17.3325	0.2773	17.3325	4.55107	17.3325	19.3017			17.3325
	17.4316	0.3814	17.4316	18.0088	17.4316	43.4797			17.4316	0.4066	17.4316	45.1469	17.4316	58.9163			17.4316	0.2609	17.4316	16.3111	17.4316	44.1785			17.4316	1.9555	17.4316	27.0631	17.4316	46.998			17.4316	1.4635	17.4316	25.2338	17.4316	13.0767			17.4316	0.2981	17.4316	4.26762	17.4316	16.2294			17.4316
	17.5306	0.3186	17.5306	17.9017	17.5306	43.018			17.5306	0.2512	17.5306	45.476	17.5306	61.3723			17.5306	0.3209	17.5306	15.9271	17.5306	45.4019			17.5306	1.3087	17.5306	26.8299	17.5306	45.1225			17.5306	1.4538	17.5306	24.2763	17.5306	13.3813			17.5306	0.1765	17.5306	4.25527	17.5306	13.9385			17.5306
	17.6296	0.165	17.6296	17.4131	17.6296	43.9855			17.6296	0.2568	17.6296	47.5841	17.6296	60.9554			17.6296	0.2258	17.6296	16.3787	17.6296	44.9678			17.6296	0.9745	17.6296	25.4277	17.6296	44.9081			17.6296	1.4763	17.6296	25.3791	17.6296	14.0448			17.6296	0.1883	17.6296	3.83432	17.6296	13.2542			17.6296
	17.7287	0.152	17.7287	16.6434	17.7287	47.0741			17.7287	0.2376	17.7287	49.2057	17.7287	62.0341			17.7287	0.2826	17.7287	17.1107	17.7287	43.42			17.7287	0.7134	17.7287	25.2727	17.7287	40.8077			17.7287	1.1916	17.7287	27.9434	17.7287	13.7919			17.7287	0.2883	17.7287	3.10241	17.7287	12.3761			17.7287
	17.8277	0.0753	17.8277	16.5505	17.8277	47.8706			17.8277	0.2576	17.8277	49.5717	17.8277	59.6782			17.8277	0.2285	17.8277	17.3898	17.8277	40.8287			17.8277	0.5657	17.8277	23.9285	17.8277	37.9756			17.8277	0.9435	17.8277	31.361	17.8277	14.1984			17.8277	0.1853	17.8277	3.04488	17.8277	11.688			17.8277
	17.9268	0.2287	17.9268	16.0919	17.9268	44.8309			17.9268	0.3832	17.9268	49.5735	17.9268	53.9314			17.9268	0.3129	17.9268	18.4219	17.9268	39.6082			17.9268	0.5262	17.9268	23.1474	17.9268	38.7116			17.9268	0.8536	17.9268	33.0574	17.9268	14.0676			17.9268	0.2105	17.9268	3.33373	17.9268	10.4334			17.9268
	18.0258	0.1668	18.0258	15.8627	18.0258	41.3471			18.0258	0.3345	18.0258	50.8496	18.0258	48.7482			18.0258	0.3288	18.0258	18.1207	18.0258	38.2012			18.0258	0.4751	18.0258	21.9318	18.0258	38.1665			18.0258	0.4073	18.0258	34.0371	18.0258	13.8165			18.0258	0.1286	18.0258	3.68625	18.0258	9.2332			18.0258
	18.1249	0.1764	18.1249	15.4419	18.1249	40.425			18.1249	0.2267	18.1249	52.6369	18.1249	44.6058			18.1249	0.2858	18.1249	19.0368	18.1249	35.4201			18.1249	0.2688	18.1249	21.6402	18.1249	35.4674			18.1249	0.2722	18.1249	33.1481	18.1249	14.424			18.1249	0.205	18.1249	3.90281	18.1249	7.9977			18.1249
	18.2239	0.0981	18.2239	15.9474	18.2239	41.313			18.2239	0.2193	18.2239	53.5078	18.2239	42.0516			18.2239	0.2981	18.2239	18.9059	18.2239	31.7927			18.2239	0.2732	18.2239	20.2893	18.2239	35.5114			18.2239	0.1623	18.2239	34.8071	18.2239	14.3659			18.2239	0.086	18.2239	4.10375	18.2239	6.086			18.2239
	18.3229	0.0932	18.3229	16.8136	18.3229	41.5176			18.3229	0.2342	18.3229	50.6948	18.3229	39.9271			18.3229	0.284	18.3229	18.9584	18.3229	30.6331			18.3229	0.2675	18.3229	19.5459	18.3229	35.3212			18.3229	0.1719	18.3229	36.6131	18.3229	12.4989			18.3229	0.1208	18.3229	3.79678	18.3229	5.6576			18.3229
	18.422	0.2157	18.422	15.7219	18.422	40.7344			18.422	0.2229	18.422	46.8787	18.422	37.8918			18.422	0.3256	18.422	19.4806	18.422	28.1896			18.422	0.2852	18.422	19.0212	18.422	36.2829			18.422	0.1414	18.422	36.7374	18.422	9.8191			18.422	0.1561	18.422	3.50023	18.422	5.576			18.422
	18.521	0.2087	18.521	15.5128	18.521	39.3099			18.521	0.2183	18.521	41.8607	18.521	33.7775			18.521	0.2894	18.521	19.7266	18.521	27.1928			18.521	0.2841	18.521	19.5498	18.521	36.4202			18.521	0.1036	18.521	35.4245	18.521	7.6915			18.521	0.2001	18.521	3.278	18.521	4.8317			18.521
	18.6201	0.1585	18.6201	15.4057	18.6201	39.111			18.6201	0.1773	18.6201	36.0104	18.6201	28.3893			18.6201	0.4261	18.6201	20.256	18.6201	26.6094			18.6201	0.3425	18.6201	19.2724	18.6201	37.6599			18.6201	0.2293	18.6201	34.4375	18.6201	6.618			18.6201	0.3492	18.6201	2.85252	18.6201	3.8759			18.6201
	18.7191	0.1547	18.7191	16.1776	18.7191	39.0443			18.7191	0.1888	18.7191	31.9414	18.7191	23.5347			18.7191	0.5024	18.7191	20.7066	18.7191	25.6292			18.7191	0.3482	18.7191	18.9391	18.7191	39.5803			18.7191	0.2184	18.7191	33.107	18.7191	6.2375			18.7191	0.2536	18.7191	2.10965	18.7191	3.3981			18.7191
	18.8182	0.1452	18.8182	15.609	18.8182	36.9086			18.8182	0.3401	18.8182	29.3193	18.8182	18.9623			18.8182	0.4127	18.8182	20.3421	18.8182	24.9254			18.8182	0.4083	18.8182	18.7044	18.8182	39.3554			18.8182	0.2402	18.8182	31.1287	18.8182	5.9418			18.8182	0.2545	18.8182	1.62274	18.8182	3.125			18.8182
	18.9172	0.1039	18.9172	15.6569	18.9172	33.6178			18.9172	0.2225	18.9172	24.3529	18.9172	15.6395			18.9172	0.263	18.9172	21.0368	18.9172	22.9842			18.9172	0.3274	18.9172	18.4149	18.9172	35.9962			18.9172	0.2822	18.9172	29.388	18.9172	6.8492			18.9172	0.2922	18.9172	1.20781	18.9172	3.1782			18.9172
	19.0163	0.1026	19.0163	15.6384	19.0163	32.9652			19.0163	0.2561	19.0163	19.7317	19.0163	13.602			19.0163	0.3141	19.0163	21.2042	19.0163	21.6004			19.0163	0.3644	19.0163	17.7248	19.0163	35.6721			19.0163	0.1963	19.0163	31.3206	19.0163	7.4455			19.0163	0.3164	19.0163	1.27479	19.0163	3.3215			19.0163
	19.1153	0.0692	19.1153	15.5635	19.1153	32.152			19.1153	0.3167	19.1153	14.8354	19.1153	12.8814			19.1153	0.2791	19.1153	21.2067	19.1153	20.2981			19.1153	0.2978	19.1153	16.8653	19.1153	35.3099			19.1153	0.1362	19.1153	32.2791	19.1153	6.5554			19.1153	0.2938	19.1153	1.25881	19.1153	3.6335			19.1153
	19.2143	0.1077	19.2143	15.3062	19.2143	31.9426			19.2143	0.231	19.2143	10.392	19.2143	12.7675			19.2143	0.2238	19.2143	21.2477	19.2143	20.0808			19.2143	0.2981	19.2143	16.1697	19.2143	32.9117			19.2143	0.2766	19.2143	31.8166	19.2143	4.8791			19.2143	0.2687	19.2143	1.50564	19.2143	3.7311			19.2143
	19.3134	0.1163	19.3134	15.1408	19.3134	33.018			19.3134	0.2219	19.3134	6.6659	19.3134	12.5886			19.3134	0.1489	19.3134	21.5858	19.3134	18.2136			19.3134	0.1606	19.3134	15.9197	19.3134	33.9881			19.3134	0.3734	19.3134	30.5124	19.3134	4.3012			19.3134	0.466	19.3134	1.55713	19.3134	4.1032			19.3134
	19.4124	0.0734	19.4124	14.3646	19.4124	33.0071			19.4124	0.2299	19.4124	4.3381	19.4124	12.2883			19.4124	0.1418	19.4124	21.5032	19.4124	17.5403			19.4124	0.2812	19.4124	15.157	19.4124	34.93			19.4124	0.2807	19.4124	27.178	19.4124	3.986			19.4124	0.3885	19.4124	1.72256	19.4124	4.6206			19.4124
	19.5115	0.0863	19.5115	14.5776	19.5115	31.2598			19.5115	0.3392	19.5115	3.5136	19.5115	13.0276			19.5115	0.2616	19.5115	20.7195	19.5115	16.9107			19.5115	0.3104	19.5115	13.9593	19.5115	35.801			19.5115	0.2381	19.5115	23.5733	19.5115	3.4463			19.5115	0.3049	19.5115	2.20369	19.5115	5.1189			19.5115
	19.6105	0.1315	19.6105	13.8942	19.6105	31.8587			19.6105	0.3985	19.6105	3.0217	19.6105	12.3848			19.6105	0.1621	19.6105	21.1386	19.6105	16.4031			19.6105	0.2713	19.6105	12.97	19.6105	36.6911			19.6105	0.2766	19.6105	18.9616	19.6105	3.0088			19.6105	0.3045	19.6105	2.28768	19.6105	5.2215			19.6105
	19.7096	0.121	19.7096	14.2919	19.7096	33.7881			19.7096	0.4327	19.7096	2.6285	19.7096	12.0437			19.7096	0.1456	19.7096	20.5466	19.7096	15.8362			19.7096	0.2805	19.7096	12.1398	19.7096	35.4967			19.7096	0.1796	19.7096	16.8155	19.7096	2.7395			19.7096	0.3337	19.7096	2.45172	19.7096	5.5604			19.7096
	19.8086	0.0297	19.8086	15.049	19.8086	34.2811			19.8086	0.3008	19.8086	2.5055	19.8086	10.935			19.8086	0.1896	19.8086	19.2675	19.8086	15.98			19.8086	0.3061	19.8086	12.196	19.8086	33.9228			19.8086	0.2415	19.8086	14.6589	19.8086	2.4251			19.8086	0.2549	19.8086	2.21574	19.8086	5.2203			19.8086
	19.9076	0.0717	19.9076	14.4324	19.9076	34.1271			19.9076	0.2044	19.9076	2.541	19.9076	10.4212			19.9076	0.1233	19.9076	17.1681	19.9076	15.6113			19.9076	0.2312	19.9076	12.0592	19.9076	30.9358			19.9076	0.2495	19.9076	12.0594	19.9076	2.466			19.9076	0.3582	19.9076	2.2509	19.9076	5.4373			19.9076
	20.0067	0.0564	20.0067	14.7304	20.0067	33.7678			20.0067	0.3131	20.0067	2.139	20.0067	11.3101			20.0067	0.1992	20.0067	14.8756	20.0067	13.4453			20.0067	0.1907	20.0067	12.1553	20.0067	28.3419			20.0067	0.09	20.0067	8.4074	20.0067	2.4985			20.0067	0.328	20.0067	1.63006	20.0067	5.2257			20.0067
	20.1057	0.093	20.1057	14.9676	20.1057	32.9062			20.1057	0.2627	20.1057	1.8906	20.1057	10.8208			20.1057	0.1944	20.1057	13.0061	20.1057	11.2499			20.1057	0.3334	20.1057	12.9439	20.1057	27.1252			20.1057	0.1055	20.1057	5.3743	20.1057	2.4718			20.1057	0.4999	20.1057	1.51255	20.1057	4.7456			20.1057
	20.2048	0.0752	20.2048	14.3878	20.2048	33.5374			20.2048	0.4332	20.2048	2.0171	20.2048	9.923			20.2048	0.1741	20.2048	9.9077	20.2048	9.6019			20.2048	0.3057	20.2048	14.1105	20.2048	25.816			20.2048	0.0819	20.2048	2.6957	20.2048	2.5811			20.2048	0.318	20.2048	1.37378	20.2048	4.4598			20.2048
	20.3038	0.0644	20.3038	14.8097	20.3038	33.8544			20.3038	0.2864	20.3038	2.2436	20.3038	8.8462			20.3038	0.2199	20.3038	7.2098	20.3038	8.4913			20.3038	0.2384	20.3038	15.2529	20.3038	26.8844			20.3038	0.1113	20.3038	1.8056	20.3038	2.7429			20.3038	0.2725	20.3038	1.51996	20.3038	4.1501			20.3038
	20.4029	0.1126	20.4029	15.1304	20.4029	34.8379			20.4029	0.2583	20.4029	2.3536	20.4029	8.7984			20.4029	0.1574	20.4029	5.5082	20.4029	8.6039			20.4029	0.291	20.4029	15.6543	20.4029	28.7901			20.4029	0.0607	20.4029	1.2288	20.4029	2.9484			20.4029	0.2589	20.4029	1.60813	20.4029	3.5471			20.4029
	20.5019	0.0925	20.5019	14.4416	20.5019	33.4446			20.5019	0.2283	20.5019	2.4876	20.5019	8.6485			20.5019	0.4482	20.5019	4.8725	20.5019	8.0747			20.5019	0.2713	20.5019	15.5256	20.5019	27.7063			20.5019	0.0359	20.5019	1.219	20.5019	3.0465			20.5019	0.2714	20.5019	1.7032	20.5019	3.5298			20.5019
	20.6009	0.1245	20.6009	13.5415	20.6009	33.451			20.6009	0.252	20.6009	2.4747	20.6009	8.1293			20.6009	0.597	20.6009	4.4107	20.6009	6.6255			20.6009	0.2491	20.6009	14.2905	20.6009	26.1386			20.6009	0.0643	20.6009	1.3232	20.6009	3.1853			20.6009	0.2274	20.6009	1.92569	20.6009	3.5629			20.6009
	20.7	0.1643	20.7	13.4478	20.7	34.15			20.7	0.2741	20.7	2.4033	20.7	8.0412			20.7	0.9017	20.7	4.6993	20.7	6.0476			20.7	0.204	20.7	13.9232	20.7	26.0921			20.7	0.113	20.7	1.1084	20.7	3.1387			20.7	0.2395	20.7	2.60951	20.7	4.1227			20.7
	20.799	0.1082	20.799	13.355	20.799	35.987			20.799	0.3578	20.799	2.5291	20.799	7.8641			20.799	1.1243	20.799	4.0942	20.799	6.0328			20.799	0.2042	20.799	13.2284	20.799	26.6904			20.799	0.1161	20.799	1.2638	20.799	2.6854			20.799	0.3422	20.799	2.96765	20.799	4.3278			20.799
	20.8981	0.129	20.8981	13.725	20.8981	37.5459			20.8981	0.26	20.8981	2.7092	20.8981	8.379			20.8981	1.4538	20.8981	3.7729	20.8981	6.4256			20.8981	0.2104	20.8981	14.785	20.8981	27.0139			20.8981	0.1443	20.8981	1.3434	20.8981	2.1828			20.8981	0.3606	20.8981	3.51678	20.8981	5.2179			20.8981
	20.9971	0.1498	20.9971	13.6317	20.9971	36.939			20.9971	0.337	20.9971	2.8123	20.9971	9.731			20.9971	1.7392	20.9971	3.8381	20.9971	7.024			20.9971	0.1666	20.9971	16.7524	20.9971	29.1611			20.9971	0.1061	20.9971	1.262	20.9971	2.5253			20.9971	0.2974	20.9971	4.68608	20.9971	5.2896			20.9971
	21.0962	0.0877	21.0962	13.2358	21.0962	34.707			21.0962	0.3644	21.0962	2.9409	21.0962	10.4129			21.0962	1.6291	21.0962	3.7364	21.0962	7.4233			21.0962	0.1966	21.0962	18.6885	21.0962	31.8683			21.0962	0.1477	21.0962	1.4104	21.0962	2.4484			21.0962	0.2554	21.0962	4.88247	21.0962	5.6093			21.0962
	21.1952	0.0812	21.1952	13.605	21.1952	32.0063			21.1952	0.2852	21.1952	2.817	21.1952	9.725			21.1952	1.6348	21.1952	3.7891	21.1952	7.9853			21.1952	0.2893	21.1952	20.0135	21.1952	32.7665			21.1952	0.1539	21.1952	1.2044	21.1952	2.7809			21.1952	0.3297	21.1952	5.22375	21.1952	5.106			21.1952
	21.2942	0.0807	21.2942	13.7442	21.2942	29.0534			21.2942	0.2606	21.2942	2.6487	21.2942	9.1671			21.2942	1.2075	21.2942	3.6779	21.2942	8.4591			21.2942	0.2937	21.2942	22.7334	21.2942	30.8232			21.2942	0.1091	21.2942	1.0648	21.2942	3.5596			21.2942	0.3722	21.2942	4.93014	21.2942	4.9526			21.2942
	21.3933	0.0862	21.3933	13.6152	21.3933	26.8417			21.3933	0.3114	21.3933	2.8162	21.3933	8.4899			21.3933	0.9694	21.3933	3.5427	21.3933	8.3763			21.3933	0.236	21.3933	24.3735	21.3933	31.0692			21.3933	0.2036	21.3933	1.134	21.3933	3.8576			21.3933	0.2808	21.3933	4.36245	21.3933	5.2858			21.3933
	21.4923	0.0458	21.4923	13.2308	21.4923	23.9845			21.4923	0.2169	21.4923	2.7182	21.4923	7.8821			21.4923	0.9585	21.4923	3.6647	21.4923	7.4035			21.4923	0.2091	21.4923	25.5372	21.4923	29.8416			21.4923	0.2851	21.4923	1.1562	21.4923	4.2344			21.4923	0.3669	21.4923	4.11136	21.4923	5.6068			21.4923
	21.5914	0.0709	21.5914	13.359	21.5914	22.6044			21.5914	0.2864	21.5914	2.6085	21.5914	7.5668			21.5914	1.1189	21.5914	3.5978	21.5914	6.368			21.5914	0.2749	21.5914	24.9781	21.5914	29.3582			21.5914	0.2955	21.5914	1.0168	21.5914	4.0192			21.5914	0.3797	21.5914	3.51121	21.5914	6.1696			21.5914
	21.6904	0.0769	21.6904	13.3762	21.6904	22.1909			21.6904	0.3058	21.6904	2.8038	21.6904	7.6263			21.6904	1.0614	21.6904	3.9312	21.6904	6.0982			21.6904	0.2436	21.6904	22.7738	21.6904	29.0147			21.6904	0.2535	21.6904	1.1103	21.6904	2.9244			21.6904	0.3013	21.6904	2.7336	21.6904	6.7739			21.6904
	21.7895	0.2206	21.7895	13.7354	21.7895	21.7413			21.7895	0.3046	21.7895	2.8188	21.7895	7.5979			21.7895	1.1381	21.7895	4.7333	21.7895	6.2036			21.7895	0.2044	21.7895	18.4269	21.7895	28.3789			21.7895	0.2261	21.7895	1.0736	21.7895	2.7282			21.7895	0.4043	21.7895	2.29613	21.7895	6.4406			21.7895
	21.8885	0.2325	21.8885	13.1454	21.8885	21.2369			21.8885	0.2237	21.8885	2.8506	21.8885	9.0251			21.8885	1.0598	21.8885	4.8084	21.8885	6.3936			21.8885	0.3242	21.8885	14.7635	21.8885	25.2458			21.8885	0.2496	21.8885	1.1971	21.8885	3.1844			21.8885	0.4871	21.8885	1.96798	21.8885	6.0373			21.8885
	21.9875	0.1359	21.9875	12.5334	21.9875	19.3311			21.9875	0.2331	21.9875	2.6669	21.9875	10.6523			21.9875	1.1708	21.9875	4.4557	21.9875	6.0583			21.9875	0.3751	21.9875	13.1135	21.9875	20.7457			21.9875	0.3237	21.9875	1.0698	21.9875	3.3029			21.9875	0.5221	21.9875	1.83139	21.9875	5.489			21.9875
	22.0866	0.2842	22.0866	13.1092	22.0866	17.694			22.0866	0.2971	22.0866	2.4575	22.0866	11.9334			22.0866	0.8594	22.0866	4.9289	22.0866	5.3093			22.0866	0.3382	22.0866	12.0547	22.0866	18.9654			22.0866	0.2975	22.0866	1.0627	22.0866	2.8424			22.0866	0.5452	22.0866	1.97183	22.0866	4.8696			22.0866
	22.1856	0.2308	22.1856	12.4471	22.1856	16.7832			22.1856	0.3776	22.1856	2.6745	22.1856	11.4872			22.1856	0.8333	22.1856	5.711	22.1856	5.2834			22.1856	0.6194	22.1856	11.4271	22.1856	17.6752			22.1856	0.2227	22.1856	1.3418	22.1856	2.7624			22.1856	0.6428	22.1856	1.91682	22.1856	4.4004			22.1856
	22.2847	0.1829	22.2847	12.7659	22.2847	17.533			22.2847	0.4896	22.2847	2.6953	22.2847	10.2861			22.2847	0.649	22.2847	6.1793	22.2847	6.189			22.2847	0.7413	22.2847	13.3296	22.2847	17.1235			22.2847	0.3157	22.2847	1.5104	22.2847	2.7661			22.2847	0.6122	22.2847	2.03828	22.2847	4.4666			22.2847
	22.3837	0.2082	22.3837	12.8493	22.3837	18.4408			22.3837	0.4201	22.3837	2.6208	22.3837	9.3268			22.3837	0.3852	22.3837	6.6631	22.3837	7.0416			22.3837	1.2689	22.3837	15.1327	22.3837	18.2375			22.3837	0.4166	22.3837	1.5152	22.3837	2.9021			22.3837	0.551	22.3837	2.56413	22.3837	4.5262			22.3837
	22.4828	0.2299	22.4828	13.1035	22.4828	18.3176			22.4828	0.4247	22.4828	2.9204	22.4828	8.0703			22.4828	0.3514	22.4828	8.0149	22.4828	7.0781			22.4828	2.0048	22.4828	15.3624	22.4828	17.118			22.4828	0.3517	22.4828	1.8536	22.4828	2.6945			22.4828	0.4753	22.4828	2.95608	22.4828	4.1584			22.4828
	22.5818	0.1362	22.5818	12.5741	22.5818	17.4214			22.5818	0.5889	22.5818	3.2367	22.5818	7.5996			22.5818	0.3061	22.5818	8.3276	22.5818	7.2299			22.5818	2.3587	22.5818	15.9633	22.5818	15.1189			22.5818	0.3821	22.5818	1.9931	22.5818	2.8943			22.5818	0.3281	22.5818	3.26982	22.5818	4.4445			22.5818
	22.6808	0.1701	22.6808	11.8952	22.6808	16.464			22.6808	0.6196	22.6808	3.6178	22.6808	7.7649			22.6808	0.3301	22.6808	8.0294	22.6808	7.0745			22.6808	2.8386	22.6808	13.7588	22.6808	12.8028			22.6808	0.3181	22.6808	2.1974	22.6808	2.7517			22.6808	0.2736	22.6808	3.52663	22.6808	4.722			22.6808
	22.7799	0.0405	22.7799	11.7151	22.7799	15.4641			22.7799	0.5151	22.7799	3.5143	22.7799	8.2338			22.7799	0.2659	22.7799	7.8019	22.7799	6.7783			22.7799	2.4265	22.7799	12.3944	22.7799	11.6937			22.7799	0.2712	22.7799	2.2193	22.7799	3.197			22.7799	0.3674	22.7799	3.43529	22.7799	4.5195			22.7799
	22.8789	0.1473	22.8789	12.7261	22.8789	14.8346			22.8789	0.5247	22.8789	3.4222	22.8789	8.8616			22.8789	0.4211	22.8789	6.6089	22.8789	7.6891			22.8789	1.5958	22.8789	10.885	22.8789	11.1937			22.8789	0.2925	22.8789	2.4805	22.8789	3.3386			22.8789	0.3064	22.8789	3.30079	22.8789	5.2211			22.8789
	22.978	0.2732	22.978	13.6428	22.978	15.2136			22.978	0.5606	22.978	3.4543	22.978	8.6661			22.978	0.3824	22.978	5.9648	22.978	7.7928			22.978	1.1475	22.978	10.2603	22.978	12.4492			22.978	0.3317	22.978	2.621	22.978	3.2695			22.978	0.3833	22.978	3.78525	22.978	5.3433			22.978
	23.077	0.2064	23.077	14.0783	23.077	15.6298			23.077	0.53	23.077	3.2178	23.077	8.6801			23.077	0.4384	23.077	5.5093	23.077	7.5253			23.077	0.6005	23.077	9.7988	23.077	14.5259			23.077	0.2051	23.077	3.5073	23.077	3.5542			23.077	0.2482	23.077	3.19089	23.077	5.0107			23.077
	23.1761	0.1191	23.1761	14.5208	23.1761	15.5236			23.1761	0.5187	23.1761	3.6374	23.1761	8.4402			23.1761	0.4301	23.1761	5.0089	23.1761	7.2447			23.1761	0.5721	23.1761	9.9131	23.1761	14.3691			23.1761	0.146	23.1761	4.0212	23.1761	3.947			23.1761	0.1664	23.1761	3.70376	23.1761	5.3979			23.1761
	23.2751	0.1949	23.2751	14.9675	23.2751	15.7101			23.2751	0.6633	23.2751	4.5671	23.2751	8.9631			23.2751	0.4217	23.2751	6.2686	23.2751	7.3302			23.2751	0.4289	23.2751	8.9048	23.2751	13.7256			23.2751	0.1768	23.2751	4.0583	23.2751	4.098			23.2751	0.2945	23.2751	4.1891	23.2751	6.3975			23.2751
	23.3741	0.2066	23.3741	14.9094	23.3741	14.9987			23.3741	0.6695	23.3741	5.2059	23.3741	10.1539			23.3741	0.3253	23.3741	7.0791	23.3741	8.2309			23.3741	0.4844	23.3741	8.6349	23.3741	14.1333			23.3741	0.1804	23.3741	4.7451	23.3741	4.2415			23.3741	0.4942	23.3741	4.87561	23.3741	6.0846			23.3741
	23.4732	0.1716	23.4732	13.7765	23.4732	15.566			23.4732	0.7388	23.4732	5.6745	23.4732	10.0445			23.4732	0.201	23.4732	7.5397	23.4732	9.4085			23.4732	0.4108	23.4732	9.4408	23.4732	15.134			23.4732	0.172	23.4732	4.7463	23.4732	3.8542			23.4732	0.3619	23.4732	4.98037	23.4732	5.4104			23.4732
	23.5722	0.3341	23.5722	12.972	23.5722	14.6826			23.5722	0.6246	23.5722	5.3364	23.5722	9.3279			23.5722	0.0873	23.5722	9.0468	23.5722	9.9071			23.5722	0.4403	23.5722	8.7518	23.5722	12.8041			23.5722	0.2467	23.5722	4.16	23.5722	3.7865			23.5722	0.1702	23.5722	5.19278	23.5722	4.7994			23.5722
	23.6713	0.1363	23.6713	12.4911	23.6713	13.3262			23.6713	0.6318	23.6713	5.509	23.6713	8.4659			23.6713	0.2122	23.6713	10.4278	23.6713	10.1411			23.6713	0.3776	23.6713	8.7488	23.6713	12.4965			23.6713	0.149	23.6713	4.1144	23.6713	4.3876			23.6713	0.2437	23.6713	4.83102	23.6713	4.1825			23.6713
	23.7703	0.1609	23.7703	12.3913	23.7703	12.303			23.7703	0.4995	23.7703	5.2576	23.7703	8.9357			23.7703	0.2429	23.7703	10.3282	23.7703	9.533			23.7703	0.3327	23.7703	8.3382	23.7703	14.0406			23.7703	0.1907	23.7703	3.7689	23.7703	4.2509			23.7703	0.3294	23.7703	4.73988	23.7703	4.2494			23.7703
	23.8694	0.1498	23.8694	11.7641	23.8694	12.7765			23.8694	0.5225	23.8694	4.4177	23.8694	8.9578			23.8694	0.1725	23.8694	10.1367	23.8694	9.9418			23.8694	0.4439	23.8694	8.0992	23.8694	15.7419			23.8694	0.1518	23.8694	2.9179	23.8694	4.2518			23.8694	0.222	23.8694	4.36619	23.8694	4.1277			23.8694
	23.9684	0.1985	23.9684	11.418	23.9684	13.2204			23.9684	0.5753	23.9684	4.0362	23.9684	9.35			23.9684	0.227	23.9684	9.0051	23.9684	9.8226			23.9684	0.4355	23.9684	7.7164	23.9684	15.7571			23.9684	0.1185	23.9684	2.6465	23.9684	3.8322			23.9684	0.2513	23.9684	4.41266	23.9684	3.931			23.9684
	24.0674	0.2779	24.0674	10.864	24.0674	12.8084			24.0674	0.4013	24.0674	3.464	24.0674	9.753			24.0674	0.144	24.0674	7.5962	24.0674	9.8339			24.0674	0.5583	24.0674	8.3157	24.0674	15.1834			24.0674	0.047	24.0674	2.4125	24.0674	3.6495			24.0674	0.4634	24.0674	4.50472	24.0674	3.7339			24.0674
	24.1665	0.2145	24.1665	10.6779	24.1665	11.7684			24.1665	0.2407	24.1665	3.5438	24.1665	9.7704			24.1665	0.1831	24.1665	6.443	24.1665	9.8055			24.1665	0.5147	24.1665	8.3922	24.1665	14.026			24.1665	0.1151	24.1665	2.1463	24.1665	3.7721			24.1665	0.422	24.1665	4.18661	24.1665	4.3798			24.1665
	24.2655	0.326	24.2655	10.3755	24.2655	9.8719			24.2655	0.4704	24.2655	3.5482	24.2655	9.1518			24.2655	0.2381	24.2655	6.0911	24.2655	9.124			24.2655	0.4321	24.2655	8.8062	24.2655	13.5094			24.2655	0.1932	24.2655	1.6405	24.2655	3.6835			24.2655	0.3463	24.2655	4.81672	24.2655	4.3418			24.2655
	24.3646	0.2514	24.3646	10.3625	24.3646	9.4194			24.3646	0.4453	24.3646	4.5226	24.3646	8.7474			24.3646	0.1746	24.3646	6.2355	24.3646	8.6338			24.3646	0.4014	24.3646	9.9402	24.3646	12.8123			24.3646	0.1491	24.3646	1.3426	24.3646	4.0689			24.3646	0.4483	24.3646	5.06234	24.3646	4.3803			24.3646
	24.4636	0.1462	24.4636	10.18	24.4636	10.0157			24.4636	0.3239	24.4636	5.3485	24.4636	9.503			24.4636	0.1616	24.4636	6.286	24.4636	7.5789			24.4636	0.4628	24.4636	9.4465	24.4636	12.4003			24.4636	0.2591	24.4636	1.379	24.4636	4.3004			24.4636	0.458	24.4636	5.01381	24.4636	5.1704			24.4636
	24.5627	0.1518	24.5627	11.0876	24.5627	12.4281			24.5627	0.4656	24.5627	5.6512	24.5627	10.226			24.5627	0.2399	24.5627	6.5467	24.5627	8.0592			24.5627	0.5656	24.5627	10.1356	24.5627	12.4422			24.5627	0.2459	24.5627	2.1328	24.5627	4.1229			24.5627	0.4323	24.5627	4.82345	24.5627	5.7493			24.5627
	24.6617	0.329	24.6617	11.356	24.6617	13.4669			24.6617	0.4598	24.6617	5.6489	24.6617	10.0258			24.6617	0.2365	24.6617	7.1242	24.6617	9.081			24.6617	0.6699	24.6617	10.9018	24.6617	12.8573			24.6617	0.2905	24.6617	3.0206	24.6617	3.898			24.6617	0.4166	24.6617	4.52939	24.6617	5.5854			24.6617
	24.7607	0.3184	24.7607	12.0005	24.7607	12.956			24.7607	0.447	24.7607	4.453	24.7607	9.6951			24.7607	0.136	24.7607	8.2693	24.7607	8.9641			24.7607	0.783	24.7607	10.5874	24.7607	13.0232			24.7607	0.3735	24.7607	3.6701	24.7607	3.7815			24.7607	0.4422	24.7607	3.56115	24.7607	5.8251			24.7607
	24.8598	0.3137	24.8598	12.5133	24.8598	13			24.8598	0.2755	24.8598	3.3938	24.8598	9.2455			24.8598	0.168	24.8598	8.9084	24.8598	8.8603			24.8598	1.0521	24.8598	10.3465	24.8598	13.2453			24.8598	0.371	24.8598	3.855	24.8598	3.7023			24.8598	0.3438	24.8598	3.44082	24.8598	5.8868			24.8598
	24.9588	0.2976	24.9588	12.9642	24.9588	14.253			24.9588	0.3037	24.9588	2.9846	24.9588	8.619			24.9588	0.1627	24.9588	9.9062	24.9588	8.5064			24.9588	1.3933	24.9588	10.6816	24.9588	11.4547			24.9588	0.467	24.9588	4.1139	24.9588	2.8314			24.9588	0.3767	24.9588	3.73841	24.9588	5.7223			24.9588
	25.0579	0.1827	25.0579	13.2716	25.0579	14.7717			25.0579	0.3157	25.0579	2.8867	25.0579	7.8257			25.0579	0.1621	25.0579	9.913	25.0579	7.5843			25.0579	1.4746	25.0579	11.1241	25.0579	10.1213			25.0579	0.3917	25.0579	4.9175	25.0579	2.5494			25.0579	0.3122	25.0579	3.65713	25.0579	5.0204			25.0579
	25.1569	0.3093	25.1569	13.6784	25.1569	14.5966			25.1569	0.3317	25.1569	3.2493	25.1569	7.1663			25.1569	0.1314	25.1569	8.277	25.1569	7.3489			25.1569	1.5021	25.1569	11.8284	25.1569	11.0665			25.1569	0.4626	25.1569	4.7718	25.1569	2.7892			25.1569	0.2798	25.1569	3.60538	25.1569	4.4559			25.1569
	25.256	0.1034	25.256	13.9054	25.256	13.3683			25.256	0.3596	25.256	3.0272	25.256	6.4046			25.256	0.1889	25.256	7.7531	25.256	7.0367			25.256	1.0993	25.256	11.6027	25.256	12.8676			25.256	0.5341	25.256	4.3217	25.256	3.1363			25.256	0.2953	25.256	4.03547	25.256	4.9687			25.256
	25.355	0.1514	25.355	12.6396	25.355	11.8757			25.355	0.4009	25.355	2.5481	25.355	6.1349			25.355	0.1082	25.355	7.4285	25.355	7.0173			25.355	1.0238	25.355	11.4385	25.355	14.6719			25.355	0.4241	25.355	3.174	25.355	3.3965			25.355	0.2032	25.355	4.26193	25.355	4.895			25.355
	25.454	0.1621	25.454	11.9227	25.454	12.0541			25.454	0.3443	25.454	2.9784	25.454	6.8862			25.454	0.1392	25.454	6.7556	25.454	7.7683			25.454	0.5576	25.454	10.6993	25.454	15.2414			25.454	0.3958	25.454	2.3423	25.454	3.5019			25.454	0.1618	25.454	4.10054	25.454	5.2799			25.454
	25.5531	0.079	25.5531	10.9985	25.5531	12.6158			25.5531	0.313	25.5531	2.5424	25.5531	7.8087			25.5531	0.2532	25.5531	6.8969	25.5531	8.1091			25.5531	0.4887	25.5531	9.2021	25.5531	13.1532			25.5531	0.2851	25.5531	1.716	25.5531	3.5085			25.5531	0.127	25.5531	3.81131	25.5531	4.9071			25.5531
	25.6521	0.0907	25.6521	10.9047	25.6521	12.7256			25.6521	0.3652	25.6521	2.2352	25.6521	9.1616			25.6521	0.196	25.6521	7.7807	25.6521	8.1961			25.6521	0.3563	25.6521	8.1539	25.6521	12.0041			25.6521	0.379	25.6521	1.6026	25.6521	3.299			25.6521	0.1861	25.6521	3.19077	25.6521	4.991			25.6521
	25.7512	0.1781	25.7512	10.0747	25.7512	12.6851			25.7512	0.3574	25.7512	2.2524	25.7512	10.5554			25.7512	0.2116	25.7512	8.3162	25.7512	8.0091			25.7512	0.3138	25.7512	7.773	25.7512	12.1773			25.7512	0.4203	25.7512	1.4171	25.7512	3.4015			25.7512	0.2496	25.7512	2.71899	25.7512	5.2405			25.7512
	25.8502	0.1718	25.8502	9.3894	25.8502	12.4173			25.8502	0.3992	25.8502	2.5132	25.8502	10.5192			25.8502	0.2442	25.8502	8.6805	25.8502	8.4181			25.8502	0.3813	25.8502	7.4485	25.8502	11.4626			25.8502	0.3116	25.8502	1.3158	25.8502	3.6066			25.8502	0.3005	25.8502	2.90392	25.8502	5.149			25.8502
	25.9493	0.0708	25.9493	9.4959	25.9493	11.186			25.9493	0.4002	25.9493	2.4625	25.9493	9.9296			25.9493	0.1929	25.9493	9.2345	25.9493	8.9578			25.9493	0.3036	25.9493	8.038	25.9493	10.5153			25.9493	0.437	25.9493	1.3667	25.9493	3.4211			25.9493	0.2364	25.9493	2.71998	25.9493	4.6855			25.9493
	26.0483	0.0869	26.0483	9.5574	26.0483	10.054			26.0483	0.4523	26.0483	2.5509	26.0483	9.0144			26.0483	0.2462	26.0483	10.2008	26.0483	9.096			26.0483	0.2853	26.0483	7.5387	26.0483	10.8142			26.0483	0.5426	26.0483	1.6089	26.0483	3.7933			26.0483	0.1982	26.0483	2.26679	26.0483	4.1031			26.0483
	26.1473	0.1297	26.1473	8.7716	26.1473	9.9854			26.1473	0.3577	26.1473	2.7492	26.1473	8.84			26.1473	0.2694	26.1473	10.2347	26.1473	9.2844			26.1473	0.2909	26.1473	6.4949	26.1473	10.2923			26.1473	0.3912	26.1473	2.0145	26.1473	3.7769			26.1473	0.3137	26.1473	2.38651	26.1473	4.0592			26.1473
	26.2464	0.0538	26.2464	8.6553	26.2464	10.2824			26.2464	0.3585	26.2464	2.7866	26.2464	8.8758			26.2464	0.3782	26.2464	9.2728	26.2464	8.2977			26.2464	0.2892	26.2464	6.3129	26.2464	9.854			26.2464	0.2757	26.2464	2.1594	26.2464	3.056			26.2464	0.2418	26.2464	2.77357	26.2464	4.1792			26.2464
	26.3454	0.0966	26.3454	8.1459	26.3454	10.1221			26.3454	0.3418	26.3454	3.4222	26.3454	8.3318			26.3454	0.2697	26.3454	8.1843	26.3454	7.897			26.3454	0.3585	26.3454	6.1489	26.3454	10.3092			26.3454	0.278	26.3454	2.4949	26.3454	2.8982			26.3454	0.3012	26.3454	2.97021	26.3454	3.9463			26.3454
	26.4445	0.121	26.4445	8.2221	26.4445	9.5556			26.4445	0.3658	26.4445	3.3471	26.4445	8.2172			26.4445	0.1709	26.4445	7.1409	26.4445	7.1538			26.4445	0.536	26.4445	5.7576	26.4445	10.9816			26.4445	0.2138	26.4445	3.3711	26.4445	2.8135			26.4445	0.3031	26.4445	3.27293	26.4445	3.8807			26.4445
	26.5435	0.2699	26.5435	8.0765	26.5435	8.5387			26.5435	0.3168	26.5435	3.4985	26.5435	7.8826			26.5435	0.2713	26.5435	6.7028	26.5435	6.639			26.5435	0.5267	26.5435	5.5737	26.5435	10.3926			26.5435	0.2107	26.5435	3.645	26.5435	2.7174			26.5435	0.2171	26.5435	3.02141	26.5435	3.916			26.5435
	26.6426	0.2453	26.6426	8.393	26.6426	8.0655			26.6426	0.3979	26.6426	3.6556	26.6426	7.1223			26.6426	0.148	26.6426	5.6246	26.6426	6.4674			26.6426	0.4943	26.6426	6.4038	26.6426	9.5557			26.6426	0.1672	26.6426	4.7116	26.6426	2.6899			26.6426	0.2831	26.6426	3.48304	26.6426	3.7388			26.6426
	26.7416	0.2882	26.7416	8.4795	26.7416	8.7882			26.7416	0.4201	26.7416	3.6368	26.7416	7.246			26.7416	0.086	26.7416	5.2059	26.7416	6.6209			26.7416	0.5409	26.7416	6.9277	26.7416	10.3335			26.7416	0.1979	26.7416	5.8124	26.7416	3.0031			26.7416	0.1387	26.7416	2.81272	26.7416	4.0446			26.7416
	26.8406	0.3162	26.8406	8.1849	26.8406	9.595			26.8406	0.5406	26.8406	3.3484	26.8406	7.7408			26.8406	0.1623	26.8406	4.6744	26.8406	7.3068			26.8406	0.4965	26.8406	7.1352	26.8406	9.7786			26.8406	0.2334	26.8406	7.5679	26.8406	3.1105			26.8406	0.2221	26.8406	2.83582	26.8406	4.4169			26.8406
	26.9397	0.2843	26.9397	7.9624	26.9397	10.4202			26.9397	0.5701	26.9397	3.4149	26.9397	8.2427			26.9397	0.0632	26.9397	4.3961	26.9397	8.3945			26.9397	0.5086	26.9397	6.5766	26.9397	9.533			26.9397	0.1631	26.9397	9.2815	26.9397	3.013			26.9397	0.231	26.9397	2.74158	26.9397	4.2703			26.9397
	27.0387	0.1669	27.0387	7.7039	27.0387	9.7827			27.0387	0.4772	27.0387	3.1925	27.0387	7.6461			27.0387	0.1362	27.0387	4.672	27.0387	8.3245			27.0387	0.4814	27.0387	6.9363	27.0387	9.2877			27.0387	0.2529	27.0387	9.6032	27.0387	3.1318			27.0387	0.2028	27.0387	2.59498	27.0387	4.1983			27.0387
	27.1378	0.2362	27.1378	7.5098	27.1378	9.1483			27.1378	0.506	27.1378	3.0538	27.1378	7.4978			27.1378	0.1425	27.1378	4.0871	27.1378	7.5655			27.1378	0.4436	27.1378	7.1765	27.1378	8.6686			27.1378	0.3307	27.1378	10.0854	27.1378	3.7108			27.1378	0.4	27.1378	2.4151	27.1378	4.5147			27.1378
	27.2368	0.1373	27.2368	7.3798	27.2368	8.7705			27.2368	0.5802	27.2368	2.804	27.2368	7.7633			27.2368	0.2623	27.2368	3.7894	27.2368	6.1532			27.2368	0.3075	27.2368	7.4632	27.2368	8.774			27.2368	0.2147	27.2368	9.9934	27.2368	3.8645			27.2368	0.3237	27.2368	2.27981	27.2368	4.9049			27.2368
	27.3359	0.2582	27.3359	8.4298	27.3359	8.4586			27.3359	0.5884	27.3359	2.5987	27.3359	7.4029			27.3359	0.2901	27.3359	3.9979	27.3359	5.2152			27.3359	0.4546	27.3359	7.2236	27.3359	9.888			27.3359	0.2942	27.3359	10.1684	27.3359	3.6606			27.3359	0.3454	27.3359	1.99165	27.3359	5.3945			27.3359
	27.4349	0.3025	27.4349	8.6487	27.4349	8.0366			27.4349	0.6338	27.4349	2.6961	27.4349	7.5274			27.4349	0.1993	27.4349	3.8054	27.4349	5.2851			27.4349	0.4088	27.4349	7.0164	27.4349	11.6272			27.4349	0.273	27.4349	9.8075	27.4349	3.4645			27.4349	0.2349	27.4349	1.69483	27.4349	5.8927			27.4349
	27.5339	0.2686	27.5339	8.7268	27.5339	8.0127			27.5339	0.4807	27.5339	3.2427	27.5339	8.5495			27.5339	0.2494	27.5339	3.8146	27.5339	5.1716			27.5339	0.4096	27.5339	7.1042	27.5339	11.5204			27.5339	0.3558	27.5339	10.8498	27.5339	3.1012			27.5339	0.2541	27.5339	1.61196	27.5339	5.4107			27.5339
	27.633	0.2429	27.633	8.0619	27.633	8.1452			27.633	0.4974	27.633	3.5993	27.633	8.9832			27.633	0.0918	27.633	3.9599	27.633	5.024			27.633	0.4298	27.633	7.0413	27.633	9.6162			27.633	0.2979	27.633	11.8459	27.633	3.2999			27.633	0.3154	27.633	1.20167	27.633	4.349			27.633
	27.732	0.2106	27.732	6.9184	27.732	8.5637			27.732	0.3991	27.732	3.8571	27.732	8.1977			27.732	0.1656	27.732	3.6631	27.732	4.7718			27.732	0.6065	27.732	7.3589	27.732	9.2023			27.732	0.3076	27.732	12.6614	27.732	3.6885			27.732	0.2983	27.732	1.15179	27.732	4.218			27.732
	27.8311	0.1188	27.8311	6.8331	27.8311	9.26			27.8311	0.3711	27.8311	4.3465	27.8311	7.5454			27.8311	0.2539	27.8311	3.268	27.8311	5.1865			27.8311	0.5378	27.8311	7.6003	27.8311	10.3001			27.8311	0.2489	27.8311	14.0907	27.8311	4.5567			27.8311	0.4227	27.8311	0.90733	27.8311	4.6438			27.8311
	27.9301	0.2205	27.9301	7.0868	27.9301	10.0787			27.9301	0.2325	27.9301	4.4878	27.9301	7.1566			27.9301	0.3083	27.9301	3.5493	27.9301	5.3696			27.9301	0.3989	27.9301	7.7632	27.9301	9.803			27.9301	0.2588	27.9301	13.8051	27.9301	4.9604			27.9301	0.3798	27.9301	1.13076	27.9301	4.8095			27.9301
	28.0292	0.1092	28.0292	7.6975	28.0292	10.1865			28.0292	0.2046	28.0292	4.1639	28.0292	7.3917			28.0292	0.3178	28.0292	3.2641	28.0292	4.8849			28.0292	0.377	28.0292	8.4015	28.0292	9.1794			28.0292	0.2789	28.0292	14.5419	28.0292	5.3429			28.0292	0.2656	28.0292	1.3166	28.0292	4.3694			28.0292
	28.1282	0.1709	28.1282	7.6118	28.1282	9.1748			28.1282	0.2493	28.1282	4.0899	28.1282	7.7914			28.1282	0.3388	28.1282	3.1448	28.1282	4.5137			28.1282	0.4263	28.1282	8.013	28.1282	8			28.1282	0.2974	28.1282	14.0389	28.1282	4.8665			28.1282	0.3348	28.1282	1.63749	28.1282	3.8593			28.1282
	28.2272	0.2968	28.2272	6.9223	28.2272	9.208			28.2272	0.3758	28.2272	4.3623	28.2272	7.521			28.2272	0.3725	28.2272	2.642	28.2272	4.3569			28.2272	0.4862	28.2272	7.5315	28.2272	7.9824			28.2272	0.4517	28.2272	12.9667	28.2272	4.6386			28.2272	0.4835	28.2272	1.89819	28.2272	4.1629			28.2272
	28.3263	0.2504	28.3263	6.6114	28.3263	8.9805			28.3263	0.258	28.3263	4.0963	28.3263	6.731			28.3263	0.3358	28.3263	2.213	28.3263	4.3203			28.3263	0.3061	28.3263	7.8958	28.3263	8.0343			28.3263	0.4406	28.3263	10.8278	28.3263	4.135			28.3263	0.3509	28.3263	1.98816	28.3263	3.8659			28.3263
	28.4253	0.3034	28.4253	6.1175	28.4253	8.4521			28.4253	0.1853	28.4253	4.1159	28.4253	6.4156			28.4253	0.2992	28.4253	2.4803	28.4253	4.7674			28.4253	0.438	28.4253	7.9446	28.4253	7.3687			28.4253	0.3895	28.4253	7.8761	28.4253	3.0209			28.4253	0.3813	28.4253	2.21332	28.4253	3.8026			28.4253
	28.5244	0.3214	28.5244	5.6471	28.5244	7.1064			28.5244	0.2623	28.5244	4.2824	28.5244	7.0011			28.5244	0.2908	28.5244	2.3259	28.5244	5.453			28.5244	0.3405	28.5244	7.351	28.5244	8.1972			28.5244	0.4234	28.5244	5.3597	28.5244	3.2191			28.5244	0.5706	28.5244	2.11813	28.5244	3.7233			28.5244
	28.6234	0.1721	28.6234	5.9544	28.6234	7.3723			28.6234	0.2962	28.6234	4.3631	28.6234	7.7661			28.6234	0.3378	28.6234	2.2017	28.6234	6.4737			28.6234	0.3041	28.6234	6.9755	28.6234	9.1858			28.6234	0.4411	28.6234	4.8517	28.6234	3.5424			28.6234	0.6134	28.6234	2.11092	28.6234	3.699			28.6234
	28.7225	0.1521	28.7225	6.9343	28.7225	7.2051			28.7225	0.3398	28.7225	4.5965	28.7225	7.9265			28.7225	0.2326	28.7225	1.9074	28.7225	6.8247			28.7225	0.3412	28.7225	7.2559	28.7225	9.1169			28.7225	0.2799	28.7225	4.1382	28.7225	3.3609			28.7225	0.6136	28.7225	1.92003	28.7225	3.3615			28.7225
	28.8215	0.2084	28.8215	7.422	28.8215	7.3319			28.8215	0.341	28.8215	4.9008	28.8215	8.1457			28.8215	0.1366	28.8215	1.5805	28.8215	7.1206			28.8215	0.3173	28.8215	7.8406	28.8215	8.347			28.8215	0.2792	28.8215	3.3249	28.8215	3.2294			28.8215	0.495	28.8215	1.86937	28.8215	3.8282			28.8215
	28.9205	0.2254	28.9205	7.3443	28.9205	7.282			28.9205	0.4154	28.9205	5.0481	28.9205	8.469			28.9205	0.1667	28.9205	1.8615	28.9205	7.0027			28.9205	0.2798	28.9205	7.1206	28.9205	8.8628			28.9205	0.2354	28.9205	3.0265	28.9205	3.9324			28.9205	0.5862	28.9205	2.11283	28.9205	4.032			28.9205
	29.0196	0.1772	29.0196	8.5844	29.0196	7.2527			29.0196	0.3878	29.0196	5.0982	29.0196	9.0309			29.0196	0.1557	29.0196	1.7121	29.0196	6.8322			29.0196	0.3177	29.0196	7.1892	29.0196	8.7806			29.0196	0.2488	29.0196	2.2474	29.0196	4.626			29.0196	0.873	29.0196	2.16096	29.0196	4.0307			29.0196
	29.1186	0.2462	29.1186	9.6227	29.1186	6.9254			29.1186	0.3506	29.1186	5.1368	29.1186	9.5629			29.1186	0.0718	29.1186	1.788	29.1186	5.7815			29.1186	0.3654	29.1186	7.3198	29.1186	8.2106			29.1186	0.272	29.1186	1.4211	29.1186	4.5548			29.1186	0.8663	29.1186	2.42184	29.1186	3.8623			29.1186
	29.2177	0.1945	29.2177	10.258	29.2177	7.1174			29.2177	0.3196	29.2177	5.4806	29.2177	9.3655			29.2177	0.1352	29.2177	2.5078	29.2177	5.7054			29.2177	0.4126	29.2177	6.5232	29.2177	7.6122			29.2177	0.285	29.2177	1.227	29.2177	3.845			29.2177	0.8608	29.2177	3.16809	29.2177	3.3666			29.2177
	29.3167	0.3358	29.3167	9.7122	29.3167	8.0214			29.3167	0.3547	29.3167	5.4409	29.3167	8.2356			29.3167	0.1274	29.3167	2.8149	29.3167	6.4053			29.3167	0.2979	29.3167	6.1698	29.3167	7.5528			29.3167	0.229	29.3167	1.247	29.3167	3.2339			29.3167	0.938	29.3167	3.05647	29.3167	3.0967			29.3167
	29.4158	0.5192	29.4158	9.0305	29.4158	8.901			29.4158	0.438	29.4158	5.7016	29.4158	8.0416			29.4158	0.1355	29.4158	3.2057	29.4158	6.9485			29.4158	0.3811	29.4158	5.9472	29.4158	8.4859			29.4158	0.3221	29.4158	1.0332	29.4158	2.5115			29.4158	0.9275	29.4158	2.60765	29.4158	2.9702
	29.5148	0.537	29.5148	8.0725	29.5148	8.8642			29.5148	0.4465	29.5148	5.4617	29.5148	7.4861			29.5148	0.2056	29.5148	4.2099	29.5148	7.4518			29.5148	0.3539	29.5148	5.4057	29.5148	9.6331			29.5148	0.211	29.5148	0.8208	29.5148	2.0665
	29.6138	0.4688	29.6138	7.9554	29.6138	8.208			29.6138	0.5122	29.6138	5.9192	29.6138	6.5598			29.6138	0.1617	29.6138	5.1258	29.6138	8.6661			29.6138	0.2846	29.6138	5.5566	29.6138	9.0524			29.6138	0.2418	29.6138	0.9071	29.6138	1.9877
	29.7129	0.44	29.7129	7.9364	29.7129	7.9951			29.7129	0.6182	29.7129	6.205	29.7129	6.2026			29.7129	0.1595	29.7129	6.7974	29.7129	10.0332			29.7129	0.312	29.7129	5.138	29.7129	7.5601			29.7129	0.3042	29.7129	0.7624	29.7129	2.4614
	29.8119	0.47	29.8119	8.0789	29.8119	7.2765			29.8119	0.5267	29.8119	6.0825	29.8119	7.001			29.8119	0.2461	29.8119	7.6548	29.8119	9.9071			29.8119	0.2633	29.8119	4.6585	29.8119	7.4489
	29.911	0.4393	29.911	8.765	29.911	6.7208											29.911	0.202	29.911	8.2262	29.911	9.8063			29.911	0.2512	29.911	4.5618	29.911	8.4411
	30.01	0.499	30.01	8.8552	30.01	7.4955											30.01	0.0891	30.01	9.7147	30.01	9.9678
	30.1091	0.4646	30.1091	9.835	30.1091	7.4399
	30.2081	0.422	30.2081	10.1036	30.2081	8.1132
	30.3071	0.447	30.3071	9.2333	30.3071	7.9938
	0	0.146099	0	4.2332	0	8.6449			0	0.42164	0	2.8522	0	7.5878			0	0.261497	0	2.0297	0	4.13738			0	0.208846	0	12.1929	0	11.9515			0	0.087708	0	6.2783	0	4.46208			0	0.270423	0	1.58202	0	4.86581			0
	0.099	0.154966	0.099	3.8914	0.099	7.88593			0.099	0.31481	0.099	3.0097	0.099	7.1968			0.099	0.397053	0.099	2.066	0.099	4.87971			0.099	0.337286	0.099	13.5571	0.099	11.6961			0.099	0.105344	0.099	6.1715	0.099	4.90534			0.099	0.327533	0.099	1.54552	0.099	4.95865			0.09904
	0.1981	0.117969	0.1981	3.5608	0.1981	7.53824			0.1981	0.3802	0.1981	3.4342	0.1981	7.5144			0.1981	0.261179	0.1981	1.6315	0.1981	4.70164			0.1981	0.307302	0.1981	14.6725	0.1981	12.0381			0.1981	0.152271	0.1981	6.3418	0.1981	6.00583			0.1981	0.376309	0.1981	1.93551	0.1981	4.41829			0.19809
	0.2971	0.085087	0.2971	2.8813	0.2971	6.50991			0.2971	0.18883	0.2971	3.9481	0.2971	7.7519			0.2971	0.272429	0.2971	1.5351	0.2971	3.8832			0.2971	0.36765	0.2971	15.3258	0.2971	11.0597			0.2971	0.22938	0.2971	6.6513	0.2971	5.2374			0.2971	0.346237	0.2971	2.10237	0.2971	4.63644			0.29713
	0.3962	0.166976	0.3962	2.9517	0.3962	5.98784			0.3962	0.21645	0.3962	5.15	0.3962	7.9012			0.3962	0.326337	0.3962	1.4432	0.3962	3.69453			0.3962	0.255914	0.3962	14.6914	0.3962	10.7649			0.3962	0.217241	0.3962	6.7889	0.3962	3.69228			0.3962	0.527344	0.3962	2.34285	0.3962	4.71622			0.39617
	0.4952	0.202027	0.4952	2.87	0.4952	6.47788			0.4952	0.25908	0.4952	7.0156	0.4952	7.5004			0.4952	0.346479	0.4952	1.2955	0.4952	3.89348			0.4952	0.315507	0.4952	12.6639	0.4952	11.3172			0.4952	0.192722	0.4952	5.6613	0.4952	2.83845			0.4952	0.575498	0.4952	2.45288	0.4952	5.07632			0.49521
	0.5943	0.171967	0.5943	2.6544	0.5943	6.65365			0.5943	0.22696	0.5943	8.0549	0.5943	7.0247			0.5943	0.281597	0.5943	1.276	0.5943	4.1347			0.5943	0.334295	0.5943	11.4521	0.5943	11.4359			0.5943	0.301626	0.5943	4.8535	0.5943	2.93782			0.5943	0.836027	0.5943	2.85535	0.5943	5.13508			0.59426
	0.6933	0.183998	0.6933	2.5878	0.6933	6.42316			0.6933	0.12916	0.6933	7.3718	0.6933	7.7589			0.6933	0.230258	0.6933	1.3812	0.6933	4.55761			0.6933	0.283357	0.6933	10.7491	0.6933	10.7748			0.6933	0.216112	0.6933	4.9348	0.6933	3.19857			0.6933	0.842956	0.6933	3.16607	0.6933	5.31809			0.6933
	0.7923	0.240876	0.7923	2.6453	0.7923	6.5992			0.7923	0.35796	0.7923	7.1027	0.7923	7.4333			0.7923	0.373592	0.7923	1.6452	0.7923	4.42737			0.7923	0.272208	0.7923	9.9167	0.7923	10.1773			0.7923	0.228364	0.7923	5.5562	0.7923	3.81806			0.7923	1.00193	0.7923	3.52123	0.7923	5.3846			0.79234
	0.8914	0.287881	0.8914	2.6074	0.8914	6.27128			0.8914	0.23717	0.8914	6.709	0.8914	6.9611			0.8914	0.521242	0.8914	1.5655	0.8914	4.40165			0.8914	0.299527	0.8914	8.788	0.8914	8.9879			0.8914	0.210439	0.8914	7.1001	0.8914	4.31106			0.8914	0.725024	0.8914	4.04857	0.8914	6.20838			0.89139
	0.9904	0.466884	0.9904	2.6911	0.9904	6.11013			0.9904	0.19018	0.9904	6.5168	0.9904	7.3049			0.9904	0.309591	0.9904	1.768	0.9904	4.79998			0.9904	0.418906	0.9904	8.4514	0.9904	9.5237			0.9904	0.174503	0.9904	9.2643	0.9904	4.14008			0.9904	0.909353	0.9904	3.82479	0.9904	5.44453			0.99043
	1.0895	0.6515	1.0895	2.4824	1.0895	6.18464			1.0895	0.28434	1.0895	6.6721	1.0895	8.2766			1.0895	0.252665	1.0895	1.7889	1.0895	4.87203			1.0895	0.279868	1.0895	8.2041	1.0895	10.3739			1.0895	0.186227	1.0895	11.5697	1.0895	3.75231			1.0895	0.871825	1.0895	4.0722	1.0895	5.12944			1.08947
	1.1885	0.736719	1.1885	2.496	1.1885	6.15094			1.1885	0.23933	1.1885	7.3531	1.1885	8.6363			1.1885	0.145437	1.1885	1.6496	1.1885	5.62018			1.1885	0.346673	1.1885	7.8001	1.1885	11.0461			1.1885	0.240268	1.1885	10.9635	1.1885	3.75606			1.1885	0.841129	1.1885	3.88955	1.1885	4.42711			1.18852
	1.2876	0.481392	1.2876	2.5655	1.2876	5.62516			1.2876	0.27746	1.2876	7.7877	1.2876	8.8732			1.2876	0.223846	1.2876	1.6041	1.2876	6.42799			1.2876	0.363978	1.2876	8.3626	1.2876	11.8004			1.2876	0.20013	1.2876	11.003	1.2876	3.92487			1.2876	0.814949	1.2876	3.70555	1.2876	4.31894			1.28756
	1.3866	0.352844	1.3866	2.4742	1.3866	5.22319			1.3866	0.30271	1.3866	8.7582	1.3866	7.4055			1.3866	0.212106	1.3866	1.2768	1.3866	6.9693			1.3866	0.319071	1.3866	8.0978	1.3866	12.3904			1.3866	0.125258	1.3866	10.2175	1.3866	3.53202			1.3866	0.763107	1.3866	4.01035	1.3866	4.64059			1.3866
	1.4856	0.169067	1.4856	2.3389	1.4856	4.95636			1.4856	0.36032	1.4856	10.5984	1.4856	7.1786			1.4856	0.210816	1.4856	1.2748	1.4856	7.28606			1.4856	0.366489	1.4856	9.1876	1.4856	14.1052			1.4856	0.138625	1.4856	10.5226	1.4856	3.05965			1.4856	0.698369	1.4856	3.21178	1.4856	5.25508			1.48564
	1.5847	0.218323	1.5847	2.5889	1.5847	5.43612			1.5847	0.18576	1.5847	12.9734	1.5847	7.5797			1.5847	0.350694	1.5847	1.1041	1.5847	7.15513			1.5847	0.462053	1.5847	10.1659	1.5847	14.722			1.5847	0.116859	1.5847	9.9358	1.5847	3.31532			1.5847	0.782602	1.5847	2.95948	1.5847	4.79883			1.58469
	1.6837	0.149761	1.6837	3.0308	1.6837	6.29876			1.6837	0.17309	1.6837	14.5474	1.6837	7.1336			1.6837	0.361808	1.6837	1.2909	1.6837	7.71643			1.6837	0.412841	1.6837	11.2217	1.6837	14.7627			1.6837	0.251006	1.6837	8.1355	1.6837	2.89439			1.6837	0.695165	1.6837	2.6255	1.6837	4.45513			1.68373
	1.7828	0.118012	1.7828	3.2718	1.7828	6.05787			1.7828	0.31085	1.7828	14.172	1.7828	6.9658			1.7828	0.32734	1.7828	1.2718	1.7828	7.80676			1.7828	0.395321	1.7828	12.4687	1.7828	15.0667			1.7828	0.103725	1.7828	6.6706	1.7828	2.51334			1.7828	0.716841	1.7828	2.12712	1.7828	4.07037			1.78277
	1.8818	0.114493	1.8818	3.2592	1.8818	5.63973			1.8818	0.25523	1.8818	11.0841	1.8818	6.5204			1.8818	0.235851	1.8818	1.5194	1.8818	6.78619			1.8818	0.515742	1.8818	13.318	1.8818	15.6549			1.8818	0.123071	1.8818	5.2519	1.8818	2.51702			1.8818	0.705465	1.8818	1.91035	1.8818	4.35042			1.88182
	1.9809	0.222753	1.9809	3.8038	1.9809	5.48697			1.9809	0.34555	1.9809	7.4539	1.9809	6.2298			1.9809	0.298141	1.9809	1.7281	1.9809	6.50717			1.9809	0.488407	1.9809	12.9018	1.9809	14.0634			1.9809	0.086201	1.9809	3.6841	1.9809	2.87005			1.9809	0.659404	1.9809	1.67892	1.9809	4.51095			1.98086
	2.0799	0.191295	2.0799	4.1113	2.0799	5.30594			2.0799	0.50004	2.0799	4.7532	2.0799	5.7012			2.0799	0.412486	2.0799	1.8586	2.0799	6.80072			2.0799	0.515191	2.0799	13.3567	2.0799	12.5251			2.0799	0.097082	2.0799	2.9867	2.0799	2.91803			2.0799	0.525725	2.0799	1.70009	2.0799	4.70635			2.0799
	2.1789	0.20135	2.1789	3.8542	2.1789	6.00684			2.1789	0.53608	2.1789	3.1494	2.1789	4.5195			2.1789	0.352962	2.1789	1.7293	2.1789	7.25601			2.1789	0.477728	2.1789	12.5695	2.1789	10.8639			2.1789	0.093186	2.1789	2.1863	2.1789	2.77691			2.1789	0.439786	2.1789	1.68915	2.1789	4.99361			2.17895
	2.278	0.133216	2.278	4.3525	2.278	6.78423			2.278	0.50421	2.278	2.6453	2.278	3.4536			2.278	0.414606	2.278	1.4855	2.278	7.49406			2.278	0.53627	2.278	12.7201	2.278	9.2061			2.278	0.077131	2.278	2.1021	2.278	2.72759			2.278	0.317366	2.278	1.73054	2.278	5.1915			2.27799
	2.377	0.229409	2.377	5.0996	2.377	7.31101			2.377	0.47779	2.377	1.7267	2.377	3.4799			2.377	0.569165	2.377	1.6119	2.377	7.14415			2.377	0.532805	2.377	12.2581	2.377	9.782			2.377	0.084417	2.377	1.9114	2.377	2.17647			2.377	0.246395	2.377	1.74385	2.377	5.37021			2.37703
	2.4761	0.228335	2.4761	5.3048	2.4761	8.56633			2.4761	0.47015	2.4761	1.1506	2.4761	3.2605			2.4761	0.62608	2.4761	1.8855	2.4761	7.34431			2.4761	0.520818	2.4761	11.7524	2.4761	12.2188			2.4761	0.090002	2.4761	1.8929	2.4761	2.22993			2.4761	0.281274	2.4761	2.08709	2.4761	5.62544			2.47607
	2.5751	0.277592	2.5751	5.9384	2.5751	9.17904			2.5751	0.58949	2.5751	1.2986	2.5751	3.1048			2.5751	0.570069	2.5751	2.0216	2.5751	7.48364			2.5751	0.569405	2.5751	10.9809	2.5751	14.7748			2.5751	0.078833	2.5751	2.1357	2.5751	3.20819			2.5751	0.17477	2.5751	2.46798	2.5751	6.67632			2.57512
	2.6742	0.162291	2.6742	6.0608	2.6742	10.0351			2.6742	0.41256	2.6742	1.2391	2.6742	2.9392			2.6742	0.61074	2.6742	1.7914	2.6742	7.03563			2.6742	0.406558	2.6742	9.2627	2.6742	15.2407			2.6742	0.127128	2.6742	2.3933	2.6742	4.06365			2.6742	0.350532	2.6742	2.6646	2.6742	6.58044			2.67416
	2.7732	0.198765	2.7732	6.4085	2.7732	9.72814			2.7732	0.38356	2.7732	1.052	2.7732	3.0953			2.7732	0.52166	2.7732	1.7781	2.7732	6.94452			2.7732	0.473636	2.7732	7.9833	2.7732	13.9118			2.7732	0.054979	2.7732	3.8629	2.7732	4.33069			2.7732	0.201295	2.7732	3.03612	2.7732	6.16051			2.7732
	2.8722	0.173127	2.8722	6.357	2.8722	9.68466			2.8722	0.47511	2.8722	0.958	2.8722	2.7512			2.8722	0.657759	2.8722	1.4081	2.8722	7.01157			2.8722	0.332473	2.8722	7.5312	2.8722	12.0426			2.8722	0.072299	2.8722	5.2474	2.8722	4.04684			2.8722	0.181478	2.8722	3.51722	2.8722	5.94321			2.87225
	2.9713	0.169345	2.9713	6.203	2.9713	9.56496			2.9713	0.58458	2.9713	1.124	2.9713	3.049			2.9713	0.491038	2.9713	1.67	2.9713	6.65943			2.9713	0.23791	2.9713	6.9704	2.9713	11.1462			2.9713	0.161003	2.9713	6.024	2.9713	4.21851			2.9713	0.194745	2.9713	3.98416	2.9713	6.53342			2.97129
	3.0703	0.126041	3.0703	6.3901	3.0703	8.82543			3.0703	0.5632	3.0703	1.2011	3.0703	3.0516			3.0703	0.618897	3.0703	1.8098	3.0703	6.53751			3.0703	0.287645	3.0703	6.8607	3.0703	10.7071			3.0703	0.138811	3.0703	7.1459	3.0703	3.38962			3.0703	0.294279	3.0703	4.1086	3.0703	6.79161			3.07033
	3.1694	0.116407	3.1694	5.9501	3.1694	7.71497			3.1694	0.44812	3.1694	1.3575	3.1694	3.2213			3.1694	0.552306	3.1694	1.8018	3.1694	6.14248			3.1694	0.358671	3.1694	6.8575	3.1694	10.0581			3.1694	0.255215	3.1694	7.8916	3.1694	2.97563			3.1694	0.241214	3.1694	3.99264	3.1694	7.05589			3.16937
	3.2684	0.097646	3.2684	6.2192	3.2684	8.26988			3.2684	0.38328	3.2684	1.5974	3.2684	3.2366			3.2684	0.587394	3.2684	1.9474	3.2684	6.08844			3.2684	0.367858	3.2684	6.6811	3.2684	10.5881			3.2684	0.119377	3.2684	8.5442	3.2684	2.85808			3.2684	0.325563	3.2684	3.71399	3.2684	7.81702			3.26842
	3.3675	0.162892	3.3675	6.2121	3.3675	7.65338			3.3675	0.42429	3.3675	1.6925	3.3675	3.4735			3.3675	0.640638	3.3675	1.8416	3.3675	6.26714			3.3675	0.371601	3.3675	6.8443	3.3675	10.995			3.3675	0.140172	3.3675	9.8045	3.3675	3.02594			3.3675	0.26971	3.3675	3.72927	3.3675	7.19125			3.36746
	3.4665	0.165835	3.4665	6.1049	3.4665	7.94522			3.4665	0.45663	3.4665	2.1041	3.4665	3.9919			3.4665	0.468879	3.4665	1.9847	3.4665	6.77806			3.4665	0.340721	3.4665	6.6063	3.4665	9.3372			3.4665	0.110848	3.4665	9.7923	3.4665	3.67096			3.4665	0.252282	3.4665	3.46542	3.4665	6.33312			3.4665
	3.5655	0.250925	3.5655	6.8546	3.5655	8.2723			3.5655	0.38155	3.5655	2.5774	3.5655	3.8933			3.5655	0.473631	3.5655	1.9347	3.5655	5.96649			3.5655	0.429084	3.5655	6.5907	3.5655	8.525			3.5655	0.060282	3.5655	9.3721	3.5655	4.10663			3.5655	0.389073	3.5655	2.83423	3.5655	5.23613			3.56555
	3.6646	0.137679	3.6646	7.778	3.6646	7.81798			3.6646	0.32982	3.6646	3.0406	3.6646	4.1061			3.6646	0.389718	3.6646	2.1431	3.6646	5.55966			3.6646	0.388144	3.6646	7.0596	3.6646	8.7962			3.6646	0.121292	3.6646	7.2993	3.6646	3.72354			3.6646	0.324891	3.6646	2.53018	3.6646	5.13468			3.66459
	3.7636	0.101775	3.7636	7.5045	3.7636	7.54199			3.7636	0.33856	3.7636	3.6096	3.7636	4.992			3.7636	0.4407	3.7636	2.8712	3.7636	5.35226			3.7636	0.423606	3.7636	7.5553	3.7636	8.9131			3.7636	0.11606	3.7636	7.1416	3.7636	3.41562			3.7636	0.32635	3.7636	2.56937	3.7636	5.50854			3.76363
	3.8627	0.091016	3.8627	6.8532	3.8627	7.4291			3.8627	0.4344	3.8627	4.3623	3.8627	5.7548			3.8627	0.229876	3.8627	3.1976	3.8627	5.66095			3.8627	0.539699	3.8627	8.1714	3.8627	10.2181			3.8627	0.111638	3.8627	6.0299	3.8627	3.51256			3.8627	0.345088	3.8627	2.59018	3.8627	5.48551			3.86268
	3.9617	0.147979	3.9617	6.3616	3.9617	7.08097			3.9617	0.48551	3.9617	4.7907	3.9617	5.9163			3.9617	0.217409	3.9617	3.5966	3.9617	5.38566			3.9617	0.617373	3.9617	8.1646	3.9617	11.3608			3.9617	0.182316	3.9617	4.8599	3.9617	3.68556			3.9617	0.402241	3.9617	2.76968	3.9617	5.39074			3.96172
	4.0608	0.198915	4.0608	7.1107	4.0608	7.67175			4.0608	0.44866	4.0608	5.4543	4.0608	7.0121			4.0608	0.256296	4.0608	4.6973	4.0608	5.3023			4.0608	0.525641	4.0608	8.6893	4.0608	11.9908			4.0608	0.162073	4.0608	4.4582	4.0608	3.87292			4.0608	0.254404	4.0608	2.82959	4.0608	5.74771			4.06076
	4.1598	0.25882	4.1598	6.9555	4.1598	8.1788			4.1598	0.3281	4.1598	7.1876	4.1598	8.3243			4.1598	0.230471	4.1598	6.3488	4.1598	5.07175			4.1598	0.426121	4.1598	9.0326	4.1598	11.4554			4.1598	0.13048	4.1598	4.6693	4.1598	3.95771			4.1598	0.256429	4.1598	3.63421	4.1598	6.70899			4.1598
	4.2588	0.173619	4.2588	6.5935	4.2588	8.54471			4.2588	0.48181	4.2588	9.3528	4.2588	8.3749			4.2588	0.201371	4.2588	8.3227	4.2588	5.19483			4.2588	0.345415	4.2588	8.9731	4.2588	12.2691			4.2588	0.175792	4.2588	4.9454	4.2588	3.89109			4.2588	0.403266	4.2588	4.35373	4.2588	7.02949			4.25885
	4.3579	0.111054	4.3579	6.8824	4.3579	8.24099			4.3579	0.36946	4.3579	13.4288	4.3579	9.0186			4.3579	0.15472	4.3579	9.3274	4.3579	5.24737			4.3579	0.361262	4.3579	9.3498	4.3579	13.8301			4.3579	0.136405	4.3579	5.6346	4.3579	4.15706			4.3579	0.398982	4.3579	4.09295	4.3579	7.23952			4.35789
	4.4569	0.116427	4.4569	8.2788	4.4569	8.50144			4.4569	0.47744	4.4569	19.3464	4.4569	10.3094			4.4569	0.178265	4.4569	11.1297	4.4569	5.98194			4.4569	0.408758	4.4569	10.8388	4.4569	14.3525			4.4569	0.150429	4.4569	6.9812	4.4569	3.9792			4.4569	0.506672	4.4569	4.69672	4.4569	7.307			4.45693
	4.556	0.040363	4.556	8.1643	4.556	9.13826			4.556	0.43144	4.556	26.8023	4.556	13.0604			4.556	0.053203	4.556	13.0882	4.556	6.68404			4.556	0.388315	4.556	13.2276	4.556	15.6165			4.556	0.209824	4.556	9.1152	4.556	3.3481			4.556	0.54654	4.556	4.40685	4.556	7.2314			4.55598
	4.655	0.015876	4.655	10.1895	4.655	9.72911			4.655	0.52108	4.655	37.1718	4.655	15.8691			4.655	0.009721	4.655	18.2538	4.655	7.94325			4.655	0.285816	4.655	14.998	4.655	15.4529			4.655	0.211739	4.655	11.765	4.655	3.9627			4.655	0.643893	4.655	4.60086	4.655	7.47241			4.65502
	4.7541	0.101198	4.7541	12.3524	4.7541	10.4136			4.7541	0.48442	4.7541	49.3939	4.7541	15.5548			4.7541	0.03002	4.7541	27.2214	4.7541	9.58485			4.7541	0.311386	4.7541	16.2572	4.7541	14.7274			4.7541	0.128322	4.7541	14.1671	4.7541	3.45638			4.7541	0.490119	4.7541	5.12778	4.7541	7.70255			4.75406
	4.8531	0.107702	4.8531	12.7332	4.8531	10.8166			4.8531	0.48658	4.8531	56.693	4.8531	15.0002			4.8531	0.055706	4.8531	33.1429	4.8531	10.5957			4.8531	0.310843	4.8531	17.8768	4.8531	14.879			4.8531	0.126192	4.8531	16.1075	4.8531	3.18818			4.8531	0.425947	4.8531	5.66701	4.8531	8.13813			4.85311
	4.9521	0.187393	4.9521	13.7947	4.9521	10.6571			4.9521	0.41176	4.9521	60.3433	4.9521	15.1868			4.9521	0.081429	4.9521	36.6836	4.9521	10.0147			4.9521	0.283746	4.9521	17.5341	4.9521	14.639			4.9521	0.144778	4.9521	18.1683	4.9521	3.34547			4.9521	0.514136	4.9521	6.57661	4.9521	7.77042			4.95215
	5.0512	0.106156	5.0512	14.3189	5.0512	11.1536			5.0512	0.38279	5.0512	62.8844	5.0512	16.4786			5.0512	0.118714	5.0512	39.0975	5.0512	10.3112			5.0512	0.265367	5.0512	18.8269	5.0512	14.1184			5.0512	0.064541	5.0512	20.5709	5.0512	4.14083			5.0512	0.342776	5.0512	7.82972	5.0512	7.86097			5.05119
	5.1502	0.133861	5.1502	16.3077	5.1502	11.2585			5.1502	0.28084	5.1502	60.9587	5.1502	17.7678			5.1502	0.117589	5.1502	38.6031	5.1502	10.7406			5.1502	0.275564	5.1502	20.4466	5.1502	13.59			5.1502	0.12334	5.1502	24.3995	5.1502	4.93683			5.1502	0.428837	5.1502	7.55024	5.1502	8.17498			5.15023
	5.2493	0.113909	5.2493	17.2405	5.2493	10.9533			5.2493	0.28643	5.2493	56.5639	5.2493	17.5642			5.2493	0.090876	5.2493	36.7089	5.2493	10.6647			5.2493	0.183146	5.2493	22.4198	5.2493	13.1698			5.2493	0.075918	5.2493	27.4011	5.2493	5.34236			5.2493	0.289494	5.2493	7.17848	5.2493	8.84985			5.24928
	5.3483	0.099946	5.3483	17.2407	5.3483	10.866			5.3483	0.29022	5.3483	48.7031	5.3483	14.2758			5.3483	0.091391	5.3483	35.1664	5.3483	11.2103			5.3483	0.164418	5.3483	26.4167	5.3483	14.048			5.3483	0.129195	5.3483	29.686	5.3483	6.27769			5.3483	0.332563	5.3483	6.17672	5.3483	8.80647			5.34832
	5.4474	0.13338	5.4474	16.4282	5.4474	10.7983			5.4474	0.34573	5.4474	41.9974	5.4474	11.6924			5.4474	0.074656	5.4474	32.0421	5.4474	11.1621			5.4474	0.23221	5.4474	30.0896	5.4474	15.0645			5.4474	0.226253	5.4474	33.1084	5.4474	6.00413			5.4474	0.598155	5.4474	4.68581	5.4474	7.70496			5.44736
	5.5464	0.158661	5.5464	14.7533	5.5464	9.96478			5.5464	0.27146	5.5464	34.4972	5.5464	11.4542			5.5464	0.106096	5.5464	26.5811	5.5464	10.1116			5.5464	0.347699	5.5464	33.2386	5.5464	16.0369			5.5464	0.146555	5.5464	33.8768	5.5464	5.38725			5.5464	0.65946	5.5464	4.21063	5.5464	7.02396			5.54641
	5.6454	0.096751	5.6454	13.745	5.6454	9.1036			5.6454	0.24572	5.6454	27.7153	5.6454	10.9398			5.6454	0.168437	5.6454	21.5376	5.6454	8.09636			5.6454	0.235743	5.6454	35.8683	5.6454	17.5831			5.6454	0.041466	5.6454	35.3202	5.6454	5.90918			5.6454	0.740427	5.6454	3.20952	5.6454	6.17268			5.64545
	5.7445	0.091022	5.7445	12.3768	5.7445	7.92495			5.7445	0.3038	5.7445	20.4871	5.7445	11.5657			5.7445	0.10709	5.7445	15.7088	5.7445	7.13033			5.7445	0.23568	5.7445	37.0696	5.7445	19.6026			5.7445	0.143127	5.7445	36.3871	5.7445	6.17867			5.7445	0.646518	5.7445	2.63956	5.7445	5.77645			5.74449
	5.8435	0.029381	5.8435	10.5396	5.8435	7.14581			5.8435	0.36439	5.8435	17.0622	5.8435	11.9104			5.8435	0.162383	5.8435	11.8794	5.8435	7.08211			5.8435	0.282759	5.8435	40.7596	5.8435	22.9906			5.8435	0.182933	5.8435	33.7994	5.8435	4.87614			5.8435	0.617106	5.8435	2.34433	5.8435	5.05222			5.84353
	5.9426	0.026726	5.9426	9.1119	5.9426	7.20115			5.9426	0.48359	5.9426	14.5955	5.9426	12.0225			5.9426	0.217903	5.9426	9.7215	5.9426	6.69612			5.9426	0.357758	5.9426	41.7732	5.9426	24.7541			5.9426	0.120397	5.9426	29.3272	5.9426	4.10845			5.9426	0.588589	5.9426	2.28144	5.9426	4.99166			5.94258
	6.0416	0.141801	6.0416	8.2095	6.0416	6.73935			6.0416	0.37859	6.0416	14.0453	6.0416	12.0772			6.0416	0.101462	6.0416	9.3512	6.0416	6.16484			6.0416	0.208156	6.0416	42.5361	6.0416	25.314			6.0416	0.178036	6.0416	24.5528	6.0416	3.42657			6.0416	0.594779	6.0416	2.30167	6.0416	4.86209			6.04162
	6.1407	0.066086	6.1407	8.2765	6.1407	6.68496			6.1407	0.49073	6.1407	13.887	6.1407	11.4727			6.1407	0.177388	6.1407	9.0507	6.1407	5.68206			6.1407	0.264901	6.1407	40.5118	6.1407	26.4867			6.1407	0.083705	6.1407	19.7285	6.1407	2.78224			6.1407	0.485545	6.1407	2.17335	6.1407	4.49068			6.14066
	6.2397	0.072074	6.2397	7.5788	6.2397	6.32816			6.2397	0.43188	6.2397	10.4722	6.2397	9.5447			6.2397	0.24614	6.2397	8.799	6.2397	6.035			6.2397	0.384756	6.2397	38.868	6.2397	25.0964			6.2397	0.087624	6.2397	14.7038	6.2397	2.63543			6.2397	0.551775	6.2397	2.07715	6.2397	4.69255			6.23971
	6.3387	0.136796	6.3387	6.325	6.3387	6.0837			6.3387	0.43551	6.3387	6.6122	6.3387	8.2833			6.3387	0.129431	6.3387	9.4344	6.3387	6.58893			6.3387	0.522963	6.3387	35.7408	6.3387	22.3051			6.3387	0.121248	6.3387	10.3871	6.3387	2.72641			6.3387	0.55798	6.3387	2.56148	6.3387	4.57028			6.33875
	6.4378	0.171668	6.4378	6.3155	6.4378	5.78095			6.4378	0.42021	6.4378	4.9768	6.4378	7.7517			6.4378	0.145846	6.4378	10.0925	6.4378	7.61293			6.4378	0.368918	6.4378	31.7302	6.4378	18.8436			6.4378	0.098511	6.4378	7.6967	6.4378	3.18504			6.4378	0.56739	6.4378	2.76502	6.4378	4.31676			6.43779
	6.5368	0.134075	6.5368	6.1939	6.5368	5.85277			6.5368	0.43127	6.5368	3.7818	6.5368	7.7636			6.5368	0.187215	6.5368	11.2484	6.5368	8.38259			6.5368	0.37786	6.5368	25.4224	6.5368	17.2229			6.5368	0.148507	6.5368	6.0726	6.5368	3.12541			6.5368	0.586984	6.5368	3.027	6.5368	4.418			6.53684
	6.6359	0.232992	6.6359	5.9028	6.6359	5.59219			6.6359	0.63163	6.6359	4.09	6.6359	7.4278			6.6359	0.145307	6.6359	11.8109	6.6359	7.96925			6.6359	0.405234	6.6359	19.9873	6.6359	16.4407			6.6359	0.095627	6.6359	5.0421	6.6359	4.33982			6.6359	0.542025	6.6359	2.76131	6.6359	4.4478			6.63588
	6.7349	0.263762	6.7349	5.6381	6.7349	4.66395			6.7349	0.61115	6.7349	4.9166	6.7349	7.6365			6.7349	0.10563	6.7349	11.4684	6.7349	7.86845			6.7349	0.293955	6.7349	14.8103	6.7349	16.1115			6.7349	0.152308	6.7349	5.0337	6.7349	4.51592			6.7349	0.575091	6.7349	3.12437	6.7349	4.45673			6.73492
	6.834	0.27109	6.834	4.9827	6.834	4.18062			6.834	0.64419	6.834	5.2105	6.834	7.552			6.834	0.130846	6.834	9.7397	6.834	8.17579			6.834	0.350227	6.834	11.0257	6.834	15.3809			6.834	0.203451	6.834	4.2267	6.834	4.43578			6.834	0.650113	6.834	3.04902	6.834	4.52319			6.83396
	6.933	0.250639	6.933	4.4666	6.933	3.97025			6.933	0.90019	6.933	5.9627	6.933	8.1632			6.933	0.12991	6.933	7.1275	6.933	7.93073			6.933	0.349352	6.933	9.1421	6.933	13.1565			6.933	0.101804	6.933	3.1576	6.933	4.53096			6.933	0.53385	6.933	3.53285	6.933	4.47911			6.93301
	7.0321	0.255197	7.0321	4.2098	7.0321	4.29383			7.0321	0.92885	7.0321	6.0258	7.0321	8.9397			7.0321	0.220928	7.0321	5.7254	7.0321	7.07854			7.0321	0.455961	7.0321	7.9777	7.0321	10.8801			7.0321	0.176479	7.0321	2.5492	7.0321	4.65419			7.0321	0.592322	7.0321	3.92327	7.0321	4.41046			7.03205
	7.1311	0.168241	7.1311	3.5161	7.1311	4.64258			7.1311	1.03545	7.1311	5.9946	7.1311	9.3113			7.1311	0.154087	7.1311	5.4282	7.1311	7.00576			7.1311	0.342694	7.1311	7.8914	7.1311	9.018			7.1311	0.148348	7.1311	2.2268	7.1311	4.75666			7.1311	0.386926	7.1311	3.62515	7.1311	5.17195			7.13109
	7.2301	0.108534	7.2301	3.2853	7.2301	4.55275			7.2301	1.20914	7.2301	6.1223	7.2301	9.1909			7.2301	0.139284	7.2301	5.2089	7.2301	7.46013			7.2301	0.426417	7.2301	7.4368	7.2301	8.7972			7.2301	0.155869	7.2301	2.0852	7.2301	4.62589			7.2301	0.460471	7.2301	3.43565	7.2301	5.11883			7.23014
	7.3292	0.178876	7.3292	3.4074	7.3292	5.34904			7.3292	1.0524	7.3292	6.4204	7.3292	8.9564			7.3292	0.140601	7.3292	4.2648	7.3292	6.51255			7.3292	0.322008	7.3292	6.6225	7.3292	8.5573			7.3292	0.229383	7.3292	2.0001	7.3292	3.55329			7.3292	0.747368	7.3292	3.73816	7.3292	5.17437			7.32918
	7.4282	0.15829	7.4282	3.1706	7.4282	6.21537			7.4282	1.00567	7.4282	6.0339	7.4282	9.1723			7.4282	0.096886	7.4282	4.3508	7.4282	5.49365			7.4282	0.390416	7.4282	6.4234	7.4282	8.9835			7.4282	0.199656	7.4282	1.994	7.4282	2.77976			7.4282	0.463029	7.4282	3.61288	7.4282	5.45712			7.42822
	7.5273	0.096604	7.5273	3.1415	7.5273	5.8913			7.5273	0.83857	7.5273	6.1417	7.5273	9.4386			7.5273	0.179869	7.5273	4.0601	7.5273	5.68455			7.5273	0.481287	7.5273	5.8511	7.5273	10.069			7.5273	0.21635	7.5273	2.2284	7.5273	2.64854			7.5273	0.444367	7.5273	3.22526	7.5273	5.53037			7.52727
	7.6263	0.197691	7.6263	2.7989	7.6263	5.52363			7.6263	0.96277	7.6263	5.6758	7.6263	9.5257			7.6263	0.252737	7.6263	3.705	7.6263	5.6277			7.6263	0.44163	7.6263	5.171	7.6263	10.4482			7.6263	0.199385	7.6263	2.8764	7.6263	2.61523			7.6263	0.521402	7.6263	3.02911	7.6263	5.94867			7.62631
	7.7254	0.063828	7.7254	2.9014	7.7254	5.01675			7.7254	0.69251	7.7254	5.2646	7.7254	9.2053			7.7254	0.307348	7.7254	3.6628	7.7254	5.37444			7.7254	0.470312	7.7254	5.0298	7.7254	10.9672			7.7254	0.249799	7.7254	3.8031	7.7254	2.85541			7.7254	0.51857	7.7254	3.33143	7.7254	5.98267			7.72535
	7.8244	0.046058	7.8244	3.3129	7.8244	4.53894			7.8244	0.65888	7.8244	4.9473	7.8244	8.7408			7.8244	0.30015	7.8244	3.5305	7.8244	5.47804			7.8244	0.383511	7.8244	4.8772	7.8244	10.0257			7.8244	0.237745	7.8244	4.6833	7.8244	3.06016			7.8244	0.482513	7.8244	3.79588	7.8244	6.63652			7.82439
	7.9234	0.155743	7.9234	3.0789	7.9234	3.86236			7.9234	0.71693	7.9234	4.5914	7.9234	7.6797			7.9234	0.256938	7.9234	2.9919	7.9234	5.61521			7.9234	0.386337	7.9234	4.5246	7.9234	9.1581			7.9234	0.166288	7.9234	5.693	7.9234	3.51968			7.9234	0.45295	7.9234	4.63497	7.9234	6.20903			7.92344
	8.0225	0.109888	8.0225	3.1374	8.0225	3.65617			8.0225	0.63385	8.0225	5.0474	8.0225	6.9146			8.0225	0.274509	8.0225	2.342	8.0225	5.65771			8.0225	0.335052	8.0225	4.636	8.0225	8.7361			8.0225	0.19877	8.0225	6.4156	8.0225	3.18324			8.0225	0.586906	8.0225	4.62295	8.0225	6.15002			8.02248
	8.1215	0.166196	8.1215	3.5315	8.1215	4.0749			8.1215	0.52466	8.1215	4.598	8.1215	7.3891			8.1215	0.211617	8.1215	2.0981	8.1215	5.9061			8.1215	0.216031	8.1215	4.3886	8.1215	9.2161			8.1215	0.194787	8.1215	6.8923	8.1215	3.18197			8.1215	0.460216	8.1215	4.63163	8.1215	5.97755			8.12152
	8.2206	0.072343	8.2206	3.7317	8.2206	5.30735			8.2206	0.36626	8.2206	4.0187	8.2206	7.4069			8.2206	0.139354	8.2206	2.1257	8.2206	6.0744			8.2206	0.161509	8.2206	3.8167	8.2206	9.1576			8.2206	0.181687	8.2206	6.8199	8.2206	3.13505			8.2206	0.352228	8.2206	4.48213	8.2206	5.73434			8.22057
	8.3196	0.052247	8.3196	4.2238	8.3196	6.59086			8.3196	0.35506	8.3196	4.1489	8.3196	7.4253			8.3196	0.244405	8.3196	2.2046	8.3196	6.80324			8.3196	0.141238	8.3196	3.749	8.3196	7.7966			8.3196	0.241183	8.3196	6.1191	8.3196	2.83428			8.3196	0.325136	8.3196	3.18317	8.3196	5.85987			8.31961
	8.4187	0.058461	8.4187	4.5468	8.4187	7.84646			8.4187	0.32258	8.4187	3.7916	8.4187	7.265			8.4187	0.245236	8.4187	2.2435	8.4187	6.62374			8.4187	0.398045	8.4187	3.7794	8.4187	8.0715			8.4187	0.306306	8.4187	5.8842	8.4187	3.04449			8.4187	0.256419	8.4187	2.52403	8.4187	5.29594			8.41865
	8.5177	0.127642	8.5177	5.0223	8.5177	8.26287			8.5177	0.23238	8.5177	3.5707	8.5177	7.1173			8.5177	0.257883	8.5177	2.263	8.5177	6.55201			8.5177	0.282043	8.5177	3.727	8.5177	8.7585			8.5177	0.210905	8.5177	5.2377	8.5177	3.41787			8.5177	0.264356	8.5177	2.54647	8.5177	5.11208			8.5177
	8.6167	0.105436	8.6167	5.9915	8.6167	8.79647			8.6167	0.24876	8.6167	3.5011	8.6167	7.6166			8.6167	0.23867	8.6167	2.4269	8.6167	7.0443			8.6167	0.251894	8.6167	3.6203	8.6167	9.4019			8.6167	0.276066	8.6167	5.5209	8.6167	3.48505			8.6167	0.364665	8.6167	2.54031	8.6167	5.14286			8.61674
	8.7158	0.010551	8.7158	7.4676	8.7158	7.9142			8.7158	0.31865	8.7158	4.1148	8.7158	8.1004			8.7158	0.340213	8.7158	2.1219	8.7158	8.30508			8.7158	0.240095	8.7158	3.3265	8.7158	10.2123			8.7158	0.291764	8.7158	5.5627	8.7158	3.4432			8.7158	0.438262	8.7158	2.60346	8.7158	4.51185			8.71578
	8.8148	0.027169	8.8148	8.78	8.8148	7.07719			8.8148	0.36978	8.8148	3.7257	8.8148	7.9882			8.8148	0.254518	8.8148	1.9893	8.8148	8.75708			8.8148	0.389651	8.8148	3.0943	8.8148	11.2195			8.8148	0.231409	8.8148	6.288	8.8148	3.4871			8.8148	0.366346	8.8148	2.59301	8.8148	3.95932			8.81482
	8.9139	0.068931	8.9139	9.827	8.9139	6.87009			8.9139	0.31854	8.9139	3.7134	8.9139	7.8691			8.9139	0.165515	8.9139	1.7951	8.9139	7.81324			8.9139	0.478884	8.9139	3.0616	8.9139	12.1465			8.9139	0.185854	8.9139	6.383	8.9139	3.02134			8.9139	0.347513	8.9139	2.57335	8.9139	4.53686			8.91387
	9.0129	0.04568	9.0129	10.4861	9.0129	7.37476			9.0129	0.32315	9.0129	4.1023	9.0129	7.9075			9.0129	0.06106	9.0129	1.5919	9.0129	7.03964			9.0129	0.481656	9.0129	3.4173	9.0129	9.3068			9.0129	0.287447	9.0129	5.1562	9.0129	2.7369			9.0129	0.399152	9.0129	2.94806	9.0129	4.40351			9.01291
	9.112	0.067821	9.112	11.262	9.112	7.65233			9.112	0.24917	9.112	4.2716	9.112	8.1204			9.112	0.128891	9.112	1.582	9.112	6.0619			9.112	0.437524	9.112	3.8087	9.112	8.2251			9.112	0.165041	9.112	3.7134	9.112	2.8929			9.112	0.331565	9.112	2.72405	9.112	4.42978			9.11195
	9.211	0.033956	9.211	11.8726	9.211	8.44318			9.211	0.29941	9.211	4.2882	9.211	7.9922			9.211	0.076803	9.211	1.4767	9.211	6.2302			9.211	0.39353	9.211	4.3291	9.211	7.7383			9.211	0.204176	9.211	2.5361	9.211	3.48475			9.211	0.239922	9.211	2.57986	9.211	4.18811			9.211
	9.31	0.087314	9.31	11.526	9.31	9.94319			9.31	0.47452	9.31	4.0859	9.31	7.7857			9.31	0.150871	9.31	1.5513	9.31	6.40845			9.31	0.422343	9.31	4.5023	9.31	8.0222			9.31	0.269917	9.31	1.8914	9.31	3.8178			9.31	0.460127	9.31	2.14564	9.31	3.93432			9.31004
	9.4091	0.056106	9.4091	11.7433	9.4091	10.219			9.4091	0.59217	9.4091	4.0727	9.4091	7.6654			9.4091	0.166862	9.4091	1.421	9.4091	6.90805			9.4091	0.489507	9.4091	4.5532	9.4091	8.6482			9.4091	0.29999	9.4091	1.7753	9.4091	3.04785			9.4091	0.31469	9.4091	1.88969	9.4091	4.33919			9.40908
	9.5081	0.164503	9.5081	12.2323	9.5081	9.88829			9.5081	0.78593	9.5081	4.1352	9.5081	8.1677			9.5081	0.109173	9.5081	1.5655	9.5081	8.03757			9.5081	0.480073	9.5081	4.7742	9.5081	8.4176			9.5081	0.296303	9.5081	1.5249	9.5081	2.69943			9.5081	0.374498	9.5081	2.06456	9.5081	4.55166			9.50813
	9.6072	0.216508	9.6072	11.7263	9.6072	9.47317			9.6072	1.1782	9.6072	4.1573	9.6072	8.9153			9.6072	0.105276	9.6072	1.735	9.6072	9.29001			9.6072	0.418689	9.6072	4.7774	9.6072	7.0948			9.6072	0.303622	9.6072	1.6826	9.6072	2.70013			9.6072	0.549192	9.6072	2.02622	9.6072	4.83671			9.60717
	9.7062	0.230871	9.7062	11.1449	9.7062	9.14381			9.7062	1.72773	9.7062	5.1207	9.7062	8.8117			9.7062	0.106478	9.7062	1.7379	9.7062	9.86702			9.7062	0.418515	9.7062	5.0202	9.7062	7.0395			9.7062	0.467518	9.7062	1.3391	9.7062	2.58647			9.7062	0.509807	9.7062	2.0324	9.7062	5.15306			9.70621
	9.8053	0.243815	9.8053	10.3266	9.8053	9.94863			9.8053	2.01747	9.8053	4.8507	9.8053	8.7257			9.8053	0.124081	9.8053	1.7963	9.8053	8.21731			9.8053	0.362743	9.8053	5.0237	9.8053	6.829			9.8053	0.44229	9.8053	1.3431	9.8053	2.67387			9.8053	0.631572	9.8053	2.28585	9.8053	5.06462
	9.9043	0.223965	9.9043	8.2697	9.9043	10.06			9.9043	1.90991	9.9043	4.8732	9.9043	8.928			9.9043	0.302469	9.9043	2.0027	9.9043	7.15298			9.9043	0.362514	9.9043	5.0333	9.9043	6.7058			9.9043	0.408471	9.9043	1.3425	9.9043	2.54284			9.9043	0.8198	9.9043	2.61608	9.9043	4.54321
	10.0033	0.107405	10.0033	6.6583	10.0033	10.3243			10.0033	1.64382	10.0033	5.0227	10.0033	9.1375			10.0033	0.26246	10.0033	2.4529	10.0033	7.39925			10.0033	0.379643	10.0033	5.3764	10.0033	6.2987			10.0033	0.396535	10.0033	1.3869	10.0033	2.44112			10.0033	0.74097	10.0033	2.86408	10.0033	3.78786
	10.1024	0.092435	10.1024	6.5033	10.1024	10.3729			10.1024	1.37303	10.1024	4.9367	10.1024	9.6236			10.1024	0.263688	10.1024	3.0617	10.1024	7.32378			10.1024	0.307201	10.1024	5.5762	10.1024	5.8711			10.1024	0.324367	10.1024	1.6635	10.1024	2.81094			10.1024	0.750577	10.1024	2.67411	10.1024	3.17794
	10.2014	0.167898	10.2014	6.4461	10.2014	10.385			10.2014	1.12875	10.2014	5.5469	10.2014	10.1056			10.2014	0.284632	10.2014	4.0397	10.2014	7.00044			10.2014	0.387957	10.2014	5.4759	10.2014	6.2481			10.2014	0.29109	10.2014	1.5311	10.2014	2.49242			10.2014	0.493064	10.2014	2.85072	10.2014	2.90459
	10.3005	0.060713	10.3005	6.14	10.3005	9.50745			10.3005	0.8456	10.3005	5.9169	10.3005	10.6145			10.3005	0.311171	10.3005	5.1049	10.3005	6.5278			10.3005	0.302694	10.3005	5.4986	10.3005	6.4109			10.3005	0.289412	10.3005	1.7619	10.3005	2.34084			10.3005	0.471213	10.3005	3.04789	10.3005	2.86371
	10.3995	0.146099	10.3995	5.8172	10.3995	9.17104											10.3995	0.325191	10.3995	5.8475	10.3995	6.28319			10.3995	0.258927	10.3995	5.0651	10.3995	5.8076			10.3995	0.200813	10.3995	1.7834	10.3995	2.51342			10.3995	0.646447	10.3995	2.95499	10.3995	3.00895
																	10.4986	0.148345	10.4986	5.9977	10.4986	6.77998			10.4986	0.168216	10.4986	4.7402	10.4986	5.7849			10.4986	0.286366	10.4986	1.2902	10.4986	2.89646			10.4986	0.588312	10.4986	2.95179	10.4986	3.15362
																	10.5976	0.162218	10.5976	6.7689	10.5976	7.63291			10.5976	0.306029	10.5976	5.1332	10.5976	5.6094			10.5976	0.233679	10.5976	1.3045	10.5976	3.48239			10.5976	0.378785	10.5976	3.20788	10.5976	3.24092
																	10.6966	0.169875	10.6966	6.5308	10.6966	7.89819			10.6966	0.473161	10.6966	5.0556	10.6966	5.7949			10.6966	0.254595	10.6966	1.4315	10.6966	3.15542
																									10.7957	0.467818	10.7957	4.9043	10.7957	5.7852			10.7957	0.264683	10.7957	1.1967	10.7957	3.1935
																									10.8947	0.515161	10.8947	4.7453	10.8947	6.1919			10.8947	0.181134	10.8947	1.0803	10.8947	3.42761
																									10.9938	0.585161	10.9938	5.1155	10.9938	6.2226			10.9938	0.251662	10.9938	1.0459	10.9938	3.56233
																									11.0928	0.671112	11.0928	5.4876	11.0928	6.1657			11.0928	0.235054	11.0928	1.3449	11.0928	3.31618
																									11.1919	0.688632	11.1919	5.6841	11.1919	6.2675			11.1919	0.297744	11.1919	1.3686	11.1919	2.64179
																									11.2909	0.561409	11.2909	6.0402	11.2909	6.5139			11.2909	0.278207	11.2909	1.6395	11.2909	2.7056
																									11.3899	0.616495	11.3899	5.9844	11.3899	6.5391			11.3899	0.287869	11.3899	1.7562	11.3899	2.90209
																									11.489	0.574968	11.489	5.9748	11.489	6.4401			11.489	0.254908	11.489	1.9087	11.489	3.01282
																									11.588	0.600645	11.588	6.2171	11.588	6.4731
																									11.6871	0.478711	11.6871	5.4857	11.6871	6.9034
																									11.7861	0.364171	11.7861	4.4406	11.7861	6.9113
																									11.8852	0.311029	11.8852	3.8062	11.8852	7.0955
[truncated: 59 more columns]

## Sheet: 2
Dis		DNA ratio	DNA ratio	DNA ratio	DNA ratio	DNA ratio	DNA ratio	DNA ratio	DNA ratio	DNA ratio	DNA ratio	DNA ratio	DNA ratio	DNA ratio	DNA ratio	DNA ratio	DNA ratio					Tub ratio	Tub ratio	Tub ratio	Tub ratio	Tub ratio	Tub ratio	Tub ratio	Tub ratio	Tub ratio	Tub ratio	Tub ratio	Tub ratio	Tub ratio	Tub ratio	Tub ratio	Tub ratio							GFP ratio	GFP ratio	GFP ratio	GFP ratio	GFP ratio	GFP ratio
-9.9043		0.0230738	0.00709215	0.0101752	0.0119417	0.00808151	0.0018768	0.0452851	0.0291143	0.0522964	0.0385014	0.0520589	0.0281463	0.0501245	0.0268689	0.0243814	0.047615					0.315064	0.0885198	0.477821	0.484612	0.237692	0.017292	0.480736	0.0770323	0.092476	0.0374983	0.0929939	0.103793	0.0555594	0.981452	0.206548	0.13059							0.210262	0.0943944	0.1499	0.331219	0.112179	0.0642181
-9.8052		0.0340324	0.00953873	0.00745342	0.0114768	0.00695859	0.00132285	0.0501417	0.021408	0.0629499	0.0388109	0.0585172	0.0266406	0.0500789	0.0257956	0.0223479	0.0541014					0.274321	0.0999873	0.436946	0.51523	0.269856	0.0269297	0.480815	0.0836532	0.0825758	0.0276965	0.0968266	0.10552	0.0480704	1	0.212895	0.162964							0.222231	0.0847177	0.164018	0.305964	0.100909	0.058444
-9.7062		0.0458561	0.00645601	0.00634526	0.0113123	0.00271785	0.00255476	0.0466331	0.0226979	0.0560132	0.0401589	0.0539001	0.027067	0.0572774	0.0259036	0.0264873	0.0512583					0.231482	0.104332	0.416547	0.555907	0.298453	0.0302482	0.494459	0.0911658	0.0723266	0.0211563	0.0874542	0.106815	0.0654238	0.948753	0.239198	0.129564							0.238925	0.0729604	0.154661	0.278078	0.101677	0.0628551
-9.6071		0.0437297	0.00658839	0.00572592	0.00964846	0.00218869	0.00331333	0.0461825	0.0215185	0.045968	0.0398551	0.0473675	0.0279669	0.061891	0.0266432	0.0247493	0.0545342					0.227735	0.103037	0.438939	0.523582	0.318324	0.0463453	0.519476	0.0788485	0.0645031	0.0194416	0.110318	0.101953	0.0662928	0.827528	0.214544	0.135108							0.219296	0.0740673	0.129713	0.258315	0.0979247	0.0528991
-9.5081		0.0411066	0.00514761	0.00597745	0.0105339	0.00328179	0.00346215	0.0496565	0.0195569	0.0522295	0.04083	0.0496583	0.0273523	0.0717088	0.0318969	0.0229157	0.0553033					0.229611	0.103067	0.505973	0.50633	0.332323	0.0599498	0.559735	0.079253	0.0631246	0.0231894	0.093803	0.101342	0.0722639	0.766401	0.21711	0.131902							0.204476	0.0760594	0.130303	0.246665	0.0994651	0.0506595
-9.409		0.0402975	0.00535737	0.00602491	0.0114742	0.003883	0.00335674	0.045262	0.0176191	0.0578436	0.0390018	0.0468718	0.0271935	0.0647956	0.0320241	0.0258703	0.0544003					0.23039	0.0984698	0.600195	0.456828	0.318931	0.0871416	0.532907	0.0681576	0.0640556	0.0207837	0.111911	0.0925446	0.0814099	0.754572	0.185352	0.141078							0.207331	0.0845734	0.139689	0.222547	0.110814	0.056353
-9.31		0.0301386	0.00667092	0.00634763	0.0112548	0.00139867	0.00326786	0.0421616	0.019097	0.0574139	0.0404915	0.043147	0.0257113	0.0601563	0.0336113	0.0257573	0.0607465					0.255383	0.0909905	0.659536	0.4287	0.303484	0.0893314	0.554154	0.079121	0.0739647	0.0257117	0.126923	0.083169	0.0810082	0.774122	0.157931	0.13692							0.200787	0.0809142	0.137639	0.21007	0.11133	0.0699766
-9.211		0.0234329	0.00659699	0.00484081	0.00977906	0.00306317	0.00670728	0.0488053	0.0198733	0.0578939	0.0383828	0.0442304	0.0283962	0.0671266	0.0344973	0.0234805	0.0612416					0.255786	0.101456	0.652865	0.385377	0.260356	0.149992	0.5741	0.0654581	0.0671303	0.0282055	0.12817	0.0743349	0.0905675	0.832088	0.161455	0.126735							0.191623	0.0766935	0.145399	0.205622	0.128526	0.0894735
-9.1119		0.0176434	0.00489487	0.00484556	0.00979473	0.00462581	0.00384661	0.0459899	0.0181894	0.0618673	0.0413015	0.0492087	0.0299284	0.0560449	0.0336833	0.0206157	0.0634805					0.257522	0.10768	0.675719	0.335004	0.233601	0.156304	0.598864	0.0674476	0.070957	0.0289647	0.114344	0.0669676	0.093611	0.899539	0.15644	0.133984							0.205751	0.0772949	0.136761	0.193567	0.127306	0.10359
-9.0129		0.0103897	0.0038203	0.00616492	0.0129447	0.00308305	0.00322032	0.0411756	0.0153021	0.0623919	0.0371042	0.0471444	0.0309341	0.0539421	0.0354074	0.0212501	0.0609053					0.256424	0.1099	0.690431	0.298328	0.203087	0.144381	0.636817	0.0646408	0.0813092	0.0224728	0.110994	0.0666932	0.0868558	0.938138	0.169107	0.134501							0.223631	0.0856319	0.135937	0.194	0.136914	0.0945041
-8.9138		0.0105343	0.00331139	0.00630966	0.0103537	0.00210919	0.00939432	0.048967	0.0180162	0.057838	0.0338095	0.0451935	0.0350042	0.0482814	0.0443805	0.0258298	0.0583487					0.269059	0.129501	0.686449	0.292279	0.214708	0.158296	0.650721	0.0542471	0.091639	0.0168369	0.103993	0.0613891	0.0739016	0.871054	0.209507	0.137281							0.240405	0.0912783	0.142093	0.199631	0.135589	0.0857779
-8.8148		0.00795318	0.00364322	0.00510658	0.0102884	0.00528416	0.00748032	0.04604	0.0166935	0.0579106	0.0380733	0.0445845	0.0374509	0.0513172	0.0523715	0.0228114	0.0584079					0.254215	0.170112	0.673423	0.241731	0.220212	0.179148	0.687973	0.045554	0.0988493	0.0153184	0.113791	0.0590041	0.0927806	0.731669	0.273241	0.123931							0.243156	0.0988235	0.164437	0.197792	0.130285	0.0786625
-8.7157		0.00413398	0.00443066	0.00406011	0.00896675	0.00388051	0.00441709	0.0420653	0.0190314	0.0602991	0.0355913	0.0464044	0.0448999	0.0467293	0.0590491	0.0191877	0.0643431					0.260945	0.210158	0.648273	0.234032	0.240028	0.195777	0.7251	0.0574419	0.0787223	0.017889	0.113169	0.0599076	0.0985509	0.674106	0.312496	0.115206							0.241138	0.11207	0.171956	0.201387	0.125228	0.073889
-8.6167		0.00764074	0.00801026	0.00484081	0.0146843	0.00475996	0.00907601	0.0405478	0.0189298	0.0566661	0.0390857	0.0432461	0.0431619	0.0467607	0.0570489	0.020691	0.0532762					0.24355	0.221364	0.655121	0.231097	0.275218	0.156455	0.768476	0.0701472	0.0684417	0.0169876	0.112208	0.0589272	0.107384	0.608376	0.327986	0.100535							0.235333	0.123709	0.154881	0.211832	0.115512	0.0622851
-8.5177		0.00694825	0.00746352	0.00644967	0.0114272	0.0058953	0.00935711	0.0463288	0.0222351	0.0595457	0.0426928	0.043023	0.0426032	0.0465895	0.0470914	0.0238252	0.059694					0.267319	0.239789	0.612715	0.223844	0.322244	0.133795	0.858579	0.0640133	0.0646329	0.0146757	0.0940413	0.0520758	0.120678	0.523386	0.386929	0.101003							0.238547	0.11082	0.145301	0.236332	0.10094	0.0602499
-8.4186		0.00516455	0.00528516	0.00625271	0.0134671	0.00709274	0.0100041	0.0437176	0.0214439	0.0547519	0.0437892	0.0433594	0.0432972	0.0415622	0.0403874	0.0232662	0.0545062					0.279016	0.235121	0.554247	0.25179	0.340163	0.116444	0.900881	0.0606286	0.06867	0.0148975	0.0856171	0.0523208	0.165929	0.458602	0.410437	0.105759							0.240489	0.104613	0.14317	0.236727	0.0940906	0.0523911
-8.3196		0.00378889	0.00634081	0.00951552	0.0127227	0.00895102	0.011052	0.0426623	0.0225576	0.0604386	0.0441826	0.0401799	0.0380303	0.0414566	0.0357483	0.0232894	0.0615063					0.28948	0.235541	0.498948	0.251075	0.359067	0.0977089	0.966193	0.06048	0.0869351	0.0158416	0.0850051	0.0488091	0.247041	0.399761	0.43742	0.105087							0.219834	0.093639	0.151617	0.245414	0.10875	0.0588405
-8.2205		0.00338086	0.00514417	0.00737274	0.0087813	0.00509286	0.0120566	0.0436944	0.0233727	0.0610358	0.0468062	0.0419962	0.0395918	0.0453398	0.0339283	0.0276952	0.0576076					0.309872	0.233471	0.467379	0.266732	0.35922	0.0995287	0.990252	0.0607359	0.122284	0.0176928	0.0826153	0.0365767	0.349424	0.347759	0.452548	0.12562							0.206542	0.0923781	0.164758	0.250666	0.0994991	0.0576355
-8.1215		0.00233629	0.00305349	0.0105738	0.00672049	0.0069089	0.0121082	0.0444262	0.0251403	0.0577264	0.0603583	0.0401622	0.0400271	0.0463298	0.0321634	0.0217194	0.061771					0.349086	0.208469	0.471957	0.267646	0.331738	0.116287	1	0.0498551	0.160618	0.0184321	0.0952356	0.0369498	0.416744	0.307721	0.466821	0.161185							0.204249	0.0834652	0.149105	0.250163	0.1067	0.067071
-8.0224		0.00520419	0.00489315	0.00910737	0.00958316	0.00563942	0.015341	0.0442298	0.0258807	0.063508	0.0807806	0.0387353	0.034022	0.0457478	0.0292676	0.021337	0.0604506					0.362523	0.197865	0.566075	0.249102	0.267861	0.139546	0.967392	0.0503339	0.161392	0.0216681	0.117724	0.0403115	0.493925	0.295969	0.458002	0.177815							0.208722	0.0783534	0.123537	0.240549	0.107714	0.0694903
-7.9234		0.00655887	0.00542786	0.0141285	0.0114037	0.00750514	0.0121144	0.0421924	0.0319717	0.060154	0.0991577	0.0340403	0.0307606	0.0499961	0.029174	0.0229794	0.0469736					0.3839	0.163541	0.549736	0.270082	0.208341	0.125155	0.994234	0.0541232	0.135147	0.0218302	0.131758	0.0433989	0.547808	0.245718	0.423964	0.222137							0.225908	0.0752822	0.115702	0.258496	0.107736	0.0785448
-7.8244		0.00568684	0.00636832	0.013317	0.0122656	0.00942056	0.00813761	0.0409984	0.0296607	0.0567554	0.110211	0.0348759	0.0283521	0.0495967	0.0310877	0.0212704	0.041054					0.370965	0.128944	0.493324	0.287209	0.157719	0.111636	0.948824	0.0567567	0.118466	0.0369609	0.148454	0.0425319	0.595971	0.224791	0.427187	0.309667							0.2443	0.0827995	0.113074	0.309229	0.0974235	0.0872431
-7.7253		0.00267904	0.00536768	0.0121258	0.0108578	0.00838956	0.00951834	0.0409214	0.0297473	0.0513924	0.109803	0.0317565	0.0293196	0.0460131	0.0357075	0.021282	0.0340259					0.361913	0.12438	0.405273	0.285478	0.136156	0.131897	0.922224	0.0707333	0.135357	0.0488783	0.159827	0.0441159	0.59689	0.198233	0.353029	0.433172							0.251348	0.0869765	0.120755	0.344358	0.095968	0.0795671
-7.6263		0.00494305	0.00321511	0.0101088	0.00939772	0.00877215	0.00748445	0.0443145	0.0319896	0.0542553	0.0946451	0.0310732	0.0328545	0.0430173	0.0447238	0.0216383	0.0371896					0.335273	0.119626	0.378489	0.279264	0.141834	0.13582	0.919669	0.0601498	0.172854	0.0515826	0.157966	0.0464241	0.550087	0.19174	0.318865	0.61006							0.244772	0.0880883	0.11231	0.33205	0.0876486	0.0741585
-7.5272		0.00310806	0.00359679	0.00660154	0.00926712	0.00621826	0.00940465	0.0476768	0.0309148	0.0531726	0.0881221	0.0341005	0.0273052	0.0490546	0.0372226	0.0235385	0.0377937					0.337201	0.116142	0.299989	0.27669	0.148445	0.129109	0.902698	0.0639225	0.189119	0.0583134	0.20444	0.0470167	0.513924	0.17888	0.250462	0.77965							0.225243	0.0807784	0.108908	0.322075	0.103591	0.0677432
-7.4282		0.00399175	0.00374294	0.00875855	0.00762422	0.00769395	0.00813761	0.0433517	0.0334736	0.0522685	0.0734708	0.032054	0.0215883	0.0451486	0.0366608	0.0291667	0.0403347					0.32746	0.125083	0.231941	0.262832	0.153786	0.100145	0.912206	0.0623457	0.237214	0.0564593	0.243978	0.0491566	0.43222	0.160424	0.191217	0.897431							0.223663	0.0831014	0.104883	0.338191	0.0996208	0.0676782
-7.3291		0.00475885	0.00672078	0.00729444	0.00847048	0.00495871	0.00816241	0.0420422	0.0273378	0.0555723	0.0608009	0.0343837	0.0245762	0.04722	0.0347975	0.0254793	0.0415803					0.31868	0.130803	0.202868	0.261671	0.170638	0.0816279	0.907748	0.0504247	0.313251	0.06201	0.297016	0.0530305	0.392315	0.122072	0.148427	1							0.216005	0.0956942	0.109247	0.356256	0.0943964	0.0717919
-7.2301		0.00357672	0.00597976	0.00709274	0.00927234	0.00583568	0.0051984	0.0386221	0.0269586	0.0626653	0.045814	0.0347449	0.0249408	0.0474197	0.0307371	0.0249839	0.0399268					0.37293	0.141602	0.183648	0.308249	0.164342	0.0963139	0.886998	0.0736475	0.363687	0.0685076	0.342911	0.054073	0.3354	0.140203	0.163691	0.999705							0.207084	0.108334	0.116922	0.351438	0.0840835	0.0669657
-7.131		0.00707183	0.00717468	0.00659916	0.00875518	0.00727162	0.00470233	0.0435673	0.0272303	0.0654166	0.0397365	0.0409057	0.0248791	0.0502472	0.0281607	0.023243	0.0405558					0.401488	0.146186	0.183064	0.359665	0.13189	0.0720223	0.887916	0.0650453	0.409267	0.0669635	0.315081	0.0587736	0.294401	0.121888	0.171178	0.897037							0.239144	0.117089	0.115732	0.355423	0.0802069	0.0787152
-7.032		0.00418294	0.00698899	0.00494285	0.0127723	0.00786289	0.00472093	0.0433324	0.0278036	0.0662258	0.035412	0.0371667	0.0285786	0.0465895	0.0268641	0.0241873	0.0399984					0.391277	0.145014	0.198549	0.44046	0.101556	0.076755	0.843645	0.0639143	0.442763	0.0763047	0.299595	0.0597247	0.276747	0.130294	0.199461	0.836478							0.278406	0.110834	0.128271	0.396727	0.0776245	0.0906877
-6.933		0.00231997	0.0068566	0.0061839	0.00864026	0.00705548	0.00665974	0.0376169	0.0287829	0.0720632	0.032016	0.0428991	0.0249732	0.0476023	0.0286553	0.0245378	0.0375757					0.412265	0.141665	0.220057	0.513256	0.0784187	0.10197	0.840583	0.0625521	0.432429	0.0881056	0.287753	0.0495883	0.245813	0.119545	0.233953	0.699615							0.300328	0.103847	0.134979	0.461063	0.0823703	0.0946218
-6.8339		0.00528347	0.00948199	0.00396519	0.00794287	0.00606175	0.00545263	0.0442067	0.0266033	0.0600647	0.0315416	0.0375597	0.0300343	0.0463013	0.0278557	0.0198365	0.0355704					0.412453	0.141286	0.21768	0.620371	0.0762084	0.133478	0.817892	0.0633199	0.434112	0.122937	0.281145	0.0456486	0.241955	0.124719	0.248357	0.636039							0.304758	0.0870723	0.124428	0.530494	0.0955857	0.101976
-6.7349		0.00872961	0.00791742	0.00540083	0.00552684	0.0052618	0.00606032	0.047103	0.0343633	0.0475975	0.0283394	0.0378395	0.0301254	0.0477079	0.0261869	0.0223943	0.033537					0.435115	0.142632	0.186362	0.659112	0.0808277	0.146602	0.796571	0.0684961	0.511634	0.172042	0.279451	0.0432379	0.241433	0.127704	0.287497	0.624648							0.305884	0.0864733	0.124592	0.539111	0.10881	0.102081
-6.6358		0.0114763	0.00705776	0.0059205	0.00989137	0.00596735	0.00554151	0.0455393	0.0379851	0.0451755	0.0319726	0.0412598	0.027217	0.0453483	0.0268425	0.023579	0.0403876					0.458275	0.121435	0.156143	0.683223	0.0892469	0.159427	0.814452	0.0560798	0.572186	0.210075	0.255605	0.0530817	0.283359	0.124951	0.242876	0.585492							0.287803	0.0916142	0.124632	0.529456	0.101158	0.0991351
-6.5368		0.012761	0.00539519	0.00517065	0.00687198	0.00876221	0.00737697	0.0462094	0.0362772	0.0480942	0.0328925	0.0360585	0.0284139	0.0463641	0.0324443	0.025824	0.0356887					0.529432	0.0986529	0.127447	0.704206	0.0906869	0.184895	0.847088	0.0549653	0.654041	0.231462	0.282621	0.0621134	0.339984	0.154714	0.233207	0.542564							0.306697	0.101499	0.130381	0.507288	0.0854144	0.112808
-6.4377		0.0180701	0.00496021	0.0064117	0.00563393	0.00885661	0.0101488	0.0437676	0.0372297	0.0503488	0.0349665	0.0430337	0.0255672	0.04619	0.0232431	0.0250795	0.0352092					0.558136	0.0879031	0.12829	0.744222	0.0923963	0.199191	0.836866	0.0528684	0.730901	0.233566	0.299439	0.0833044	0.406138	0.15717	0.248472	0.599687							0.328826	0.0984646	0.113007	0.512281	0.0746824	0.118799
-6.3387		0.0181121	0.00560323	0.00663713	0.0103824	0.00641452	0.0095266	0.0409522	0.0359189	0.0501367	0.0325454	0.0459193	0.0311341	0.0430572	0.0222058	0.0239382	0.0376443					0.609032	0.0795622	0.13123	0.766494	0.0977206	0.226513	0.816163	0.0551634	0.861429	0.213636	0.294539	0.099118	0.450651	0.17298	0.236074	0.663583							0.362958	0.104862	0.119748	0.545035	0.0767212	0.117411
-6.2397		0.0142672	0.00465417	0.00516116	0.0104817	0.00722193	0.0106738	0.0449153	0.0321031	0.0494391	0.0355132	0.0409199	0.028808	0.0453112	0.027061	0.0250998	0.042284					0.632515	0.0790913	0.127876	0.827726	0.112705	0.265217	0.79367	0.0479729	0.913557	0.230211	0.356275	0.0966306	0.444668	0.196673	0.26554	0.712465							0.415374	0.110532	0.129555	0.591409	0.0760104	0.139476
-6.1406		0.0108071	0.00563761	0.00958433	0.00791414	0.00711759	0.00813554	0.0482045	0.0343454	0.0484904	0.0309081	0.0391283	0.0278169	0.0443925	0.0254234	0.0240048	0.0427667					0.637646	0.0802593	0.147957	0.864126	0.11377	0.306728	0.803086	0.0503257	0.987164	0.245541	0.36936	0.0877562	0.410456	0.2478	0.289695	0.781356							0.462773	0.117248	0.126305	0.643364	0.0794707	0.146836
-6.0416		0.010954	0.00813405	0.00976705	0.00789586	0.0110602	0.00910081	0.0416378	0.0302728	0.0425303	0.0336388	0.0406225	0.0265847	0.0449403	0.0249263	0.0196569	0.0442582					0.587889	0.0805602	0.169384	0.866923	0.1245	0.300412	0.78947	0.0538838	1	0.301067	0.427208	0.0836848	0.349281	0.329656	0.325262	0.787088							0.481432	0.145074	0.114827	0.640776	0.0884981	0.154562
-5.9425		0.00834956	0.0077025	0.00888194	0.00715929	0.00857837	0.0089954	0.0449731	0.0315537	0.0537195	0.0380501	0.0463619	0.0317046	0.0422669	0.0243285	0.0245205	0.0491907					0.649146	0.0827917	0.188037	0.844364	0.13811	0.285632	0.757665	0.042904	0.986219	0.337391	0.439455	0.0833373	0.341498	0.437902	0.382873	0.724224							0.476699	0.174255	0.113599	0.591941	0.0881469	0.158834
-5.8435		0.0100097	0.00971925	0.00940161	0.00741787	0.00753495	0.00641583	0.0491404	0.0329391	0.0491713	0.0373472	0.0433771	0.0301431	0.0426635	0.0250704	0.0231735	0.0481693					0.638509	0.081261	0.171569	0.805717	0.148527	0.276902	0.746907	0.0630474	0.965027	0.368207	0.501143	0.078644	0.38196	0.593237	0.392635	0.65403							0.467684	0.168046	0.128819	0.594014	0.102373	0.155457
-5.7444		0.0103454	0.00865672	0.00854498	0.00866899	0.00745794	0.00596524	0.050161	0.0293263	0.0493499	0.0386634	0.0468612	0.0259966	0.0408831	0.0238242	0.022067	0.0435451					0.613778	0.0754357	0.174261	0.8306	0.171618	0.28363	0.776511	0.0673073	0.952057	0.396344	0.473521	0.0549583	0.423916	0.812912	0.435228	0.634694							0.469244	0.160212	0.136296	0.581535	0.10685	0.150126
-5.6454		0.00833557	0.0101594	0.00795174	0.0101395	0.0110453	0.00487595	0.051224	0.0290606	0.0458843	0.0421374	0.0530822	0.0259701	0.043605	0.0191684	0.0234255	0.0415834					0.635071	0.0812648	0.186063	0.795368	0.186758	0.289344	0.784592	0.0671587	0.945965	0.449505	0.536785	0.0459522	0.528539	0.893498	0.502847	0.597948							0.470443	0.147353	0.125492	0.590597	0.121481	0.162244
-5.5464		0.00961563	0.00716264	0.00705477	0.0105156	0.0124912	0.00627115	0.0484086	0.0251582	0.0459735	0.0445326	0.0526219	0.0242233	0.0430915	0.0214303	0.0215108	0.0504954					0.656369	0.0818236	0.194789	0.795175	0.208469	0.296493	0.790609	0.047395	0.942121	0.543144	0.562371	0.0533231	0.598346	0.984812	0.501762	0.567238							0.460885	0.135272	0.110398	0.588403	0.121442	0.179793
-5.4473		0.00771769	0.00683253	0.00578999	0.00879958	0.0172561	0.00513432	0.0465098	0.0293771	0.044171	0.0389295	0.0503558	0.0230175	0.0415878	0.0230462	0.0225768	0.0505452					0.605172	0.0819413	0.202028	0.777667	0.204911	0.317759	0.803151	0.0452403	0.927955	0.603115	0.614534	0.0471374	0.653921	0.970428	0.527485	0.531624							0.426115	0.121857	0.108611	0.580773	0.109144	0.181499
-5.3483		0.00817469	0.00737412	0.00440893	0.00558691	0.0167046	0.00812521	0.0471569	0.0360055	0.0418718	0.0447264	0.0480402	0.0293491	0.0403467	0.0212934	0.0246914	0.0560818					0.570921	0.0905475	0.249888	0.792379	0.217732	0.341014	0.811832	0.0664487	0.91157	0.645914	0.64412	0.0448987	0.695646	0.938745	0.533295	0.518455							0.384059	0.113225	0.120607	0.584773	0.121017	0.165726
-5.2492		0.00651224	0.0090195	0.00620526	0.00537796	0.0162077	0.00583502	0.0467717	0.0355009	0.0498689	0.0441074	0.0534292	0.0315194	0.0385235	0.0227365	0.0245089	0.0566361					0.542499	0.0912409	0.274705	0.731787	0.2156	0.385377	0.798772	0.0643848	0.890494	0.694187	0.687293	0.0420637	0.722388	0.910288	0.524766	0.536889							0.386123	0.113356	0.142636	0.542935	0.122419	0.150764
-5.1502		0.00539072	0.0106116	0.00748902	0.0049705	0.0171642	0.00786477	0.0429357	0.0326644	0.0484235	0.0430429	0.0475056	0.0282051	0.0362581	0.0240259	0.0229736	0.0598559					0.567563	0.0877237	0.344606	0.70259	0.247418	0.412136	0.839134	0.06119	0.943777	0.745147	0.648757	0.0466911	0.809495	0.774228	0.49809	0.536873							0.416162	0.113136	0.159299	0.52835	0.125089	0.138135
-5.0511		0.00598529	0.00761138	0.00581135	0.00300633	0.0158202	0.00514672	0.042331	0.0326584	0.0517886	0.0434854	0.0448607	0.0280581	0.0412426	0.0231951	0.0249463	0.0555275					0.572042	0.080577	0.429377	0.673885	0.295742	0.479033	0.857797	0.0564595	0.883069	0.789728	0.63834	0.0494127	0.856751	0.729785	0.538156	0.531214							0.465407	0.107905	0.154073	0.512417	0.12262	0.124756
-4.9521		0.00434849	0.00895932	0.00717579	0.00406938	0.0198597	0.00448323	0.0461478	0.0292935	0.0562699	0.0387472	0.0429522	0.0289873	0.035114	0.0243237	0.0270406	0.0643431					0.600051	0.0944816	0.517583	0.631011	0.368298	0.484189	0.878274	0.0593077	0.935989	0.839079	0.714274	0.0442183	0.848806	0.662326	0.573197	0.526376							0.461903	0.115781	0.147213	0.557881	0.128345	0.136583
-4.8531		0.00373294	0.00748415	0.00684358	0.00856712	0.0148513	0.00589083	0.0409253	0.0283141	0.055935	0.0389989	0.0444252	0.0275052	0.0338158	0.0240643	0.027	0.060678					0.605496	0.0992865	0.587003	0.590846	0.461211	0.499917	0.88583	0.046685	0.993582	0.876591	0.790449	0.0460729	0.841155	0.614509	0.612452	0.522612							0.462753	0.12054	0.164676	0.617455	0.139043	0.139603
-4.754		0.0028679	0.00703369	0.00515404	0.00694773	0.0139296	0.00555185	0.0391189	0.028765	0.0548245	0.039158	0.0437878	0.0276728	0.0358473	0.025469	0.0233531	0.0558545					0.646107	0.116746	0.617496	0.553907	0.543522	0.487874	0.91803	0.0523565	0.934678	0.937581	0.787684	0.0545632	0.870172	0.618899	0.700543	0.504563							0.482085	0.126134	0.19496	0.635486	0.135515	0.134889
-4.655		0.00177903	0.00615169	0.0061578	0.00757981	0.0123396	0.00610372	0.0379789	0.02855	0.0607344	0.038808	0.0359027	0.0305695	0.0366576	0.0249359	0.0267683	0.050975					0.699475	0.151666	0.622665	0.529068	0.593207	0.42632	0.919604	0.0534298	0.953086	0.939651	0.813395	0.0769357	0.908011	0.618857	0.722758	0.467219							0.500075	0.128961	0.212865	0.613784	0.129914	0.145362
-4.5559		0.00262541	0.00464729	0.00594423	0.00763466	0.0141259	0.00703179	0.0369506	0.0270571	0.0668787	0.0357533	0.0378642	0.0323575	0.0343693	0.022542	0.0255169	0.0430033					0.684913	0.195549	0.671504	0.552945	0.689172	0.396194	0.938281	0.0541067	0.982326	0.923849	0.844593	0.0819619	0.902743	0.581832	0.778073	0.456723							0.516185	0.132541	0.226374	0.592317	0.138757	0.141521
-4.4569		0.00352309	0.00529891	0.00368519	0.00744138	0.0158475	0.00630422	0.0382947	0.0237698	0.0647302	0.0349463	0.0409978	0.0351159	0.0329656	0.0248327	0.0246856	0.0398365					0.719234	0.260276	0.757152	0.564948	0.730321	0.378254	0.909649	0.049302	0.9854	0.926334	0.824915	0.123773	0.931459	0.566114	0.818791	0.438732							0.538127	0.144143	0.219766	0.620334	0.156441	0.129362
-4.3578		0.00136867	0.00488628	0.00480996	0.00990443	0.0200808	0.00488629	0.0416801	0.0311327	0.0642558	0.0380067	0.0423609	0.0332779	0.0324891	0.0248183	0.026328	0.0358133					0.754851	0.335835	0.748966	0.5741	0.740806	0.290828	0.913323	0.0592994	0.934682	0.961632	0.831806	0.190971	0.967533	0.576863	0.900196	0.38333							0.551622	0.164901	0.218289	0.62626	0.180128	0.133485
-4.2588		0.00303345	0.00457164	0.00544354	0.00927496	0.019338	0.00458658	0.0489439	0.0259016	0.0476254	0.0373732	0.0383954	0.0322457	0.0331482	0.0264703	0.0253084	0.0434486					0.768513	0.426642	0.779299	0.579063	0.759379	0.24879	0.87177	0.0465281	0.912488	1	0.815836	0.261184	0.925801	0.660745	0.964428	0.378246							0.55867	0.17979	0.229452	0.623649	0.217891	0.1386
-4.1598		0.00419693	0.00521982	0.00674866	0.00732907	0.0164214	0.00414632	0.0409484	0.0273885	0.0502539	0.0333553	0.0400878	0.0302313	0.0351967	0.0306459	0.0271883	0.0494803					0.719694	0.520171	0.753591	0.593791	0.752258	0.201461	0.860674	0.0522905	0.943038	0.974194	0.81426	0.364044	0.943355	0.666561	0.963622	0.357836							0.579746	0.198484	0.231892	0.642321	0.218256	0.150259
-4.0607		0.00153887	0.00523358	0.00475538	0.00812309	0.0104516	0.00347249	0.0414144	0.0279947	0.0602768	0.0322619	0.0431753	0.0290873	0.0368915	0.0285905	0.0246856	0.0435763					0.694827	0.656938	0.749857	0.584656	0.711082	0.230544	0.858993	0.0556257	0.945442	0.943907	0.836491	0.454225	0.921819	0.689873	0.99345	0.333686							0.653356	0.223573	0.241666	0.657108	0.209297	0.162548
-3.9617		0.00175105	0.0034369	0.0030611	0.00760855	0.00976091	0.00388795	0.0404477	0.0252418	0.0463586	0.034038	0.0405552	0.0310165	0.0365805	0.0255747	0.0248854	0.0430905					0.731837	0.772514	0.751524	0.568099	0.663474	0.237073	0.869754	0.053438	0.896433	0.906662	0.831515	0.561267	0.964807	0.71972	1	0.304714							0.682952	0.263099	0.248295	0.658861	0.204157	0.173882
-3.8626		0.00137799	0.00367588	0.00303025	0.00672049	0.00757967	0.00360064	0.0384334	0.0289441	0.0471901	0.0323834	0.0415607	0.0325957	0.0316132	0.0264271	0.0266727	0.0426732					0.749706	0.841974	0.772737	0.551987	0.654646	0.265966	0.861436	0.0559477	0.888404	0.911903	0.840746	0.604409	0.998563	0.70396	0.940777	0.322624							0.738197	0.29443	0.260388	0.66766	0.205675	0.197137
-3.7636		0.00144794	0.00525249	0.00103698	0.00685631	0.00656607	0.00252996	0.0409214	0.0229338	0.0417992	0.0346715	0.0368764	0.0342955	0.035191	0.0272435	0.025934	0.0381207					0.74048	0.837627	0.733547	0.523856	0.660164	0.276491	0.889708	0.0795833	0.907797	0.884462	0.834279	0.666281	0.978935	0.671699	0.928555	0.317171							0.743261	0.311166	0.297495	0.692642	0.202439	0.195575
-3.6645		0.00261609	0.00414869	0.00225667	0.00386304	0.00638471	0.00331127	0.0464867	0.0249671	0.0429879	0.0375989	0.0410792	0.0299431	0.0374878	0.0301488	0.0247145	0.0360562					0.715768	0.854006	0.730911	0.549852	0.647509	0.334889	0.859671	0.0950871	0.921743	0.840848	0.839255	0.701841	0.986219	0.629225	0.932189	0.316408							0.745773	0.34324	0.336373	0.696917	0.209192	0.192704
-3.5655		0.00125442	0.00427248	0.00313704	0.00347386	0.00560712	0.00239147	0.0470644	0.0222023	0.0457336	0.0348161	0.0436143	0.0265171	0.0371968	0.0262158	0.0241323	0.0391825					0.778611	0.854268	0.784809	0.57236	0.64587	0.288272	0.884822	0.130701	0.920803	0.822475	0.790479	0.740927	1	0.671438	0.971981	0.307748							0.698618	0.347929	0.375412	0.641628	0.237707	0.189649
-3.4665		0.0040547	0.00286609	0.00440182	0.00539102	0.00237501	0.00354897	0.0428818	0.026669	0.0452425	0.0340814	0.041451	0.0321957	0.0366005	0.0273563	0.0248941	0.0378373					0.751075	0.854554	0.930059	0.595694	0.592081	0.33442	0.867832	0.194253	0.963215	0.778155	0.75202	0.763497	0.988065	0.70264	0.980389	0.30633							0.626159	0.366105	0.39593	0.622171	0.273782	0.202474
-3.3674		0.00383086	0.00375325	0.00304449	0.00456826	0.00304578	0.00481808	0.0400125	0.0301355	0.0570177	0.039051	0.0433877	0.0282227	0.0381355	0.0298703	0.0241757	0.0380366					0.769831	0.819729	0.947644	0.627705	0.575729	0.340147	0.907614	0.253882	0.933456	0.787345	0.79788	0.761171	0.988023	0.711914	0.92884	0.324912							0.564842	0.414581	0.425339	0.593684	0.29837	0.211748
-3.2684		0.00123343	0.00215257	0.00501166	0.00875257	0.00372152	0.00250515	0.049202	0.032124	0.0547185	0.0380414	0.0419927	0.0315282	0.041565	0.0233296	0.025598	0.0411599					0.748336	0.857593	0.967603	0.628073	0.589261	0.36207	0.929347	0.344652	0.926626	0.727349	0.783513	0.76409	0.998088	0.727166	0.913071	0.31371							0.535952	0.447934	0.47306	0.614591	0.340131	0.229767
-3.1693		0.00270002	0.0037842	0.00351196	0.00693206	0.00231042	0.00182512	0.046013	0.0359637	0.0538032	0.0329793	0.0438162	0.0336867	0.0368202	0.0240787	0.0254851	0.0430563					0.764615	0.835785	1	0.70484	0.573405	0.405787	0.90905	0.457166	0.878164	0.694551	0.813325	0.772247	0.968456	0.764551	0.908346	0.311455							0.509569	0.488955	0.505262	0.626256	0.323294	0.242137
-3.0703		0.00399641	0.00305865	0.00319399	0.00943689	0.00317993	0.00225505	0.0497835	0.0423324	0.0448686	0.0346628	0.0442871	0.0308812	0.0348258	0.0267248	0.0246943	0.0476182					0.761126	0.881505	0.998406	0.720773	0.543359	0.40776	0.890278	0.492822	0.871253	0.677532	0.804951	0.755537	0.88269	0.816419	0.889727	0.338721							0.530374	0.555954	0.497903	0.644494	0.313763	0.236616
-2.9712		0.00252982	0.00187749	0.00353806	0.0129421	0.00477984	0.00339808	0.0570743	0.0575061	0.0506501	0.0370984	0.0402117	0.0326074	0.0380242	0.0225108	0.0260354	0.0482472					0.799233	0.871159	0.978111	0.73203	0.539448	0.424728	0.878476	0.568195	0.862821	0.671947	0.775114	0.742628	0.888255	0.823442	0.856462	0.343321							0.555369	0.624005	0.544555	0.64703	0.332432	0.25147
-2.8722		0.00198421	0.00357272	0.00475538	0.00838429	0.00550775	0.00298882	0.0572245	0.0637374	0.0563703	0.0355827	0.0400205	0.0344454	0.0338843	0.0261893	0.0252128	0.0481662					0.814489	0.836725	0.920198	0.734169	0.497142	0.454191	0.842237	0.672016	0.854273	0.687069	0.790954	0.723599	0.859184	0.880194	0.810372	0.349143							0.594725	0.646822	0.597066	0.653369	0.365613	0.293372
-2.7732		0.00546533	0.00477968	0.00564287	0.00936115	0.00234272	0.0018892	0.0686825	0.0606173	0.0635917	0.0292593	0.0433382	0.0362187	0.0391798	0.0238818	0.0272839	0.04622					0.794247	0.846187	0.88559	0.684042	0.503277	0.522069	0.83056	0.712642	0.836527	0.702902	0.81666	0.658076	0.819699	0.852061	0.800857	0.358705							0.649352	0.645461	0.608142	0.652305	0.39579	0.3749
-2.6741		0.00445341	0.00320823	0.00267906	0.0155357	0.0032644	0.00312524	0.0870885	0.0615429	0.0641833	0.0317846	0.0431541	0.0332191	0.039137	0.0263118	0.0296157	0.0545217					0.814307	0.784719	0.840463	0.643301	0.495999	0.60259	0.800242	0.732191	0.808446	0.709101	0.880513	0.685574	0.86183	0.889715	0.770975	0.345962							0.665198	0.633974	0.580299	0.635363	0.432217	0.469987
-2.5751		0.00707882	0.00690646	0.00480759	0.0125451	0.00486182	0.00341461	0.124848	0.0528095	0.067621	0.0325743	0.0480685	0.0363599	0.0409516	0.0223211	0.0296186	0.0540048					0.783408	0.762487	0.785175	0.663812	0.456842	0.670621	0.775593	0.790054	0.814059	0.744675	0.858023	0.708469	0.865642	0.888218	0.697304	0.357459							0.651631	0.647065	0.613314	0.618311	0.458634	0.55762
-2.476		0.00640265	0.0029916	0.00396757	0.00754064	0.00365692	0.00164943	0.178568	0.0417561	0.0603549	0.0332801	0.0484403	0.0384008	0.0438561	0.0226068	0.0323067	0.0629823					0.853595	0.751797	0.715774	0.652534	0.455645	0.780171	0.749581	0.76731	0.805936	0.768911	0.836113	0.723672	0.869214	0.827105	0.687323	0.359869							0.632279	0.668746	0.657786	0.611909	0.467497	0.660773
-2.377		0.010019	0.00428452	0.00573778	0.0079925	0.00594499	0.00199461	0.248024	0.0334795	0.070908	0.0371389	0.0498177	0.0357364	0.0371312	0.0259901	0.0308584	0.0630726					0.852685	0.71962	0.654311	0.640234	0.455996	0.836125	0.716635	0.800992	0.793377	0.798947	0.816819	0.721181	0.895795	0.812178	0.708304	0.406455							0.619995	0.696959	0.701446	0.623125	0.468145	0.69258
-2.2779		0.0112314	0.00666404	0.00581609	0.00920443	0.0074331	0.00184373	0.311392	0.0259285	0.0580892	0.0396613	0.0562546	0.0370186	0.0410029	0.0243981	0.0323154	0.053544					0.870658	0.679011	0.629538	0.653246	0.462286	0.891152	0.673922	0.89792	0.739016	0.844163	0.84508	0.723036	0.903573	0.889517	0.67413	0.387652							0.625817	0.726972	0.745601	0.675396	0.493571	0.689095
-2.1789		0.0156592	0.00687724	0.0073324	0.0073578	0.00769892	0.00162256	0.432754	0.0252686	0.0494503	0.040587	0.0535566	0.037895	0.0428718	0.0210245	0.0410316	0.0428445					0.923397	0.669801	0.54554	0.689464	0.462011	0.976457	0.626336	0.913507	0.705457	0.868436	0.806594	0.666954	0.917791	0.937736	0.656306	0.378788							0.643991	0.783798	0.75995	0.704413	0.553211	0.659747
-2.0799		0.0241114	0.00583877	0.00898398	0.00706265	0.00962924	0.000582882	0.5812	0.0260539	0.0502428	0.0401357	0.0610098	0.0366687	0.0443897	0.0250488	0.0468452	0.0481444					0.914045	0.664281	0.492152	0.69729	0.451314	1	0.546792	0.894106	0.666519	0.88136	0.852049	0.662012	0.889202	0.929422	0.6412	0.368504							0.657635	0.853696	0.805998	0.72953	0.617643	0.694993
-1.9808		0.0385138	0.00752542	0.0067629	0.00720631	0.0113484	0.00162876	0.734848	0.0250656	0.0488588	0.0481079	0.0659739	0.0376832	0.0430458	0.0246214	0.0586637	0.0554466					0.933729	0.693546	0.496371	0.709688	0.438893	0.975386	0.499557	1	0.662545	0.855145	0.839393	0.629054	0.88554	0.914064	0.621835	0.347872							0.681034	0.844669	0.810937	0.733021	0.645662	0.716859
-1.8818		0.0698462	0.0104551	0.00909076	0.0098548	0.0104739	0.00295368	0.89335	0.0344529	0.0513254	0.0552528	0.0808802	0.0344484	0.0461158	0.0222827	0.0706734	0.0557268					0.938152	0.651976	0.479714	0.70705	0.485796	0.924026	0.454009	0.941724	0.638125	0.831068	0.800173	0.597763	0.804706	0.932668	0.580421	0.328807							0.683099	0.871121	0.813795	0.71409	0.694891	0.750813
-1.7827		0.104151	0.0140485	0.0117532	0.0142089	0.0141706	0.00264157	1	0.031503	0.0680953	0.0701384	0.0890309	0.0379038	0.0426321	0.0238074	0.119891	0.0589528					0.847629	0.622659	0.477037	0.677542	0.531363	0.793377	0.369271	0.94042	0.638063	0.839306	0.783625	0.578372	0.805127	0.963208	0.565183	0.297605							0.685478	0.900884	0.807359	0.685739	0.718108	0.763603
-1.6837		0.139147	0.0127057	0.0150919	0.0142559	0.0161158	0.00610166	0.988199	0.0320016	0.0658686	0.0843472	0.0993414	0.0385096	0.0467179	0.0249672	0.228253	0.0522672					0.815329	0.603809	0.441893	0.638126	0.588556	0.77461	0.255458	0.908454	0.611222	0.837051	0.748841	0.596142	0.814763	0.941837	0.534018	0.290708							0.683665	0.8963	0.794828	0.642744	0.741466	0.789732
-1.5846		0.179295	0.0180889	0.0136516	0.016113	0.0190895	0.00562832	0.925679	0.041571	0.0702997	0.129956	0.114566	0.0406476	0.0513543	0.0268161	0.399798	0.0485243					0.764761	0.528966	0.429207	0.600083	0.604341	0.822453	0.194171	0.932107	0.598502	0.812093	0.739504	0.580618	0.7729	0.896328	0.436565	0.244721							0.669411	0.895438	0.777089	0.596932	0.805997	0.773107
-1.4856		0.242615	0.0228496	0.0176595	0.027245	0.0222769	0.00818928	0.876612	0.0513673	0.0830292	0.228327	0.120278	0.0425679	0.0521531	0.032137	0.586347	0.0490163					0.731255	0.464826	0.447624	0.520418	0.650065	0.821055	0.146661	0.933956	0.528637	0.811638	0.665415	0.588577	0.789349	0.923275	0.392788	0.223212							0.647962	0.919801	0.815417	0.567257	0.860792	0.80808
-1.3866		0.318365	0.0265358	0.0213636	0.0373871	0.0324577	0.0143447	0.783569	0.065708	0.0969418	0.404371	0.141338	0.0428032	0.0662792	0.0333208	0.741468	0.0444077					0.649986	0.416468	0.480927	0.490546	0.65819	0.789358	0.123551	0.922241	0.45218	0.799033	0.580376	0.585391	0.732137	0.899567	0.377534	0.209862							0.588838	0.93082	0.875318	0.567095	0.856168	0.906134
-1.2875		0.409208	0.0367038	0.024859	0.0496789	0.0483847	0.0256819	0.705728	0.0873669	0.111926	0.595935	0.176674	0.0491553	0.0708585	0.0393861	0.812718	0.0475092					0.616363	0.406115	0.508635	0.414946	0.684188	0.818134	0.133737	0.910106	0.412114	0.74269	0.522353	0.572852	0.704062	0.868167	0.324313	0.168335							0.562705	0.955442	0.954973	0.590425	0.853351	0.982142
-1.1885		0.485659	0.0541135	0.0354779	0.089085	0.0939969	0.0470067	0.638767	0.171832	0.15608	0.760768	0.263283	0.0534988	0.0860003	0.0486857	0.888121	0.0500564					0.561573	0.408944	0.487756	0.373422	0.605429	0.771488	0.12908	0.880377	0.320909	0.647916	0.364252	0.549843	0.64829	0.834748	0.292468	0.144489							0.556521	0.965401	1	0.567637	0.797049	0.999213
-1.0894		0.532131	0.0901537	0.0468965	0.159429	0.183579	0.094278	0.618936	0.278917	0.256856	0.871109	0.362408	0.0658325	0.121037	0.0685889	0.910582	0.0521178					0.473217	0.43135	0.486898	0.375854	0.517015	0.790977	0.130265	0.854463	0.275808	0.578609	0.268927	0.485457	0.597025	0.848462	0.249218	0.143571							0.552495	0.972911	0.913267	0.528342	0.709802	1
-0.9904		0.576262	0.155223	0.0729396	0.276363	0.321698	0.176723	0.602298	0.396676	0.383755	0.925083	0.507814	0.102548	0.193845	0.11618	0.933008	0.0516476					0.414639	0.46998	0.4331	0.330599	0.446561	0.786933	0.133792	0.792002	0.206377	0.514111	0.224921	0.440189	0.536785	0.817309	0.20179	0.149516							0.527991	0.939261	0.830868	0.490267	0.616437	0.998519
-0.8913		0.617296	0.269954	0.127278	0.396639	0.469761	0.292443	0.64355	0.520947	0.519973	0.894478	0.643944	0.168339	0.305384	0.179601	0.929098	0.0615499					0.352828	0.469173	0.388139	0.331152	0.375321	0.72694	0.162541	0.736657	0.183909	0.492841	0.171725	0.383841	0.48177	0.75141	0.164826	0.127104							0.483797	0.87376	0.739762	0.47394	0.555222	0.912227
-0.7923		0.708183	0.418629	0.251089	0.519037	0.605909	0.436428	0.66082	0.642172	0.632608	0.902694	0.744648	0.311691	0.440724	0.276656	0.948943	0.0711844					0.274275	0.502988	0.375638	0.295636	0.357567	0.718015	0.163546	0.683871	0.129843	0.441444	0.142115	0.30711	0.462481	0.699464	0.14203	0.129384							0.387762	0.73312	0.671594	0.493962	0.4903	0.82341
-0.6933		0.815065	0.58408	0.418258	0.615511	0.719341	0.57239	0.652609	0.745089	0.629896	0.873541	0.834249	0.527439	0.606014	0.413322	0.975309	0.0876695					0.25082	0.487185	0.400807	0.231981	0.356277	0.617025	0.192177	0.62136	0.103097	0.439388	0.118392	0.206975	0.421985	0.624609	0.121378	0.12152							0.312269	0.605437	0.623871	0.506921	0.42428	0.74722
-0.5942		0.916528	0.730847	0.597491	0.661335	0.814309	0.689818	0.625476	0.878664	0.741096	0.838479	0.885515	0.726107	0.711484	0.556568	0.98786	0.142275					0.219227	0.438843	0.399768	0.158689	0.322059	0.593427	0.19489	0.655786	0.0835112	0.462907	0.118513	0.147748	0.388545	0.496051	0.0958635	0.131721							0.280159	0.490009	0.557003	0.484565	0.35276	0.619264
-0.4952		0.943407	0.827447	0.735281	0.708164	0.881632	0.782943	0.625144	0.931868	0.782187	0.790033	0.951609	0.877575	0.800078	0.721464	0.94974	0.229789					0.195777	0.374968	0.36161	0.137315	0.299455	0.518084	0.152259	0.630392	0.0701469	0.474662	0.117454	0.103606	0.327223	0.40876	0.0863648	0.138552							0.285127	0.404178	0.485364	0.431092	0.293029	0.487061
-0.3961		0.949115	0.910969	0.827774	0.730091	0.922412	0.864222	0.595092	0.969847	0.840705	0.775599	0.963318	0.935294	0.912701	0.826361	0.97893	0.34705					0.167036	0.299672	0.31696	0.139585	0.253682	0.347267	0.114647	0.556769	0.061679	0.449315	0.117507	0.0927055	0.244199	0.323036	0.0833502	0.149376							0.296861	0.329198	0.429405	0.390692	0.275821	0.365585
-0.2971		0.965886	0.935141	0.879264	0.772182	0.960549	0.928986	0.561361	0.946086	0.88342	0.727361	1	0.963787	1	0.851631	0.990102	0.471532					0.150532	0.234689	0.284748	0.121422	0.211245	0.328903	0.104163	0.424235	0.0528441	0.328243	0.1268	0.0875404	0.171101	0.238653	0.0834544	0.157544							0.276776	0.264499	0.386109	0.37972	0.273556	0.259573
-0.198		0.973475	0.926169	0.930086	0.826171	0.990289	0.971555	0.481933	0.961155	1	0.662686	0.99283	0.94124	0.993563	0.834825	1	0.591057					0.147024	0.167688	0.234603	0.134558	0.155433	0.261125	0.11265	0.345774	0.0501184	0.248205	0.115876	0.0853126	0.106225	0.196539	0.07315	0.185695							0.28606	0.210051	0.356686	0.358429	0.242164	0.186261
-0.099		1	0.946901	0.998581	0.891934	1	1	0.37432	0.982742	0.961276	0.668434	0.942113	0.938446	0.94783	0.832493	0.991058	0.681118					0.147404	0.120117	0.190977	0.150566	0.136123	0.246115	0.154528	0.262848	0.0455577	0.179538	0.115091	0.084186	0.0776866	0.198487	0.0802589	0.243516							0.258715	0.171267	0.305369	0.335376	0.198653	0.138754
0		0.979729	0.94648	0.984301	0.915596	0.955076	0.979839	0.334319	1	0.957341	0.65958	0.90182	0.961555	0.896421	0.828524	0.991229	0.788418					0.178372	0.0792333	0.156021	0.164097	0.131768	0.222179	0.19544	0.186435	0.0374612	0.131829	0.130527	0.0869514	0.0680656	0.202192	0.0786968	0.357057							0.235708	0.166724	0.261769	0.325231	0.178992	0.121392
0.0991		0.927769	0.946768	1	0.916533	0.975987	0.966995	0.344526	0.993551	0.973246	0.704485	0.886634	0.960793	0.8665	0.757016	0.96575	0.929753					0.202779	0.0674276	0.16809	0.170506	0.14314	0.208709	0.214387	0.120927	0.0456472	0.115819	0.120307	0.0877964	0.0647479	0.233832	0.0792943	0.440946							0.225629	0.183043	0.246713	0.358765	0.198783	0.123545
0.1981		0.926971	0.936862	0.9818	0.937081	0.936103	0.980835	0.383583	0.996384	0.94503	0.750242	0.889488	0.964866	0.832339	0.659661	0.951843	0.975805					0.205969	0.0562815	0.204935	0.160173	0.170164	0.20645	0.225856	0.125616	0.0577091	0.113962	0.0996055	0.106262	0.0559302	0.235519	0.112531	0.565902							0.228225	0.193127	0.275138	0.381175	0.222674	0.133436
0.2972		0.895366	0.962414	0.939257	0.905741	0.880228	0.97499	0.452038	0.946928	0.880116	0.786461	0.880381	1	0.784654	0.573947	0.912451	0.997574					0.228795	0.0554667	0.2823	0.16386	0.212462	0.219232	0.207888	0.134928	0.0644539	0.111363	0.0960704	0.102151	0.0517898	0.235921	0.163834	0.743134							0.26829	0.211205	0.321947	0.373949	0.284965	0.132256
0.3962		0.82527	0.985986	0.924303	0.91331	0.882633	0.965292	0.484248	0.923648	0.828428	0.853735	0.856343	0.987558	0.748915	0.491624	0.909855	1					0.240197	0.0609892	0.350185	0.167511	0.274029	0.217676	0.19279	0.144199	0.0614507	0.102605	0.106236	0.131331	0.0585604	0.255634	0.195427	0.904631							0.354967	0.203443	0.391793	0.364541	0.345489	0.14473
0.4953		0.753999	1	0.885994	0.95116	0.828969	0.987912	0.534817	0.880405	0.783185	0.905696	0.841154	0.981276	0.703338	0.474439	0.87955	0.993644					0.282463	0.0631609	0.394222	0.179004	0.344899	0.207612	0.183728	0.197018	0.0628874	0.110868	0.120869	0.191677	0.0629249	0.251491	0.218968	0.926255							0.463479	0.190018	0.459261	0.363263	0.447774	0.143937
0.5943		0.693734	0.98529	0.843129	1	0.792301	0.978475	0.61815	0.851714	0.777281	0.960318	0.781234	0.965125	0.673888	0.539702	0.82663	0.94167					0.348485	0.080179	0.432072	0.175233	0.388558	0.25683	0.167187	0.21897	0.0624309	0.107027	0.140771	0.256618	0.0622567	0.279461	0.221873	0.979868							0.518239	0.17444	0.582221	0.403064	0.562884	0.151461
0.6933		0.646985	0.980978	0.820612	0.996557	0.756449	0.985254	0.593932	0.820722	0.722111	1	0.728071	0.883204	0.651513	0.627447	0.747229	0.849404					0.40554	0.0958346	0.47334	0.177371	0.44201	0.245439	0.167321	0.234655	0.0562366	0.126264	0.162787	0.325188	0.0804096	0.261478	0.265995	0.924943							0.506693	0.192729	0.687761	0.477447	0.621117	0.161566
0.7924		0.61893	0.974745	0.773296	0.999235	0.682168	0.961482	0.614149	0.78199	0.709649	0.946257	0.648876	0.76084	0.642358	0.689053	0.653999	0.792018					0.498042	0.118059	0.493191	0.185434	0.485203	0.258512	0.161173	0.285154	0.0602736	0.16451	0.206896	0.358623	0.102124	0.295002	0.296278	0.99608							0.506549	0.253166	0.806007	0.473366	0.66863	0.182865
0.8914		0.554736	0.931403	0.65411	0.967051	0.613529	0.935422	0.589923	0.781172	0.668397	0.866463	0.588206	0.572577	0.613392	0.763768	0.553774	0.707543					0.56404	0.164808	0.541694	0.201245	0.534355	0.283555	0.146179	0.308922	0.0660293	0.245538	0.220263	0.452082	0.111378	0.299491	0.325886	0.990947							0.528995	0.299325	0.826947	0.438759	0.750966	0.217011
0.9905		0.424764	0.858977	0.523674	0.923275	0.500042	0.882427	0.619487	0.764291	0.622702	0.736877	0.496608	0.384005	0.584618	0.841858	0.408323	0.617012					0.585329	0.234984	0.556318	0.234663	0.584061	0.34346	0.138861	0.363945	0.0653222	0.354677	0.310218	0.540961	0.142948	0.354669	0.349954	0.965296							0.593527	0.350532	0.863376	0.443063	0.870675	0.249915
1.0895		0.33245	0.717115	0.387153	0.899423	0.356125	0.835499	0.640851	0.749003	0.525917	0.571093	0.420688	0.238763	0.574874	0.921886	0.254173	0.520387					0.634007	0.357501	0.589953	0.275429	0.638649	0.422323	0.124994	0.401285	0.0757907	0.477139	0.337207	0.632101	0.206924	0.411724	0.385515	0.94168							0.660301	0.442595	0.856175	0.549955	0.972652	0.29314
1.1886		0.243884	0.538966	0.231725	0.846137	0.216057	0.802103	0.713435	0.68034	0.450806	0.422393	0.346585	0.148886	0.563245	1	0.143852	0.444796					0.738923	0.435594	0.559257	0.379244	0.643679	0.458704	0.109374	0.44243	0.0926013	0.592199	0.331728	0.697353	0.277855	0.465117	0.395775	0.934144							0.723644	0.571141	0.959793	0.70334	0.985176	0.321821
1.2876		0.148245	0.373547	0.13504	0.787614	0.119059	0.755948	0.782606	0.606253	0.345455	0.282897	0.287395	0.0888853	0.487758	0.992035	0.0778456	0.364912					0.820357	0.512286	0.603974	0.533322	0.635053	0.531836	0.102714	0.48237	0.103996	0.708311	0.322128	0.757275	0.347014	0.533034	0.412893	0.908567							0.842852	0.668986	0.99668	0.832538	1	0.370563
1.3866		0.0869977	0.224244	0.0731532	0.683693	0.0651688	0.705056	0.848785	0.523989	0.22167	0.161874	0.21907	0.0685556	0.409607	0.978128	0.0518072	0.274745					0.823293	0.537617	0.639965	0.677697	0.664609	0.505776	0.106819	0.514575	0.142608	0.840017	0.351145	0.81791	0.458974	0.61561	0.437174	0.863678							0.946146	0.781536	0.982679	0.889858	0.980688	0.421935
1.4857		0.0599648	0.115667	0.0389851	0.553467	0.0366512	0.629647	0.863359	0.417319	0.15685	0.108816	0.156021	0.0581276	0.325336	0.942358	0.0402524	0.192842					0.843882	0.544678	0.645308	0.829956	0.684156	0.516219	0.108339	0.600482	0.171162	0.900273	0.436669	0.839683	0.546016	0.642734	0.448284	0.890477							0.996324	0.856582	0.907152	0.969455	0.947991	0.468673
1.5847		0.0415543	0.0666439	0.0261214	0.397373	0.0261873	0.495815	0.850784	0.30798	0.127926	0.0693574	0.108965	0.0425179	0.218419	0.839488	0.0339086	0.129125					0.884254	0.567884	0.614038	0.931535	0.693734	0.511763	0.107813	0.648703	0.195443	0.934757	0.486532	0.843027	0.689107	0.642472	0.478024	0.86253							1	0.897527	0.866882	0.992775	0.89104	0.54934
1.6838		0.027322	0.040617	0.0169879	0.246509	0.0183592	0.350153	0.813649	0.219255	0.110179	0.0509311	0.0916156	0.041518	0.152611	0.724535	0.0308671	0.0937572					0.937092	0.622319	0.600314	0.976652	0.68976	0.543156	0.0979913	0.699235	0.241811	0.941758	0.565741	0.863274	0.75857	0.668593	0.564509	0.829278							0.951821	0.93435	0.860316	1	0.779003	0.610705
1.7828		0.0196136	0.0263364	0.0119241	0.135556	0.0140886	0.202463	0.757649	0.141568	0.0912607	0.0452818	0.0769854	0.0338632	0.111431	0.58342	0.0291175	0.0790968					0.928814	0.739049	0.599389	1	0.694861	0.586332	0.103684	0.745961	0.323004	0.892291	0.655061	0.860168	0.878685	0.66613	0.563391	0.796166							0.912398	0.969124	0.877965	0.986396	0.712201	0.702266
1.8819		0.0199424	0.0194058	0.0115254	0.0757537	0.0113857	0.0991457	0.633209	0.0897167	0.0844467	0.044466	0.0691109	0.0371568	0.0873299	0.502698	0.0272665	0.0759082					1	0.84893	0.62742	0.980339	0.740267	0.62222	0.145896	0.785579	0.401314	0.811766	0.736184	0.785936	0.910819	0.728408	0.602367	0.769539							0.912733	0.992426	0.889173	0.991477	0.651119	0.784981
1.9809		0.0132786	0.0135344	0.00994739	0.0510762	0.00752005	0.0501237	0.467197	0.0580913	0.0794855	0.0439714	0.0619906	0.0404623	0.0857493	0.482629	0.0263888	0.0761355					0.971531	0.942756	0.637392	0.912971	0.760487	0.627143	0.225328	0.828648	0.418299	0.723035	0.793909	0.787081	0.934182	0.823745	0.630874	0.772409							0.891024	1	0.862889	0.98104	0.608168	0.808343
2.0799		0.00706483	0.0115985	0.00786869	0.0341823	0.00871998	0.0274244	0.335351	0.0458854	0.0651822	0.0376075	0.0574443	0.0391184	0.10684	0.474938	0.0273911	0.0925116					0.890642	0.969513	0.646528	0.905104	0.795881	0.57975	0.296531	0.81695	0.473439	0.589776	0.871426	0.796701	0.916362	0.84964	0.637867	0.707422							0.879274	0.964629	0.833252	0.941891	0.571719	0.8257
2.179		0.00889982	0.0082991	0.00755309	0.0254532	0.00938578	0.0196175	0.217933	0.0343365	0.051264	0.0365083	0.0518429	0.0359482	0.130584	0.453344	0.0307367	0.0995117					0.872482	0.96909	0.611217	0.857801	0.783186	0.563597	0.363156	0.804798	0.52533	0.541486	0.945454	0.809285	0.896984	0.881238	0.662291	0.696983							0.875386	0.911114	0.820219	0.937415	0.559767	0.812073
2.278		0.00889283	0.00883381	0.00619102	0.0186335	0.00987022	0.0137205	0.140708	0.0331601	0.0474357	0.035655	0.0502036	0.0361776	0.16771	0.370875	0.03003	0.11226					0.844623	0.925043	0.603094	0.852572	0.764983	0.581331	0.436438	0.835798	0.568932	0.542994	1	0.831698	0.892944	0.940771	0.681064	0.676154							0.873025	0.860364	0.796684	0.851823	0.539982	0.791021
2.3771		0.00742856	0.00818047	0.00761479	0.0147757	0.0129011	0.0105622	0.0958505	0.0271109	0.050879	0.0339946	0.0469461	0.0354394	0.204139	0.22402	0.0298706	0.114701					0.8396	0.9183	0.588896	0.807225	0.762294	0.592737	0.498008	0.799292	0.640596	0.540417	0.978581	0.893244	0.881581	0.909286	0.697918	0.648421							0.863755	0.806997	0.818746	0.792706	0.520514	0.779845
2.4761		0.00384719	0.00534189	0.00535811	0.013744	0.0179617	0.00869569	0.0756998	0.0288814	0.0436408	0.0339888	0.0484509	0.0361187	0.232508	0.124195	0.0281181	0.0947412					0.816684	0.877837	0.605593	0.780875	0.745502	0.644374	0.572229	0.792192	0.652089	0.573829	0.955142	0.912705	0.87113	0.949388	0.702604	0.627904							0.883181	0.763023	0.810917	0.808069	0.521148	0.765716
2.5752		0.00354407	0.00512354	0.00670595	0.0124093	0.0270816	0.00527901	0.061203	0.0244147	0.0472515	0.0292419	0.0455547	0.0383126	0.256218	0.0669897	0.0285497	0.0836027					0.780585	0.867025	0.632659	0.739867	0.718499	0.612622	0.611287	0.768895	0.648889	0.579619	0.927033	0.958529	0.845507	0.92506	0.712278	0.643747							0.945197	0.713152	0.783005	0.796691	0.462516	0.764028
2.6742		0.00175572	0.00464042	0.00542218	0.00702086	0.0316031	0.00729843	0.0571706	0.0261136	0.0431609	0.034657	0.0481535	0.032334	0.240243	0.0528781	0.0296012	0.060762					0.776228	0.834417	0.642978	0.73003	0.69837	0.573915	0.64757	0.840173	0.642941	0.591903	0.919702	0.989608	0.836489	0.942768	0.724671	0.629331							0.961189	0.70548	0.736276	0.740349	0.426412	0.749209
2.7732		0.00533243	0.00699071	0.00742495	0.00713579	0.0353842	0.0068871	0.0534309	0.0259912	0.0391875	0.0329851	0.0533973	0.0289109	0.197217	0.039739	0.0290567	0.056169					0.754719	0.843744	0.68114	0.684457	0.660863	0.566836	0.671933	0.768523	0.632929	0.588986	0.952754	1	0.876371	0.941138	0.730327	0.584746							0.900156	0.714342	0.714266	0.741268	0.406248	0.708505
2.8723		0.00388915	0.0043189	0.00780225	0.00698691	0.0345892	0.00561799	0.052287	0.026866	0.0373905	0.0270117	0.0562582	0.0324516	0.127451	0.0319281	0.0243438	0.0509781					0.74397	0.849895	0.670003	0.659379	0.690024	0.532264	0.653657	0.753862	0.609392	0.676503	0.872803	0.945276	0.855024	0.932506	0.743421	0.575824							0.830205	0.74412	0.688893	0.737298	0.384311	0.685768
2.9713		0.00411299	0.00441519	0.00678188	0.00744922	0.0363581	0.00405124	0.0503805	0.0345514	0.0455159	0.0262191	0.053238	0.0334632	0.0857179	0.0291019	0.0224754	0.0560943					0.724234	0.889293	0.703875	0.641678	0.68687	0.4993	0.64645	0.730234	0.597191	0.688505	0.935024	0.824908	0.785387	0.934871	0.740067	0.609306							0.81169	0.739066	0.638741	0.757372	0.370288	0.667473
3.0704		0.00228733	0.00408508	0.00707375	0.00742049	0.0361171	0.00275112	0.0479233	0.0351725	0.0468832	0.0267282	0.0483801	0.0358394	0.0649182	0.030874	0.0278632	0.0525195					0.747942	0.919599	0.699035	0.65951	0.660806	0.470116	0.683278	0.668351	0.567656	0.723729	0.960825	0.740082	0.787364	0.952713	0.7581	0.605517							0.82952	0.752145	0.573327	0.760238	0.378914	0.655451
3.1694		0.00217308	0.00442894	0.00673917	0.00894585	0.0366761	0.00573167	0.0462826	0.0327092	0.0400915	0.0260311	0.0489077	0.0320722	0.0470859	0.0263286	0.0271333	0.0519309					0.788568	0.926439	0.700976	0.650152	0.690825	0.486867	0.6665	0.633091	0.538466	0.723826	0.969144	0.631786	0.759115	0.936197	0.750454	0.634169							0.833628	0.72358	0.552416	0.786116	0.397702	0.597905
3.2685		0.00502932	0.00658839	0.00772631	0.00909473	0.0296032	0.0061616	0.0462364	0.0322733	0.040577	0.0239021	0.048844	0.0364834	0.0457677	0.0238987	0.0301487	0.0532762					0.737366	0.926472	0.720285	0.638908	0.760625	0.456544	0.702725	0.589213	0.516898	0.704498	0.971947	0.53453	0.745694	0.96157	0.692963	0.629724							0.817902	0.653902	0.508351	0.826202	0.390541	0.502735
3.3675		0.00486611	0.00575109	0.00686731	0.0106645	0.0234396	0.00364818	0.0464829	0.0314134	0.0460907	0.0238963	0.0498991	0.0388684	0.0400243	0.0252985	0.0299373	0.045236					0.727559	0.950321	0.72938	0.630991	0.853653	0.455223	0.694946	0.494093	0.492644	0.669288	0.970992	0.471334	0.745806	0.934087	0.669159	0.604673							0.7893	0.591057	0.490376	0.821508	0.402051	0.43177
3.4665		0.00369563	0.00389767	0.0101111	0.00855145	0.0212062	0.00389208	0.045366	0.0334915	0.0470171	0.0251199	0.0447332	0.0380038	0.0405864	0.0228734	0.0259833	0.0443299					0.722536	0.983724	0.748955	0.621225	0.89983	0.41019	0.688142	0.394614	0.50745	0.625093	0.985613	0.406027	0.723987	0.980499	0.719782	0.61088							0.785306	0.540832	0.479855	0.751388	0.398347	0.410573
3.5656		0.00360703	0.00377044	0.0119217	0.00951786	0.0101187	0.00595904	0.0505615	0.0324226	0.0527317	0.0240785	0.0470807	0.036154	0.0411485	0.0196582	0.0246798	0.0506636					0.758739	1	0.765615	0.597944	0.926497	0.331892	0.683161	0.316855	0.482646	0.610295	0.980995	0.386383	0.692177	0.968339	0.668956	0.58295							0.783967	0.509863	0.462179	0.744622	0.391237	0.383372
3.6646		0.00338552	0.00402662	0.00979315	0.00777832	0.00676233	0.00383007	0.0429434	0.0361578	0.0488922	0.0239744	0.0430691	0.0309194	0.0411485	0.0232119	0.03056	0.0497855					0.732071	0.947428	0.752138	0.568949	0.902298	0.325737	0.661627	0.220323	0.490026	0.59463	0.940145	0.329431	0.665164	0.949191	0.726348	0.521153							0.741084	0.484104	0.449487	0.737062	0.408439	0.362057
3.7637		0.00242256	0.00383234	0.00624085	0.00778616	0.00403206	0.00435094	0.0435173	0.0463094	0.0552542	0.0252385	0.0406826	0.0288726	0.0401441	0.0249047	0.0308758	0.0554123					0.734318	0.87611	0.777824	0.545483	0.947457	0.356638	0.635329	0.227341	0.486307	0.600724	0.955686	0.270065	0.648309	0.975149	0.719502	0.456141							0.675009	0.459427	0.414481	0.687002	0.406794	0.323194
3.8627		0.00239225	0.00375325	0.00745342	0.00419476	0.00427055	0.00265811	0.0398392	0.0524392	0.0467772	0.0252067	0.0399002	0.0313223	0.0402183	0.025774	0.0285497	0.0479233					0.73345	0.782329	0.784014	0.537049	0.996617	0.39435	0.628937	0.216353	0.462756	0.60884	0.937165	0.194417	0.642357	0.998645	0.72717	0.420347							0.661905	0.409542	0.389526	0.70947	0.353927	0.286015
3.9618		0.00161349	0.00304833	0.00662289	0.00734474	0.00351283	0.00423726	0.0377632	0.0493967	0.0495731	0.025036	0.0421662	0.0286286	0.0387432	0.0257235	0.0304036	0.0464878					0.729937	0.672993	0.784106	0.51132	1	0.417517	0.632627	0.219036	0.450636	0.583995	0.940232	0.158473	0.63975	0.988912	0.656119	0.394524							0.645577	0.344212	0.366042	0.729132	0.278044	0.247743
4.0608		0.00251116	0.00324606	0.00531065	0.00810742	0.00257376	0.00177758	0.0448999	0.0449778	0.0496735	0.0259501	0.0409022	0.0300901	0.0373965	0.0282543	0.0279154	0.0440247					0.71787	0.596948	0.785622	0.470915	0.964263	0.439014	0.598268	0.217624	0.490035	0.602757	0.922561	0.126561	0.588775	0.956969	0.560135	0.390629							0.641373	0.285351	0.362123	0.747313	0.217798	0.188525
4.1598		0.00271168	0.00584737	0.00353332	0.00708616	0.00569655	0.00249688	0.0446226	0.0438312	0.050639	0.0263695	0.0431045	0.0318987	0.0373937	0.0282279	0.0284223	0.0421127					0.710112	0.547944	0.798123	0.437542	0.937396	0.406174	0.612349	0.217021	0.482538	0.566803	0.960251	0.109061	0.557556	0.869233	0.401821	0.389087							0.662965	0.229912	0.328451	0.765893	0.1874	0.175254
4.2589		0.00171141	0.00382546	0.00336484	0.00732646	0.00542576	0.00322652	0.0425313	0.035689	0.0450025	0.0266038	0.0409128	0.0307548	0.038632	0.0309412	0.0287467	0.0452765					0.673708	0.455128	0.795069	0.409535	0.90118	0.37445	0.570932	0.260049	0.455116	0.55066	0.943188	0.0823935	0.565632	0.874625	0.29089	0.416222							0.662747	0.189624	0.316309	0.740961	0.176625	0.172727
4.3579		0.00201219	0.00440315	0.00620763	0.00799511	0.00596735	0.00413598	0.0434364	0.0359906	0.0485518	0.0287531	0.037712	0.0288991	0.0422755	0.0291308	0.0327992	0.0471262					0.683698	0.368763	0.766092	0.411431	0.84733	0.350676	0.549979	0.311109	0.42384	0.515667	0.901182	0.0710719	0.587161	0.87099	0.205051	0.432844							0.627663	0.16492	0.304956	0.708107	0.168252	0.149671
4.457		0.00306609	0.00544505	0.00384655	0.00603878	0.00701076	0.00721781	0.0422771	0.0341722	0.0406998	0.0307085	0.044064	0.0400565	0.0398417	0.027462	0.0265597	0.0469673					0.651646	0.277257	0.781588	0.406816	0.799948	0.305159	0.532803	0.338732	0.421875	0.497991	0.886598	0.0692173	0.55627	0.875797	0.151206	0.415992							0.639688	0.156183	0.295802	0.645756	0.193946	0.120063
4.556		0.00282127	0.0039716	0.00345501	0.00498095	0.00487673	0.0052418	0.043498	0.028123	0.050985	0.0338442	0.0414156	0.0377862	0.0368173	0.0280334	0.0320403	0.0436604					0.670298	0.194215	0.759699	0.410058	0.852554	0.225687	0.542107	0.345667	0.426315	0.469197	0.882013	0.0718877	0.528241	0.882212	0.138791	0.433647							0.678428	0.154802	0.285579	0.591611	0.210832	0.105262
4.6551		0.000692493	0.00381515	0.00449911	0.00870817	0.00338365	0.00526041	0.0404785	0.0342887	0.0463921	0.0340987	0.0401799	0.038592	0.0373366	0.0279686	0.0330425	0.0428383					0.705807	0.124578	0.712405	0.436661	0.878644	0.173599	0.533263	0.407468	0.420573	0.484726	0.82486	0.0775613	0.54875	0.845328	0.189447	0.475264							0.688327	0.152633	0.288172	0.566214	0.185627	0.0968026
4.7541		0.00167178	0.00395269	0.00292584	0.00798466	0.00687164	0.00603965	0.0490402	0.0380926	0.0437413	0.0340351	0.0364409	0.0329545	0.0345006	0.0226429	0.02815	0.0464411					0.676888	0.0810742	0.634781	0.476016	0.866055	0.12921	0.522744	0.403778	0.438583	0.475242	0.807832	0.0774552	0.542798	0.881415	0.231026	0.499791							0.685235	0.148992	0.281523	0.538885	0.13816	0.0984505
4.8532		0.00131504	0.0058319	0.00472691	0.00622684	0.00927647	0.00653985	0.0455354	0.0328137	0.0497182	0.0316429	0.0429133	0.0316517	0.0359557	0.0243573	0.0269392	0.0482908					0.690864	0.0656652	0.550017	0.514555	0.830554	0.136375	0.501731	0.400864	0.414038	0.446303	0.77483	0.0907046	0.565841	0.856141	0.225205	0.584459							0.678021	0.157956	0.242463	0.561187	0.121796	0.10289
4.9522		0.00216841	0.00685145	0.00461301	0.00760071	0.0069735	0.00607272	0.0435327	0.0348709	0.0485797	0.0296411	0.03819	0.0350424	0.0407947	0.0265063	0.0283615	0.0439935					0.701989	0.0564721	0.480893	0.528096	0.739791	0.134666	0.511509	0.369055	0.453993	0.447827	0.798333	0.0917142	0.587265	0.869501	0.213635	0.595923							0.660721	0.150162	0.202873	0.600967	0.11287	0.112554
5.0512		0.00175338	0.00743945	0.0041313	0.00708616	0.00591518	0.00555391	0.0439833	0.0310312	0.0451699	0.0246571	0.0334136	0.0296461	0.0381127	0.0268881	0.0250737	0.045454					0.674796	0.0491237	0.366332	0.523754	0.64167	0.161071	0.532991	0.359198	0.47027	0.472001	0.817568	0.0983938	0.570568	0.907232	0.215487	0.569502							0.673394	0.146026	0.173154	0.578344	0.0975877	0.115578
5.1503		0.00150157	0.00517168	0.00521811	0.00650631	0.00687164	0.00963202	0.0461054	0.0307207	0.0474078	0.0212871	0.0395638	0.0304019	0.0370313	0.0238842	0.0258993	0.0449059					0.694583	0.0468249	0.266578	0.482088	0.516139	0.16658	0.538074	0.286458	0.461042	0.431758	0.769374	0.0930567	0.585125	0.887393	0.197405	0.585533							0.679759	0.132584	0.153126	0.545619	0.0851992	0.127104
5.2493		0.00262541	0.00351427	0.00373502	0.00532833	0.00446185	0.00803013	0.0480658	0.0314044	0.0506557	0.0244112	0.0374181	0.0320105	0.0391541	0.0312678	0.0299923	0.0459086					0.709624	0.0474884	0.203663	0.469698	0.457722	0.184277	0.557221	0.252718	0.473032	0.413548	0.838659	0.106273	0.62814	0.881563	0.188312	0.584311							0.699507	0.126354	0.155157	0.544649	0.0775735	0.143132
5.3484		0.00215676	0.00538316	0.0106355	0.00533356	0.00599964	0.00630215	0.0425313	0.0345156	0.0513031	0.022907	0.0349042	0.0331103	0.0399473	0.0271858	0.0296737	0.0447378					0.677319	0.0399755	0.180158	0.446259	0.399018	0.235748	0.569448	0.194641	0.513165	0.357956	0.775237	0.10368	0.661823	0.903908	0.175711	0.577284							0.671531	0.137132	0.145613	0.557138	0.0686707	0.158567
5.4474		0.00290288	0.00451662	0.0141665	0.0054955	0.00619839	0.00629388	0.0448999	0.033811	0.0483063	0.0242232	0.0392274	0.0412475	0.0459589	0.0243981	0.0272028	0.0429597					0.635104	0.0353332	0.163083	0.49877	0.328259	0.244733	0.563712	0.141904	0.531932	0.341335	0.706799	0.110586	0.697121	0.90009	0.165341	0.569567							0.67166	0.131199	0.11948	0.56389	0.0698289	0.161745
5.5465		0.00383086	0.00744805	0.0213969	0.00435147	0.00223589	0.00689744	0.0473995	0.0285172	0.0492717	0.0208995	0.0397267	0.0368245	0.0407661	0.0226669	0.0246653	0.0471542					0.63071	0.0376973	0.173754	0.56514	0.228851	0.262282	0.553988	0.11632	0.531435	0.347716	0.656794	0.112002	0.680625	0.925477	0.158073	0.543261							0.685695	0.120313	0.109058	0.608711	0.0707492	0.172244
5.6455		0.00252282	0.0049241	0.026679	0.00513505	0.00262096	0.00526867	0.0423696	0.0312521	0.0576874	0.0229475	0.0316185	0.0293167	0.0418931	0.0266888	0.0253663	0.0439686					0.626357	0.0419303	0.151381	0.630455	0.14629	0.237037	0.559572	0.112564	0.538399	0.344938	0.615655	0.113088	0.684433	0.958034	0.141592	0.539989							0.72258	0.107257	0.108791	0.665221	0.0699931	0.161708
5.7445		0.0030078	0.00444098	0.0344979	0.00755631	0.00203466	0.00740384	0.0455316	0.0344738	0.0663374	0.0253224	0.0350848	0.0271758	0.0446179	0.0243453	0.0262903	0.0487921					0.64371	0.0439861	0.139501	0.675153	0.0733775	0.240798	0.561173	0.0945423	0.547117	0.332179	0.518302	0.100325	0.654933	0.921842	0.133864	0.497733							0.753881	0.106678	0.115875	0.683971	0.0730881	0.16843
5.8436		0.00349278	0.00392518	0.0412703	0.00767123	0.00276505	0.00677962	0.0447305	0.0318971	0.0559406	0.023957	0.0395532	0.0266612	0.0446721	0.0221122	0.0247493	0.0454945					0.639335	0.0464904	0.141912	0.766909	0.0491488	0.174382	0.547792	0.0891514	0.543984	0.33761	0.500712	0.0926616	0.607241	0.925427	0.117519	0.524498							0.741695	0.10486	0.126666	0.643406	0.0776698	0.161876
5.9426		0.00204484	0.00433266	0.0386577	0.00616415	0.00150798	0.0103327	0.0440834	0.0324226	0.0488699	0.0281283	0.0404419	0.0231058	0.0407747	0.026684	0.0269826	0.0461297					0.620767	0.0462493	0.138151	0.822237	0.0334482	0.161811	0.547228	0.0936177	0.505561	0.330214	0.414224	0.0884768	0.548032	0.820273	0.121306	0.583245							0.696879	0.0985653	0.133867	0.648541	0.0834888	0.147004
6.0417		0.00189328	0.00471263	0.0387929	0.00546154	0.000891872	0.00657292	0.0446804	0.0343484	0.0517328	0.0263377	0.0378784	0.0217589	0.0472999	0.0283264	0.0228693	0.0465906					0.638082	0.0449149	0.1401	0.861495	0.0331814	0.146965	0.584047	0.0887799	0.50817	0.291362	0.375664	0.0922263	0.501008	0.683492	0.0970528	0.576833							0.642652	0.0974971	0.144001	0.622916	0.0862667	0.13815
6.1407		0.00188162	0.00615169	0.0286533	0.00718019	0.00159742	0.00563246	0.0420845	0.0345873	0.0483621	0.0269249	0.0320894	0.0241909	0.0452057	0.0262686	0.0268059	0.0479078					0.644611	0.047266	0.135988	0.842633	0.0360178	0.162603	0.559414	0.105943	0.518706	0.271693	0.325056	0.10229	0.405516	0.504316	0.0824404	0.602885							0.583361	0.0953498	0.152545	0.612825	0.0901971	0.128557
6.2398		0.00200986	0.0044702	0.0230033	0.00636266	0.00280729	0.00535135	0.0428779	0.0333959	0.0496959	0.0209111	0.0336791	0.0281257	0.0386205	0.0267176	0.026412	0.0484745					0.638561	0.0506319	0.130989	0.768272	0.0301709	0.172036	0.587888	0.086361	0.477812	0.282638	0.24721	0.140139	0.31934	0.395541	0.0667756	0.601745							0.538952	0.101593	0.151052	0.605655	0.0888775	0.109878
6.3388		0.00106789	0.00579407	0.0227447	0.00533878	0.0028843	0.00560972	0.0413258	0.0335303	0.0573972	0.0207809	0.0371278	0.0253261	0.0419416	0.025457	0.0219453	0.0422529					0.620532	0.0525587	0.1355	0.621629	0.0344009	0.182206	0.57492	0.0895312	0.434452	0.278762	0.207724	0.159717	0.224582	0.388173	0.0833009	0.57976							0.481583	0.117985	0.133509	0.592383	0.0760416	0.109342
6.4378		0.00165312	0.00626516	0.0265509	0.00846787	0.00358488	0.00470026	0.0434672	0.0330556	0.0490764	0.0213623	0.0362143	0.0249055	0.045257	0.0301416	0.0241497	0.0455505					0.626545	0.0549621	0.133027	0.498045	0.0365676	0.206008	0.625208	0.0816554	0.422873	0.31135	0.226796	0.143607	0.152264	0.319119	0.0819197	0.50795							0.453872	0.126253	0.114836	0.526983	0.0618096	0.110367
6.5369		0.00179302	0.00490347	0.0251865	0.00979734	0.00263587	0.00495036	0.041996	0.032763	0.0506669	0.0206305	0.0408455	0.0243144	0.0455538	0.0304226	0.0214036	0.0448623					0.627351	0.0526465	0.145354	0.442382	0.0343519	0.279162	0.609996	0.0864849	0.416961	0.334039	0.198586	0.115195	0.11305	0.292539	0.0937368	0.439429							0.445569	0.117913	0.109971	0.433047	0.0715081	0.127708
6.6359		0.00514357	0.00448052	0.0270065	0.00883354	0.00366935	0.00707313	0.0418727	0.033602	0.0499247	0.0185912	0.0356584	0.0300901	0.0464668	0.0334	0.021925	0.0444482					0.644198	0.0495012	0.175011	0.406664	0.0383914	0.317475	0.63418	0.0897788	0.386097	0.367451	0.245599	0.0804365	0.0952563	0.300098	0.0835476	0.39058							0.436542	0.111148	0.111871	0.395885	0.0693305	0.134061
6.735		0.00542103	0.00535393	0.0251485	0.0161783	0.00382337	0.00745345	0.0422579	0.0368714	0.049467	0.0177696	0.0429558	0.0335632	0.0519563	0.0339595	0.0208735	0.0472974					0.616527	0.0526316	0.177788	0.385492	0.032784	0.37622	0.648046	0.0805904	0.384915	0.400288	0.290459	0.0531695	0.0807803	0.338782	0.0715276	0.385627							0.426414	0.102937	0.115298	0.368954	0.0787458	0.161634
6.834		0.00316868	0.00372918	0.0277825	0.0193622	0.0027104	0.00614713	0.0391421	0.0392749	0.0531838	0.018675	0.0413731	0.0323545	0.0525184	0.033071	0.0242134	0.0509843					0.587824	0.0508001	0.164747	0.449673	0.0289841	0.50131	0.610655	0.0746712	0.38355	0.418604	0.303134	0.0388264	0.0623107	0.331512	0.0546953	0.383117							0.388147	0.0955681	0.109251	0.357437	0.100796	0.163855
6.9331		0.00662648	0.0049241	0.0203931	0.0331427	0.00505808	0.00527901	0.0368967	0.0378776	0.0578939	0.0244054	0.0394717	0.025429	0.0569265	0.0323747	0.0222031	0.0535159					0.614829	0.0487499	0.182243	0.5105	0.0308677	0.52232	0.607011	0.0769085	0.38048	0.40272	0.256533	0.0387898	0.0469851	0.31288	0.038455	0.378779							0.355276	0.0917451	0.0957441	0.380691	0.109234	0.173758
7.0321		0.0053814	0.00525765	0.0197738	0.0523639	0.00708281	0.00681476	0.0377016	0.033178	0.0513031	0.0276423	0.0403038	0.0273317	0.0609951	0.0372106	0.0207606	0.0498882					0.583776	0.0523998	0.211161	0.518249	0.031472	0.55883	0.63534	0.0761407	0.393249	0.3913	0.210998	0.0398726	0.0419139	0.286328	0.0427795	0.34998							0.336988	0.0924666	0.0952771	0.357323	0.119904	0.158168
7.1311		0.00426455	0.00523702	0.0154004	0.0616075	0.00734118	0.00769321	0.0442259	0.0337811	0.0490373	0.0285564	0.0398116	0.0293667	0.0624845	0.0323795	0.0229128	0.057318					0.598728	0.0526802	0.228476	0.53852	0.0276775	0.52742	0.64298	0.0741264	0.385788	0.358115	0.147381	0.0342502	0.0416783	0.277238	0.0371341	0.338844							0.352044	0.0921222	0.111608	0.315593	0.11381	0.153416
7.2302		0.00485445	0.00384609	0.00914059	0.0741422	0.00629776	0.00580402	0.0455585	0.0318075	0.0505888	0.0264737	0.0406579	0.0279345	0.0587582	0.0309724	0.0209228	0.0561036					0.60264	0.0532745	0.246364	0.464152	0.0302226	0.466689	0.657479	0.0872939	0.36307	0.325249	0.121505	0.033332	0.0357959	0.28071	0.040039	0.356114							0.370271	0.109427	0.126983	0.267247	0.0828092	0.163737
7.3292		0.00536041	0.00400771	0.00833853	0.0633784	0.00561706	0.00758367	0.0478078	0.0299563	0.0525755	0.0286374	0.0343908	0.0312988	0.0525897	0.0302305	0.0198568	0.0597749					0.614562	0.0498413	0.296347	0.418124	0.0292236	0.439828	0.692021	0.0961108	0.371511	0.295064	0.111307	0.0453486	0.0264878	0.307608	0.0412394	0.312103							0.367797	0.129156	0.127641	0.244095	0.0772535	0.173681
7.4283		0.00317568	0.00510807	0.00726359	0.0416811	0.00620087	0.00784824	0.0481544	0.0299145	0.0538869	0.026789	0.0334313	0.0376391	0.0493599	0.0232479	0.0177422	0.0526814					0.589733	0.0459279	0.307908	0.367204	0.0325853	0.375624	0.731163	0.093791	0.37749	0.240829	0.104611	0.0597649	0.0285464	0.338521	0.0432893	0.287436							0.349803	0.144689	0.130379	0.233658	0.0901716	0.191115
7.5273		0.0039661	0.00649211	0.0078331	0.0299719	0.00804176	0.00622774	0.0491673	0.0260867	0.0624533	0.0285014	0.0356832	0.0381479	0.054838	0.0217808	0.0139273	0.0531485					0.557892	0.0499834	0.296883	0.34613	0.0291202	0.292437	0.693418	0.0985875	0.376259	0.181287	0.111001	0.0700111	0.023649	0.336763	0.0416285	0.289667							0.330579	0.139279	0.127577	0.259866	0.0935271	0.209834
7.6264		0.000944309	0.00841774	0.00630966	0.0156846	0.00739086	0.00835671	0.050835	0.0249522	0.0646799	0.0272026	0.0363099	0.03521	0.0578823	0.0214447	0.0145616	0.0517192					0.549445	0.0503721	0.288471	0.330561	0.0289269	0.245637	0.683101	0.0998093	0.352091	0.155399	0.106702	0.0850529	0.0236605	0.377572	0.0351664	0.253668							0.310502	0.124716	0.122235	0.303215	0.0804873	0.199509
7.7254		0.00343449	0.00722282	0.00999248	0.0149428	0.00553259	0.0100681	0.0451272	0.0214021	0.060154	0.0271795	0.0406897	0.0413092	0.0533229	0.0189307	0.0147354	0.0504394					0.596861	0.0489798	0.24436	0.334417	0.0365241	0.210532	0.669967	0.111961	0.345834	0.171519	0.0970328	0.107517	0.0199296	0.397362	0.0330507	0.265665							0.297863	0.113085	0.13866	0.299942	0.0782219	0.187016
7.8244		0.00637001	0.00730191	0.00907415	0.0112026	0.00784301	0.0107916	0.0425082	0.0201421	0.077242	0.0255336	0.0414828	0.0373451	0.0541275	0.0215815	0.0107988	0.0476306					0.639855	0.054579	0.220545	0.300402	0.0411134	0.19592	0.636773	0.126739	0.324642	0.161976	0.0760089	0.124882	0.022328	0.400086	0.0356761	0.284033							0.305473	0.0978499	0.14053	0.286509	0.0783267	0.170032
7.9235		0.00481248	0.010125	0.010403	0.0126522	0.0103497	0.011269	0.045158	0.0218589	0.0784475	0.0301531	0.0485465	0.0370539	0.0498991	0.0198743	0.0129395	0.0444077					0.66028	0.0604902	0.203703	0.291297	0.0412441	0.210944	0.610473	0.137058	0.319607	0.146518	0.0992306	0.139697	0.0214088	0.380677	0.0318942	0.246738							0.313829	0.0921428	0.135706	0.29502	0.0821778	0.150845
8.0225		0.00277697	0.0106528	0.010206	0.0107298	0.00873737	0.0132864	0.0402128	0.02162	0.0649646	0.0318193	0.0502178	0.0355982	0.0488435	0.0230102	0.0125919	0.0422871					0.681034	0.0676126	0.185201	0.318484	0.0504554	0.205059	0.570224	0.154799	0.28838	0.124609	0.122324	0.137593	0.0181915	0.39979	0.0273833	0.256521							0.311697	0.094147	0.130646	0.315908	0.0762992	0.13631
8.1216		0.00454434	0.00885616	0.0100067	0.0115003	0.0094926	0.0126539	0.0481351	0.0218887	0.0646632	0.0286779	0.0542825	0.035213	0.0540191	0.0269385	0.00756035	0.0448872					0.701984	0.0656783	0.231778	0.295241	0.0542526	0.218052	0.519073	0.182571	0.24126	0.123764	0.129921	0.164377	0.0182417	0.360471	0.0335495	0.233216							0.315442	0.0998323	0.132188	0.267274	0.0819569	0.138361
8.2206		0.00481714	0.00902121	0.0077192	0.00986264	0.00790263	0.0113889	0.0463019	0.0245371	0.0567889	0.0318801	0.0565308	0.0346189	0.0552003	0.0239155	0.00823818	0.0424023					0.699259	0.063957	0.261746	0.29514	0.0598137	0.274307	0.502543	0.190926	0.213301	0.131817	0.154451	0.179544	0.0197944	0.326664	0.0407242	0.198045							0.301158	0.107444	0.14843	0.260853	0.077919	0.140207
8.3197		0.00400107	0.00963845	0.00476962	0.00868988	0.00673749	0.00982425	0.0506925	0.0204018	0.0631174	0.0352674	0.0536699	0.041224	0.0536482	0.022129	0.0126672	0.0399392					0.646126	0.0645569	0.278776	0.281288	0.0604098	0.316237	0.485841	0.194517	0.198997	0.147576	0.163217	0.205695	0.0213316	0.284437	0.0612397	0.19775							0.312548	0.105074	0.169666	0.293085	0.0905284	0.128814
8.4187		0.00778997	0.00911234	0.00207158	0.0115943	0.00726665	0.00678169	0.0515514	0.0225367	0.0691166	0.033176	0.0500761	0.0403005	0.0527438	0.0217256	0.014692	0.0429317					0.608394	0.060137	0.3345	0.273226	0.0675197	0.349801	0.487412	0.195763	0.151304	0.15663	0.18027	0.270409	0.0246841	0.250432	0.0653779	0.167319							0.294811	0.105244	0.178658	0.328598	0.094538	0.137676
8.5177		0.00317801	0.00891806	0.00503539	0.0113749	0.0082405	0.00565519	0.0522331	0.0221545	0.0699593	0.0293924	0.0470594	0.0372715	0.0490147	0.0184144	0.0130525	0.0439998					0.58584	0.0679789	0.385562	0.260312	0.0713442	0.377274	0.471536	0.169956	0.139945	0.175714	0.174506	0.292452	0.0196437	0.21604	0.0644845	0.163333							0.267576	0.102335	0.182877	0.328915	0.0925813	0.146273
8.6168		0.00375159	0.0114042	0.00576389	0.0145824	0.00509535	0.007594	0.0610028	0.0210706	0.0717674	0.0311685	0.0467408	0.0403858	0.047919	0.0241148	0.0115317	0.0391234					0.581159	0.0853539	0.38188	0.280529	0.0954695	0.367503	0.461131	0.162873	0.13013	0.185248	0.167266	0.386833	0.0211462	0.187964	0.0754466	0.187245							0.247031	0.108675	0.171911	0.31694	0.100643	0.14
8.7158		0.00349278	0.0115108	0.00409333	0.0134436	0.00362711	0.00633316	0.0631326	0.0219126	0.0845025	0.0339367	0.0469603	0.0410975	0.0499419	0.0226669	0.010964	0.0390082					0.551743	0.0972924	0.374799	0.28311	0.109458	0.353114	0.43451	0.137223	0.133084	0.193091	0.190266	0.487316	0.0169285	0.153267	0.0681897	0.164768							0.256538	0.123113	0.179283	0.29278	0.111766	0.161733
8.8149		0.00462828	0.0127023	0.00538659	0.0112861	0.00439228	0.00792265	0.049487	0.0219843	0.0866455	0.0352789	0.0496689	0.0377391	0.0480674	0.0221314	0.0120734	0.040534					0.535511	0.10605	0.332959	0.297076	0.110468	0.404941	0.398006	0.10894	0.124105	0.206128	0.185444	0.512542	0.018373	0.121811	0.0457393	0.166441							0.265451	0.121787	0.177134	0.281996	0.116042	0.165518
8.9139		0.00647959	0.0107388	0.00341704	0.0104843	0.00448172	0.00513019	0.0533115	0.0188671	0.0720241	0.0296556	0.0457175	0.0470761	0.0451229	0.0222659	0.0148368	0.0425892					0.509528	0.0997313	0.280865	0.335332	0.129163	0.341357	0.362227	0.11637	0.133486	0.218504	0.178605	0.531494	0.0149433	0.125481	0.031664	0.161439							0.257179	0.113098	0.177338	0.267445	0.120105	0.155216
9.013		0.00500134	0.0108626	0.00434487	0.012088	0.00427304	0.00343942	0.0563387	0.0216439	0.0841063	0.0292275	0.039192	0.0389007	0.0494084	0.0231087	0.0127773	0.0473846					0.5008	0.102957	0.238226	0.318677	0.129195	0.396223	0.317033	0.118426	0.15736	0.214218	0.195563	0.483116	0.020787	0.12047	0.0217817	0.162029							0.236297	0.102646	0.176825	0.258845	0.109138	0.16721
9.112		0.00760111	0.00858795	0.00564999	0.0147731	0.00612883	0.00608719	0.0525566	0.0168338	0.0836207	0.0294126	0.0447722	0.0344837	0.0498506	0.0250032	0.0133479	0.0524821					0.486617	0.0982586	0.225215	0.341923	0.113236	0.448144	0.295238	0.106001	0.141744	0.197291	0.221705	0.430964	0.0235061	0.134176	0.0185698	0.190025							0.198217	0.108343	0.164536	0.259719	0.107221	0.198174
9.211		0.00586171	0.00898339	0.00414316	0.0174973	0.00370164	0.0102149	0.0531574	0.0178072	0.0845081	0.0265604	0.0452749	0.0259407	0.0421528	0.0265807	0.0148571	0.0552504					0.486007	0.0825618	0.230554	0.367771	0.111995	0.521586	0.325629	0.104201	0.153909	0.192422	0.28149	0.378936	0.028809	0.152392	0.0211513	0.208837							0.189131	0.108611	0.155696	0.268384	0.124242	0.188482
9.3101		0.00340884	0.00989118	0.00383468	0.0204514	0.00473761	0.00748032	0.0496526	0.0207661	0.0931135	0.0214838	0.0462168	0.0283021	0.0445152	0.0166376	0.0150483	0.0626211					0.477448	0.075432	0.232421	0.357165	0.10259	0.532793	0.319135	0.10998	0.167215	0.19114	0.305268	0.348903	0.0209531	0.148468	0.0197208	0.200833							0.201104	0.113366	0.136672	0.271847	0.120371	0.167597
9.4091		0.00353941	0.00689959	0.0056927	0.0274801	0.0037712	0.00351796	0.0502881	0.0199569	0.0921647	0.0211656	0.0503948	0.0316105	0.044986	0.0206739	0.0161288	0.0679614					0.520015	0.0647382	0.242061	0.349038	0.0794259	0.555517	0.340201	0.106397	0.155274	0.221367	0.295037	0.31548	0.017898	0.180108	0.0164486	0.224852							0.249543	0.118252	0.145334	0.276483	0.120397	0.14867
9.5082		0.00767105	0.00413838	0.00561202	0.036392	0.00294392	0.00503717	0.0463288	0.022883	0.102528	0.0211193	0.0534008	0.0376774	0.0419017	0.023296	0.0166183	0.0683569					0.532603	0.0662296	0.263413	0.360343	0.0720383	0.516816	0.38621	0.111631	0.146233	0.272592	0.260656	0.299929	0.0175697	0.210224	0.0170186	0.234856							0.270401	0.118463	0.16376	0.239106	0.108515	0.129561
9.6072		0.0074239	0.00808763	0.00322721	0.0385155	0.00116763	0.00680856	0.046687	0.0240355	0.105938	0.0215475	0.055026	0.0361217	0.0427234	0.0214447	0.015254	0.0649908					0.56283	0.0663118	0.305753	0.37527	0.0656688	0.507066	0.368171	0.112993	0.144161	0.300473	0.263462	0.354606	0.0265457	0.221898	0.0223133	0.234487							0.260142	0.110963	0.161652	0.211273	0.103342	0.131633
9.7063		0.00731432	0.00765608	0.00398655	0.0392338	0.00285946	0.00458864	0.0503574	0.0235578	0.127753	0.0256926	0.0564211	0.0396418	0.0382183	0.0227989	0.0140171	0.064452					0.586881	0.0845223	0.329383	0.39903	0.0584228	0.467089	0.402176	0.0991241	0.135304	0.353028	0.227112	0.37012	0.0259818	0.199489	0.0208609	0.267829							0.261026	0.10606	0.15978	0.231003	0.106813	0.127863
9.8053		0.00693892	0.00556884	0.00386078	0.0287129	0.00479971	0.00519426	0.0501494	0.0222351	0.127329	0.0263319	0.0517473	0.0437236	0.0394794	0.0267752	0.0200132	0.0641905					0.608028	0.0999574	0.366276	0.391416	0.0446548	0.47206	0.348048	0.0995121	0.129275	0.433899	0.220314	0.32048	0.034363	0.19565	0.0178572	0.295202							0.286185	0.115221	0.153398	0.268599	0.104304	0.12177
9.9043		0.00425988	0.0080051	0.00384655	0.0267409	0.00370413	0.00957828	0.0422039	0.0221814	0.124315	0.0287299	0.058287	0.0409652	0.039973	0.0247943	0.0236746	0.0632937					0.622446	0.105615	0.366528	0.385877	0.0365459	0.481909	0.257397	0.102154	0.145683	0.499236	0.223639	0.289175	0.0467958	0.150473	0.0235082	0.309766							0.2966	0.123987	0.13677	0.306262	0.115218	0.115664
-4.556		0.00561633	0.00445439	0.00822176	0.00957243	0.00596904	0.0118953	0.0490639	0.0289173	0.0675826	0.0196434	0.0563432	0.0217504	0.020039	0.0290607	0.0201068	0.046111					0.124066	0.131114	0.0479004	0.309943	0.298429	0.262406	0.275137	0.136934	0.0411044	0.197382	0.0751637	0.0537914	0.0886015	0.233259	0.0470164	0.158815							0.132505	0.0909401	0.0702123	0.294433	0.106359	0.157248
-4.4569		0.00671231	0.00390214	0.00668215	0.0120685	0.00497188	0.0172803	0.054693	0.0288967	0.071876	0.0201968	0.0573133	0.0217057	0.0151526	0.0320364	0.0235257	0.0482219					0.122289	0.150537	0.0471794	0.342946	0.299504	0.305461	0.255414	0.119892	0.044497	0.167149	0.0582818	0.0441012	0.0517048	0.237987	0.0370245	0.162349							0.12592	0.0851723	0.0745622	0.307308	0.111139	0.159068
-4.3579		0.010886	0.00222066	0.0054639	0.0107831	0.00311181	0.0174235	0.0567302	0.0338793	0.0574417	0.0230946	0.0593305	0.0275449	0.0154437	0.0354481	0.0254048	0.0482721					0.126214	0.137771	0.0510691	0.378563	0.278123	0.338702	0.243465	0.103568	0.0493575	0.146581	0.0718528	0.0454035	0.0396003	0.257743	0.0336426	0.202326							0.122685	0.0940743	0.0821887	0.308158	0.100015	0.164738
-4.2589		0.0151906	0.00615444	0.00886514	0.0103255	0.00344389	0.0207094	0.0519496	0.0266758	0.0517039	0.0246522	0.0486722	0.0322504	0.0136636	0.036953	0.0270217	0.05413					0.116426	0.132741	0.0608304	0.42063	0.286427	0.376696	0.238473	0.0927748	0.0475538	0.137732	0.0757757	0.0370559	0.0264337	0.248149	0.0417327	0.159537							0.124181	0.0901265	0.07984	0.314504	0.0866391	0.166798
-4.1598		0.0171775	0.00407769	0.0123688	0.0134708	0.00290316	0.0149859	0.0486765	0.0221604	0.0504572	0.0219595	0.0504518	0.0388649	0.0141272	0.0334922	0.0254804	0.0583232					0.117064	0.125384	0.0578835	0.449281	0.270455	0.433111	0.226426	0.106434	0.0477239	0.132992	0.0639065	0.0288619	0.0114711	0.23561	0.0377096	0.147843							0.123504	0.0844012	0.0793762	0.326782	0.0938788	0.192316
-4.0608		0.0112243	0.00326978	0.00734643	0.0127568	0.0062358	0.0187959	0.0468963	0.0240101	0.046301	0.0201262	0.04765	0.0325613	0.0144525	0.0317176	0.0252872	0.0596283					0.120323	0.121792	0.0653708	0.435241	0.22145	0.409171	0.214542	0.106973	0.0366422	0.116996	0.0670075	0.028818	0.0133945	0.184515	0.0441553	0.127449							0.112947	0.0885697	0.0865594	0.293561	0.0819595	0.168654
-3.9617		0.00822701	0.00488868	0.00599561	0.0134564	0.00257686	0.0180202	0.0481691	0.0247049	0.0494592	0.0165677	0.0459133	0.0361217	0.0179236	0.0280295	0.0222749	0.0578384					0.116041	0.124694	0.0661436	0.450587	0.181575	0.435638	0.222509	0.0902329	0.0276193	0.0802687	0.0576737	0.0370632	0.0160672	0.134923	0.0473617	0.132795							0.104876	0.100351	0.0878587	0.26145	0.0711694	0.158894
-3.8627		0.00394201	0.00411482	0.00345114	0.0124779	0.00305748	0.0173858	0.0484555	0.0229081	0.0388711	0.0171603	0.0496289	0.0353494	0.0171818	0.026916	0.0194938	0.0495967					0.109696	0.137421	0.0609931	0.424031	0.142958	0.416099	0.220164	0.0979312	0.0260931	0.0596271	0.0480075	0.0309726	0.0149665	0.124491	0.0573591	0.0950659							0.0995183	0.104713	0.10135	0.226774	0.0712736	0.137138
-3.7636		0.00509048	0.00477039	0.00531175	0.014007	0.00214151	0.0168446	0.053398	0.0266932	0.0361007	0.0197438	0.0545756	0.0381473	0.0214544	0.0269788	0.019022	0.048699					0.121421	0.145543	0.0593107	0.429111	0.100282	0.396415	0.227202	0.0835162	0.030063	0.0440585	0.0622266	0.0448731	0.0203467	0.116313	0.0482496	0.0841431							0.109151	0.107585	0.115918	0.192169	0.0812702	0.133787
-3.6646		0.00349187	0.00520452	0.00503316	0.0139165	0.00241183	0.0157731	0.0582419	0.0274008	0.0376128	0.0201991	0.0678501	0.0359741	0.0181895	0.0235436	0.0137622	0.045103					0.142146	0.163681	0.047209	0.413526	0.0812986	0.429022	0.247371	0.0968901	0.0315892	0.0306595	0.0557799	0.0575482	0.0153257	0.106459	0.0663919	0.0683248							0.126472	0.0897894	0.125679	0.20419	0.0826289	0.143751
-3.5656		0.0027516	0.00619501	0.00500255	0.0136034	0.00231504	0.014435	0.0516902	0.0258186	0.0433998	0.0170104	0.0650019	0.0383946	0.0203035	0.0253088	0.0144133	0.0439711					0.153449	0.198072	0.047135	0.396466	0.0595116	0.343592	0.244822	0.0916718	0.0301346	0.0335856	0.0622034	0.0871453	0.0167663	0.114042	0.0782693	0.0679722							0.121635	0.0870383	0.131392	0.255056	0.0786328	0.162786
-3.4665		0.00266955	0.00319379	0.00832178	0.0148724	0.00191618	0.016176	0.0532044	0.0250343	0.0551119	0.0181098	0.0603045	0.0367937	0.0237136	0.0235478	0.0125432	0.0474148					0.152858	0.242458	0.0408235	0.370439	0.0572196	0.316601	0.222201	0.0734263	0.0400482	0.0296131	0.0569123	0.120521	0.0195086	0.118502	0.0740544	0.0616825							0.11324	0.0919016	0.129031	0.30841	0.0772362	0.148653
-3.3675		0.00519377	0.00297595	0.00858551	0.010619	0.00209719	0.0143688	0.0513217	0.0246437	0.0518389	0.0220834	0.0616602	0.032693	0.0253599	0.0254179	0.0146204	0.0523616					0.1784	0.271874	0.0477303	0.312476	0.0520287	0.280872	0.213082	0.0739745	0.0344088	0.0228169	0.0615193	0.118209	0.017195	0.144594	0.0843478	0.0620023							0.110172	0.0864927	0.139153	0.318136	0.0616304	0.138006
-3.2684		0.00446029	0.00534447	0.0077676	0.012371	0.00223594	0.0148168	0.0554824	0.027691	0.0657081	0.0204106	0.0551531	0.0364802	0.0238331	0.0253517	0.0172593	0.054324					0.192822	0.264859	0.0470241	0.269316	0.0515251	0.227556	0.219777	0.0667476	0.0511165	0.0210027	0.0632714	0.0986315	0.0156115	0.120457	0.0938793	0.0502595							0.106537	0.0844582	0.140782	0.290396	0.0631442	0.126087
-3.1694		0.00469473	0.00438819	0.00559662	0.00868395	0.00195847	0.0145817	0.0509078	0.0225053	0.0646677	0.019585	0.0608427	0.0343669	0.025569	0.0255908	0.0144278	0.0524958					0.180764	0.207149	0.056179	0.254064	0.0581342	0.204367	0.23811	0.0852589	0.0531574	0.0186226	0.062921	0.0641436	0.0160441	0.106392	0.103767	0.0583286							0.120611	0.0790579	0.122377	0.251378	0.0908452	0.134762
-3.0703		0.0031061	0.00594107	0.00707473	0.00621404	0.00315827	0.0136296	0.0497348	0.02132	0.0719135	0.0198892	0.0635294	0.0342746	0.0287537	0.0262166	0.0153212	0.0537392					0.204135	0.139305	0.0638956	0.235146	0.0651461	0.179609	0.234613	0.0731192	0.0649552	0.0224558	0.0543344	0.0505504	0.0174847	0.107589	0.0774691	0.0596735							0.13622	0.0755344	0.117346	0.232667	0.115069	0.139735
-2.9713		0.00534896	0.00859723	0.00978807	0.00751308	0.00136586	0.0108665	0.0541553	0.0221825	0.0626703	0.0242543	0.0688273	0.0364328	0.0323832	0.0268538	0.0166594	0.0521131					0.239174	0.0888319	0.0687207	0.231445	0.105149	0.181873	0.260004	0.0677308	0.0677435	0.0204596	0.0601421	0.0362804	0.0232859	0.113913	0.045816	0.0617563							0.146797	0.0691253	0.122639	0.223501	0.122631	0.145788
-2.8723		0.00532392	0.00921687	0.0083756	0.00936823	0.00179614	0.00909019	0.0495287	0.0262575	0.0532133	0.0241145	0.0674737	0.0352536	0.0406072	0.0320782	0.0284686	0.0529579					0.248798	0.0588587	0.0639399	0.231337	0.142835	0.180703	0.280837	0.0704923	0.0831308	0.0222226	0.0448408	0.0373595	0.0241511	0.134475	0.0392004	0.0611659							0.172003	0.0547976	0.13085	0.209954	0.114593	0.154686
-2.7732		0.00647241	0.00866893	0.00983838	0.00960818	0.00399984	0.00655982	0.0444805	0.0263847	0.0443065	0.0254723	0.0677	0.0335503	0.0418421	0.0294669	0.0273746	0.0572156					0.278514	0.0494377	0.0549256	0.225386	0.163975	0.185131	0.297542	0.0567369	0.0920642	0.0200899	0.0557206	0.0470496	0.0289442	0.140248	0.0260569	0.0607395							0.184305	0.0418738	0.135143	0.221017	0.119454	0.160816
-2.6742		0.00378402	0.00821469	0.013506	0.00970595	0.00344851	0.00509288	0.0411638	0.0262014	0.0497873	0.0270991	0.0592419	0.0249061	0.0356287	0.0279549	0.0239116	0.0530585					0.284255	0.0322701	0.0595991	0.230892	0.194513	0.186555	0.312702	0.0666138	0.0986255	0.023269	0.0714251	0.0424698	0.0166968	0.136322	0.0304527	0.0647904							0.201493	0.0421927	0.128833	0.229511	0.0959827	0.166352
-2.5751		0.00463446	0.00808333	0.0148565	0.00889939	0.00634037	0.00581381	0.0412273	0.025495	0.0580214	0.0233699	0.0552516	0.025541	0.0277023	0.0348331	0.0224366	0.0547369					0.300562	0.0215034	0.0697153	0.222863	0.214811	0.223274	0.321451	0.0838274	0.0975872	0.0245287	0.0661185	0.0411565	0.0259664	0.122471	0.0323656	0.0712195							0.19533	0.0395326	0.132442	0.194905	0.0842599	0.174258
-2.4761		0.00403668	0.0101352	0.0135274	0.0112074	0.00296571	0.00361242	0.0423649	0.0260739	0.0617477	0.0249748	0.0505067	0.0220441	0.0252694	0.0338347	0.0221402	0.0575071					0.298147	0.0242694	0.0747476	0.222337	0.232575	0.264021	0.326198	0.0891357	0.104475	0.0303752	0.0637287	0.0435525	0.0329108	0.151135	0.0338126	0.0973292							0.194457	0.0376448	0.134955	0.177952	0.0809313	0.206811
-2.377		0.00394849	0.00709318	0.0144925	0.010138	0.00348233	0.00724535	0.0429276	0.0216672	0.0606331	0.0244389	0.0475477	0.0209931	0.0236962	0.0299696	0.0245891	0.0589335					0.290924	0.0231574	0.066236	0.238155	0.266881	0.285055	0.351722	0.106443	0.105975	0.0319619	0.075433	0.0587882	0.0305046	0.137891	0.0360927	0.111934							0.192054	0.0356369	0.126876	0.183613	0.0856845	0.203841
-2.278		0.00293881	0.00659458	0.0123787	0.0110643	0.00275382	0.00416068	0.0363547	0.0241708	0.0578078	0.0269032	0.043181	0.02029	0.0297871	0.0313229	0.0264983	0.0522218					0.299699	0.0196607	0.0657443	0.254877	0.266549	0.3248	0.342423	0.123205	0.107371	0.0412405	0.0660838	0.0556423	0.03254	0.14025	0.0389373	0.104291							0.177205	0.0375296	0.125233	0.186053	0.103949	0.190833
-2.179		0.00271418	0.00816861	0.0156083	0.0140965	0.0014976	0.00375107	0.0416291	0.0241639	0.0630539	0.0242472	0.0471933	0.0209455	0.0257465	0.0271881	0.0253475	0.0524528					0.279063	0.0179039	0.0520637	0.275661	0.255111	0.376267	0.33413	0.111054	0.0961684	0.0425258	0.08954	0.0564727	0.029512	0.159235	0.0333083	0.117043							0.154908	0.0333575	0.126442	0.213293	0.116286	0.184102
-2.0799		0.00227674	0.0100507	0.0116521	0.0161253	0.00301329	0.0040253	0.0463363	0.0242365	0.0620793	0.0262776	0.0439235	0.022867	0.0243698	0.0270745	0.0233435	0.0565719					0.291684	0.0210063	0.0617473	0.275432	0.198689	0.42622	0.307957	0.116912	0.0834531	0.0441296	0.0857304	0.0657861	0.0234713	0.168784	0.0350732	0.107022							0.16605	0.0369682	0.120091	0.237146	0.105438	0.202385
-1.9809		0.00379803	0.00968315	0.0146861	0.0137294	0.00288331	0.00608262	0.0442359	0.023284	0.0603246	0.02834	0.0430985	0.0190369	0.0290202	0.0297398	0.0241995	0.0527384					0.291351	0.0224472	0.0669164	0.293133	0.194396	0.439532	0.316414	0.132155	0.0687908	0.0421732	0.0888855	0.0881696	0.0291605	0.168421	0.0514944	0.109408							0.153672	0.0369997	0.117893	0.250297	0.0967189	0.210383
-1.8818		0.00386665	0.00770457	0.0131059	0.01113	0.00277345	0.00498579	0.0539447	0.0261924	0.0568689	0.0270811	0.0432164	0.0215877	0.0300619	0.0251273	0.0265948	0.0575301					0.286323	0.0253701	0.0666206	0.304714	0.164135	0.427127	0.319707	0.1493	0.0638228	0.0415533	0.119876	0.109189	0.0271675	0.15909	0.0518452	0.0999533							0.159531	0.0390573	0.110769	0.239121	0.099464	0.218569
-1.7828		0.00585064	0.00658977	0.0139385	0.00902199	0.00452932	0.00672925	0.0538225	0.0284963	0.0515249	0.0277122	0.0475665	0.0216786	0.0336021	0.0275439	0.0286004	0.0629524					0.321485	0.0298536	0.0720041	0.302707	0.132288	0.397318	0.297806	0.137831	0.0580985	0.0418064	0.145414	0.113586	0.0277392	0.157612	0.0576825	0.0947871							0.166099	0.0392428	0.109795	0.256106	0.104363	0.242146
-1.6837		0.00321016	0.00729486	0.015202	0.0094359	0.00402642	0.00557479	0.0465252	0.0268684	0.0515073	0.0272443	0.0542545	0.0200541	0.0333	0.0323708	0.021162	0.0618476					0.364793	0.0316309	0.0680922	0.315414	0.121353	0.398952	0.307173	0.150596	0.0521817	0.0552281	0.189319	0.111252	0.0283301	0.158597	0.0691543	0.0859718							0.156977	0.0421151	0.113017	0.288691	0.109668	0.222762
-1.5847		0.00237301	0.00785088	0.0111262	0.0106765	0.00324155	0.00521456	0.0553936	0.0193738	0.0522504	0.0269331	0.0570609	0.0231934	0.0296893	0.0287558	0.0167182	0.0637704					0.351965	0.0393232	0.0733832	0.365646	0.127099	0.370726	0.30473	0.17051	0.0487891	0.0615522	0.198009	0.11762	0.0259316	0.170506	0.0718949	0.0941639							0.151435	0.0484006	0.122231	0.299595	0.112069	0.19618
-1.4857		0.00212215	0.00656002	0.011239	0.0101425	0.00436724	0.00804197	0.0493827	0.0247061	0.0524331	0.0315424	0.0488978	0.0217648	0.0274196	0.0257369	0.0188632	0.0702645					0.321419	0.0481687	0.0715345	0.446232	0.134615	0.303202	0.337564	0.152415	0.0463275	0.0698071	0.205945	0.118956	0.029315	0.199677	0.0758357	0.0901703							0.149168	0.0472051	0.107595	0.32598	0.110183	0.162199
-1.3866		0.00345032	0.00567063	0.0092478	0.00746531	0.00338874	0.00671536	0.0466924	0.026122	0.0527748	0.0300113	0.0499607	0.0216192	0.0271976	0.0256925	0.0164454	0.0694745					0.298363	0.0568254	0.07924	0.505956	0.153375	0.270675	0.37221	0.178779	0.0551669	0.0759777	0.24432	0.121498	0.0364255	0.206201	0.0858003	0.0947051							0.142178	0.0497852	0.100259	0.322565	0.117714	0.159056
-1.2876		0.00463796	0.00582089	0.0104576	0.00813318	0.00373714	0.00674551	0.0543951	0.0240078	0.0535369	0.0298221	0.0483383	0.0253461	0.0318731	0.0282484	0.0147389	0.0722502					0.333496	0.0674593	0.106161	0.548435	0.19003	0.274868	0.422117	0.202941	0.0571362	0.0666706	0.217589	0.16553	0.0366109	0.206606	0.091791	0.10858							0.15404	0.0605265	0.0965189	0.307421	0.112678	0.170637
-1.1885		0.00603472	0.00746868	0.00545483	0.00811899	0.00521271	0.00713282	0.0570197	0.028768	0.0515139	0.0309049	0.0489651	0.0263245	0.0267185	0.0284169	0.0159538	0.065271					0.326217	0.0815264	0.11823	0.603072	0.248118	0.277094	0.450381	0.209654	0.0754237	0.0661901	0.219319	0.176676	0.0456062	0.224783	0.125752	0.136527							0.164221	0.0697752	0.102086	0.310585	0.094807	0.169924
-1.0895		0.00404815	0.00834742	0.005159	0.00741124	0.00526028	0.00831415	0.0582041	0.0274856	0.0505084	0.0290962	0.0488772	0.0270923	0.0325738	0.0302284	0.016892	0.0647491					0.309239	0.0895327	0.132982	0.591511	0.320246	0.296297	0.454548	0.241826	0.0982182	0.0722384	0.234216	0.210004	0.0464212	0.193493	0.158183	0.136797							0.171568	0.0717333	0.0971212	0.305576	0.11221	0.166988
-0.9904		0.00258937	0.00771385	0.00608177	0.00693119	0.00318793	0.00525842	0.0629002	0.0325175	0.0446528	0.0297658	0.0494908	0.0258286	0.0345922	0.0296307	0.0151245	0.0682616					0.322789	0.101935	0.17368	0.635123	0.385632	0.302706	0.435651	0.294635	0.120682	0.0938297	0.271212	0.228045	0.0616348	0.208449	0.244729	0.177536							0.16547	0.0850196	0.0956179	0.294709	0.0978731	0.178046
-0.8914		0.00271464	0.00564105	0.00546895	0.00719753	0.00313502	0.00530028	0.0625925	0.0345625	0.0457185	0.0322927	0.0511111	0.0287153	0.0298639	0.027864	0.0180887	0.0641466					0.38828	0.134328	0.234743	0.689764	0.43845	0.388783	0.405608	0.329363	0.148972	0.132369	0.316929	0.284105	0.0801392	0.245983	0.317484	0.225565							0.1707	0.10093	0.0914603	0.283679	0.0902786	0.207823
-0.7924		0.000941115	0.0082838	0.00477843	0.00478364	0.00359675	0.00833533	0.0580816	0.036772	0.0474556	0.0332833	0.0489891	0.030251	0.0312842	0.0319809	0.0178708	0.0664406					0.38291	0.174793	0.307727	0.75633	0.494545	0.465756	0.385003	0.394811	0.187105	0.204289	0.371565	0.358363	0.0952872	0.260443	0.368047	0.253028							0.183486	0.101543	0.0936799	0.274907	0.0947325	0.217751
-0.6933		0.000370169	0.00635216	0.00367142	0.00429448	0.00160341	0.00824679	0.0488017	0.0426928	0.0497195	0.0328623	0.042828	0.0306715	0.0329467	0.0303797	0.0197731	0.0664624					0.477893	0.250969	0.344876	0.891164	0.559944	0.437858	0.404889	0.489239	0.246103	0.305335	0.459215	0.473108	0.141326	0.278855	0.411073	0.294079							0.19535	0.109348	0.0946273	0.293239	0.117254	0.224257
-0.5943		0.00235956	0.00820867	0.00423013	0.00606516	0.00306417	0.0104727	0.0472935	0.0384962	0.0493722	0.0324593	0.0399444	0.0272876	0.0352672	0.0288432	0.0216394	0.056278					0.579335	0.361562	0.411515	1.01507	0.66416	0.502449	0.446614	0.539765	0.321737	0.498221	0.479314	0.675664	0.219638	0.352065	0.464897	0.378058							0.209095	0.124998	0.107874	0.314458	0.139795	0.226348
-0.4952		0.00251121	0.00741779	0.00126248	0.00908165	0.00188605	0.0112967	0.0489638	0.0368472	0.0525349	0.0298506	0.0447212	0.0267806	0.037885	0.0269417	0.0270918	0.0520032					0.597194	0.500905	0.483929	1.1213	0.745864	0.471439	0.503226	0.586633	0.403462	0.704515	0.551593	0.8561	0.362324	0.394466	0.559346	0.457092							0.217186	0.158353	0.120535	0.334756	0.151278	0.224006
-0.3962		0.00436931	0.00895898	0.000230674	0.00615744	0.00320962	0.013309	0.0477884	0.0425476	0.0628578	0.0316677	0.0435365	0.0302148	0.0342743	0.0288702	0.0359531	0.0527838					0.646979	0.694699	0.674924	1.21001	0.808059	0.492194	0.602607	0.682658	0.429855	0.867785	0.626704	1.0216	0.503901	0.458757	0.612644	0.592175							0.213983	0.192408	0.143243	0.367031	0.177763	0.231472
-0.2971		0.00247516	0.00832868	0.000712359	0.00615579	0.00562086	0.0101305	0.0447123	0.0353594	0.0568912	0.0285945	0.0475371	0.0290373	0.0287688	0.0282893	0.041588	0.0518307					0.671565	0.923116	1.0065	1.25054	0.901218	0.548563	0.724218	0.669463	0.466914	1.02638	0.750903	1.13968	0.665157	0.57116	0.758494	0.676835							0.223952	0.188597	0.172846	0.409186	0.170017	0.238601
-0.1981		0.00312114	0.00836581	0.00132187	0.00738546	0.0036409	0.00880414	0.0493525	0.0395398	0.0702947	0.030198	0.047394	0.0288776	0.0324797	0.027557	0.0432275	0.0499405					0.764841	1.05953	1.22544	1.37502	0.922134	0.606249	0.881172	0.676695	0.527492	1.07203	0.747551	1.34578	0.880527	0.651425	0.776017	0.763455							0.226058	0.181873	0.191075	0.479908	0.152549	0.252093
-0.0991		0.00265593	0.00707943	0.00193227	0.00934438	0.00103015	0.010627	0.0520912	0.0375178	0.0715242	0.0304363	0.0551393	0.0283859	0.0295383	0.0283614	0.0353152	0.0540715					0.808589	1.12775	1.35636	1.40921	0.961424	0.703557	1.0331	0.707411	0.515345	1.07783	0.78645	1.48747	1.06006	0.649683	0.805368	0.809499							0.219929	0.184135	0.180598	0.516719	0.167328	0.240703
0		0.00233037	0.00658134	0.00281702	0.00543688	0.00355574	0.00708503	0.0547572	0.0345255	0.0732284	0.0304302	0.0507389	0.0293864	0.0268732	0.0295314	0.0293988	0.051561					0.808599	1.17524	1.44561	1.43495	0.990465	0.837613	1.05132	0.722107	0.539213	1.08081	0.809547	1.56078	1.16167	0.68739	0.887003	0.875224							0.218177	0.199798	0.185946	0.528406	0.174959	0.243508
0.099		0.00310992	0.00482851	0.00279032	0.00691902	0.00454465	0.00886388	0.0534352	0.0363569	0.0680694	0.0263438	0.0473778	0.0294687	0.0268598	0.0324374	0.031876	0.050317					0.770492	1.13925	1.42733	1.36666	0.920027	0.807714	0.995119	0.685681	0.515873	1.07776	0.776431	1.53674	1.14134	0.667155	0.872758	0.847352							0.216818	0.215429	0.193688	0.552886	0.138076	0.253235
0.1981		0.00369938	0.00492462	0.00215644	0.0100495	0.00299105	0.00598372	0.0536277	0.03678	0.080636	0.0305506	0.0543267	0.0266012	0.0264606	0.0303497	0.0271776	0.0516248					0.691938	1.05712	1.35729	1.31121	0.798293	0.767944	0.838347	0.671716	0.468458	1.04472	0.714949	1.4516	1.12133	0.588403	0.856062	0.780298							0.200082	0.212961	0.192319	0.523864	0.116338	0.27414
0.2971		0.00225587	0.00498978	0.00216866	0.0136594	0.00442299	0.00687393	0.0517846	0.0433944	0.0793111	0.028811	0.0491138	0.0222285	0.0270612	0.0308656	0.0236972	0.0573187					0.644648	0.910206	1.30026	1.20571	0.668333	0.660777	0.676964	0.631961	0.399779	0.93677	0.701109	1.32367	1.08021	0.524196	0.780846	0.694908							0.18279	0.17309	0.202158	0.465598	0.097029	0.272796
0.3962		0.00212229	0.00594417	0.00177155	0.00963587	0.0020795	0.0123636	0.0499995	0.0367809	0.0748787	0.0298855	0.0518805	0.0202594	0.0254446	0.0296021	0.020026	0.0541873					0.580479	0.784884	1.18474	1.07041	0.537014	0.501282	0.544482	0.540523	0.315149	0.779301	0.667779	1.18645	0.990665	0.446136	0.709735	0.585812							0.159124	0.141767	0.20129	0.393343	0.0787837	0.238675
0.4952		0.000685055	0.00466724	0.0025176	0.00986943	0.00217686	0.0136308	0.0496678	0.0348079	0.066855	0.0272202	0.0545006	0.0180514	0.0241216	0.0288081	0.0189892	0.0522112					0.494313	0.644713	0.982822	0.857622	0.400241	0.450447	0.483929	0.435632	0.254428	0.585539	0.640544	1.01099	0.921576	0.414713	0.619966	0.49027							0.14348	0.138879	0.182345	0.359512	0.0746266	0.21758
0.5942		0.000623151	0.00422469	0.00399692	0.0105844	0.00301219	0.0153043	0.0476218	0.0378232	0.0672183	0.0256087	0.0539638	0.0185928	0.025151	0.0252934	0.0242244	0.0510506					0.427353	0.517967	0.796341	0.674269	0.282739	0.34335	0.410533	0.390656	0.212079	0.428497	0.528812	0.767056	0.854592	0.317848	0.520875	0.373671							0.144591	0.132642	0.146004	0.343185	0.0772028	0.19121
0.6933		0.00330627	0.00522326	0.00254119	0.00767789	0.00244733	0.0133632	0.0468141	0.0345873	0.0567617	0.0296262	0.0502779	0.0202232	0.0200455	0.0290789	0.0206114	0.053434					0.38503	0.382881	0.580824	0.499624	0.209506	0.282377	0.314154	0.317239	0.162507	0.340323	0.488995	0.526362	0.704741	0.248525	0.462765	0.328553							0.135319	0.140231	0.128583	0.336313	0.0901897	0.178936
0.7923		0.00154088	0.00626499	0.00385326	0.00914768	0.00368939	0.0127553	0.0491913	0.0300151	0.0560516	0.0260703	0.0506734	0.0152127	0.0206341	0.0301599	0.020512	0.055762					0.388173	0.318873	0.439234	0.371951	0.165297	0.250793	0.241572	0.265307	0.141332	0.284247	0.447933	0.314433	0.583924	0.246815	0.388211	0.267477							0.134227	0.14441	0.127714	0.321062	0.0885012	0.156502
0.8914		0.0016805	0.00831441	0.00517072	0.00912482	0.00237568	0.0121659	0.048015	0.0243538	0.0650643	0.0284645	0.0466848	0.014951	0.0223318	0.0305021	0.0226034	0.06194					0.35545	0.272773	0.359447	0.308408	0.137247	0.244065	0.19617	0.247085	0.120588	0.273328	0.351041	0.175743	0.438651	0.214886	0.296015	0.224876							0.127063	0.145769	0.120753	0.27463	0.122889	0.154626
0.9904		0.00318957	0.00650913	0.00240764	0.0119094	0.00378382	0.0122938	0.0390305	0.0254821	0.0631525	0.0245259	0.0479538	0.0158076	0.0231586	0.0297867	0.0239996	0.0644262					0.296646	0.262491	0.345756	0.269127	0.137018	0.24623	0.147024	0.222409	0.117437	0.249954	0.255148	0.10537	0.321827	0.229184	0.282115	0.183391							0.122154	0.146432	0.111172	0.227112	0.127876	0.150612
1.0895		0.00400266	0.00843717	0.00420932	0.00895092	0.00505438	0.010036	0.0388597	0.0234028	0.0593337	0.0249821	0.0474079	0.0182841	0.0212627	0.0301645	0.0241317	0.0682168					0.296201	0.259532	0.334645	0.266216	0.115052	0.232502	0.129581	0.178129	0.106785	0.234684	0.192535	0.0789586	0.219167	0.227758	0.262926	0.172731							0.116075	0.139103	0.102466	0.188242	0.125606	0.139107
1.1885		0.00312613	0.00742535	0.00584077	0.0111377	0.00252914	0.011405	0.0449942	0.026308	0.0752838	0.0264418	0.0515738	0.0164716	0.0207762	0.0351478	0.0247841	0.0674128					0.290497	0.195714	0.325338	0.25088	0.0859506	0.222211	0.123927	0.179375	0.0937784	0.246851	0.15429	0.0620658	0.171101	0.186635	0.217696	0.168803							0.117517	0.115727	0.108831	0.183633	0.128302	0.14536
1.2875		0.00543251	0.00748776	0.00307133	0.00841062	0.00438431	0.0115332	0.0438195	0.0258392	0.0791684	0.0279773	0.0586315	0.0185475	0.0197945	0.0329051	0.0258497	0.0647603					0.276845	0.123575	0.348832	0.223409	0.0693898	0.274024	0.142954	0.193969	0.0795279	0.27463	0.142567	0.0425027	0.130218	0.205694	0.197827	0.171509							0.112285	0.100432	0.11882	0.178626	0.131791	0.141573
1.3866		0.00614995	0.00722471	0.00346085	0.0101974	0.00368544	0.0117277	0.0468873	0.0224859	0.0718454	0.0266678	0.0582123	0.0186228	0.0195097	0.0350483	0.0285468	0.060483					0.26443	0.0930107	0.373165	0.216693	0.060614	0.295798	0.137744	0.15646	0.0720759	0.288863	0.139051	0.0321761	0.103317	0.174108	0.183461	0.162972							0.093647	0.093987	0.137286	0.187522	0.134693	0.13372
1.4856		0.00632081	0.00741486	0.00444251	0.0125709	0.00387229	0.0121327	0.0442512	0.023805	0.0699188	0.0284499	0.0641193	0.0187175	0.0197731	0.0330401	0.0231573	0.0677494					0.233691	0.0706775	0.415903	0.197386	0.0567596	0.323824	0.131422	0.150097	0.0743272	0.269526	0.128885	0.0302922	0.0866318	0.171141	0.167418	0.16818							0.0839423	0.0941313	0.151166	0.210181	0.13099	0.136856
1.5847		0.00584397	0.0108597	0.00344806	0.0115351	0.00569862	0.0112034	0.0441521	0.0242018	0.0580138	0.0260898	0.0660801	0.0193645	0.0224976	0.0308109	0.0258822	0.060559					0.209486	0.0764375	0.436702	0.174443	0.0544432	0.295401	0.125888	0.12713	0.0652864	0.190039	0.101338	0.0335881	0.0821824	0.165547	0.161099	0.140454							0.0797183	0.0900598	0.143712	0.218097	0.100617	0.137779
1.6837		0.00595024	0.0105076	0.00250654	0.0122842	0.0049601	0.0118869	0.0434105	0.020867	0.0458455	0.0265872	0.0606848	0.0226076	0.0244457	0.0301222	0.0243973	0.0613253					0.197442	0.0918857	0.424038	0.16968	0.0542771	0.334241	0.146068	0.103012	0.0586176	0.111892	0.104693	0.0370229	0.0499745	0.182677	0.182431	0.147613							0.0862154	0.0925902	0.141894	0.22893	0.0787135	0.138055
1.7828		0.00392275	0.0110756	0.00310491	0.010017	0.00537483	0.0134376	0.0484052	0.0204487	0.0415059	0.0217256	0.0612134	0.0239715	0.0214407	0.0311484	0.0252368	0.060516					0.164907	0.0973783	0.36012	0.164532	0.0606575	0.32618	0.146806	0.0957022	0.0536586	0.0706801	0.11066	0.0422905	0.0401488	0.184653	0.15918	0.154469							0.0932179	0.0915657	0.147436	0.209277	0.0749978	0.140114
1.8818		0.00253061	0.015477	0.00308269	0.0100908	0.00495337	0.0110344	0.0501787	0.0218777	0.0517965	0.0221236	0.0568233	0.0238663	0.0234799	0.0265723	0.0255592	0.0586598					0.154082	0.111436	0.263535	0.152637	0.0782962	0.37794	0.146277	0.0891943	0.0463006	0.0371173	0.102058	0.0490725	0.0363676	0.212484	0.149041	0.144784							0.0914143	0.0989763	0.143017	0.191167	0.0740546	0.138749
1.9809		0.00417072	0.0159698	0.0052425	0.00875132	0.00620582	0.012243	0.0505914	0.0226725	0.0470929	0.0200861	0.0517165	0.018299	0.026874	0.028881	0.026003	0.0545522					0.159809	0.112615	0.211694	0.156395	0.103521	0.419706	0.15517	0.0906044	0.0441121	0.024796	0.0896134	0.0580566	0.0318371	0.25713	0.143603	0.138954							0.107403	0.108391	0.127649	0.182358	0.0808557	0.136622
2.0799		0.00369073	0.0178026	0.0036564	0.00564257	0.00590636	0.00799759	0.0503843	0.0205293	0.0447122	0.0222066	0.0510792	0.0217324	0.0272213	0.0276384	0.0313271	0.0529305					0.148703	0.112032	0.200705	0.148049	0.12748	0.387814	0.179194	0.0807151	0.045495	0.0218416	0.0939099	0.0531512	0.0227066	0.252324	0.138331	0.125694							0.124798	0.112897	0.126337	0.192378	0.0866535	0.160211
2.1789		0.00225245	0.0207889	0.00330513	0.0042185	0.00413113	0.00951774	0.0500358	0.0169706	0.0460613	0.0256463	0.0456322	0.0187875	0.0268167	0.0267841	0.0290862	0.047421					0.147338	0.114419	0.192596	0.128756	0.154965	0.367541	0.195928	0.0708208	0.0364408	0.02038	0.0822147	0.0629767	0.0254256	0.25693	0.121674	0.122151							0.118291	0.111437	0.134531	0.191156	0.0996656	0.158565
2.278		0.00460942	0.018094	0.00333639	0.00368903	0.00493809	0.0154478	0.0472566	0.0188137	0.0477298	0.024204	0.0486609	0.0211193	0.0275947	0.0282572	0.0314259	0.0481176					0.13127	0.11999	0.157689	0.126472	0.174634	0.399903	0.181231	0.0624885	0.0364497	0.0216482	0.06003	0.0745178	0.0231623	0.25544	0.121986	0.117633							0.110908	0.108594	0.117443	0.162747	0.0901387	0.160286
2.377		0.00148823	0.0172906	0.00229905	0.0103966	0.00483914	0.00957061	0.0550789	0.01461	0.0509566	0.0310279	0.0431385	0.02871	0.0278076	0.0267368	0.0266455	0.0544847					0.136077	0.112767	0.160868	0.127498	0.18761	0.386501	0.181599	0.0691458	0.0316474	0.0202037	0.084638	0.0904997	0.020984	0.233111	0.124398	0.132845							0.100731	0.111211	0.0990686	0.168485	0.0901028	0.169044
2.4761		0.0010739	0.0144176	0.0042682	0.00736676	0.00451369	0.00918487	0.0477869	0.0149164	0.0550429	0.0328117	0.0359579	0.0354312	0.0340098	0.0278668	0.0236315	0.0532466					0.155377	0.114781	0.15012	0.12573	0.185639	0.345034	0.171853	0.0624052	0.0403794	0.023815	0.0816091	0.119274	0.0212312	0.247513	0.0870719	0.119995							0.091137	0.11444	0.102511	0.182826	0.0887741	0.171313
2.5751		0.00363135	0.016553	0.00599731	0.00657929	0.00599177	0.0107772	0.0402163	0.015421	0.0540772	0.0289059	0.0301112	0.0388934	0.031087	0.0292152	0.0259123	0.0555154					0.144402	0.106074	0.13699	0.12213	0.166563	0.32405	0.167607	0.0498832	0.044488	0.0244378	0.0598574	0.142667	0.0162835	0.281672	0.0915663	0.162603							0.077552	0.115496	0.101486	0.196256	0.0802573	0.184271
2.6742		0.00256218	0.0119064	0.0072932	0.00627111	0.00760963	0.0107186	0.0358943	0.014352	0.0517236	0.0321429	0.0328609	0.042874	0.0350187	0.0264966	0.0245471	0.0574974					0.147146	0.0983894	0.13543	0.112219	0.160169	0.356392	0.179262	0.0521295	0.0503466	0.0274121	0.0686359	0.171229	0.023228	0.280988	0.0775239	0.161874							0.0734119	0.111611	0.0969188	0.213172	0.0862098	0.185324
2.7732		0.00387507	0.0113282	0.0071224	0.0101774	0.00523956	0.00997334	0.0418063	0.013754	0.0467049	0.0296658	0.0385494	0.0493538	0.0377232	0.0239172	0.0276738	0.0561432					0.165629	0.0924594	0.130538	0.104386	0.142571	0.406078	0.204516	0.0521064	0.0451952	0.0214577	0.0657076	0.167644	0.021544	0.291229	0.0758796	0.162915							0.0818196	0.10598	0.0987871	0.234197	0.0967827	0.205578
2.8722		0.00168677	0.0123262	0.006097	0.0125081	0.00685837	0.00936228	0.0385017	0.0144395	0.0513804	0.0307194	0.0328411	0.0577132	0.0464128	0.0271996	0.0253141	0.0590111					0.175019	0.0858081	0.110624	0.103283	0.15028	0.495843	0.22861	0.0684986	0.0608958	0.0219127	0.0682661	0.163781	0.0286043	0.299951	0.0828515	0.147638							0.106566	0.093114	0.101261	0.253547	0.098685	0.192336
2.9713		0.00121821	0.0108978	0.00651395	0.0125805	0.00724836	0.0121311	0.0395589	0.0187728	0.0423922	0.0279129	0.0288036	0.0510335	0.0546183	0.030224	0.0250888	0.0559551					0.198099	0.0943302	0.0865942	0.115282	0.151418	0.494557	0.229255	0.0573842	0.0517609	0.01918	0.0612874	0.157255	0.0442235	0.309605	0.0836681	0.133681							0.132337	0.0838374	0.102027	0.194271	0.0974999	0.190508
3.0703		0.00136309	0.00902053	0.00502156	0.0114278	0.00574895	0.00951247	0.0409932	0.0196482	0.0432859	0.0284509	0.0337542	0.0512312	0.0734415	0.0338144	0.0262139	0.0528072					0.213248	0.0859314	0.0775761	0.128486	0.171161	0.495486	0.216459	0.0566775	0.0584162	0.0199563	0.04519	0.148509	0.0641106	0.289341	0.0903934	0.131065							0.157548	0.0895906	0.106506	0.171691	0.098743	0.185166
3.1694		0.00297614	0.00629714	0.0033068	0.0102787	0.00461722	0.0072804	0.0372712	0.0214666	0.0411229	0.0279442	0.0338271	0.0479051	0.0828327	0.0312788	0.0220722	0.0530756					0.235549	0.0751049	0.0785966	0.146042	0.173747	0.479492	0.192641	0.0552245	0.0521056	0.0199733	0.0669096	0.151636	0.0854846	0.276917	0.0846931	0.133607							0.165909	0.0898064	0.109541	0.16153	0.0855543	0.177632
3.2684		0.00245837	0.00610458	0.0057996	0.0110313	0.00714111	0.00672042	0.033279	0.0231123	0.0478056	0.0272899	0.0421609	0.0413639	0.0911617	0.0335584	0.0234429	0.0572869					0.281005	0.0775382	0.0815139	0.151885	0.140353	0.340531	0.155345	0.0467585	0.0679404	0.0228994	0.0637596	0.169316	0.101691	0.274434	0.0708041	0.11127							0.176624	0.0900295	0.122685	0.167456	0.0774999	0.18152
3.3675		0.00024601	0.00554615	0.00581932	0.0127856	0.00410015	0.00530007	0.0399055	0.0280818	0.0518773	0.02314	0.0423404	0.0408814	0.0807057	0.0382719	0.0188884	0.058714					0.350235	0.0708607	0.0829522	0.153602	0.10108	0.270017	0.137461	0.0798392	0.0889089	0.0291695	0.0717394	0.193298	0.0968012	0.277893	0.0453666	0.103881							0.158909	0.0880859	0.119448	0.180523	0.0819173	0.164051
3.4665		0.00063348	0.00399533	0.00611943	0.0125392	0.00507239	0.00546412	0.0344735	0.0292529	0.0512421	0.0238731	0.0467401	0.0451728	0.0787356	0.0362978	0.0183638	0.0596279					0.411787	0.0667323	0.0836732	0.161057	0.0690332	0.272418	0.156355	0.0786207	0.0900188	0.0410784	0.0754034	0.24526	0.100725	0.278905	0.0438538	0.0951069							0.142102	0.0862951	0.118154	0.17571	0.0986765	0.158356
3.5655		0.00160721	0.00427695	0.00566351	0.0109359	0.00670561	0.00753747	0.0327594	0.0324638	0.0456447	0.0262289	0.0489187	0.0413804	0.0570284	0.0345025	0.0216759	0.056396					0.460892	0.0654316	0.0897333	0.161165	0.0514843	0.271759	0.16481	0.0877917	0.0957522	0.0671142	0.101708	0.333539	0.0588771	0.305626	0.0383454	0.079551							0.137944	0.092349	0.127032	0.148097	0.108107	0.159309
3.6646		0.00106509	0.00547858	0.00807307	0.0109313	0.00745272	0.00905869	0.0361627	0.0416916	0.0481328	0.0238673	0.0522508	0.0409446	0.0419622	0.0365551	0.015972	0.0586651					0.491804	0.0769009	0.0784561	0.169356	0.0483241	0.278515	0.171123	0.0776284	0.0752805	0.0801094	0.0935904	0.439454	0.0330923	0.333124	0.0375835	0.0763938							0.148077	0.0982149	0.149768	0.146943	0.0863049	0.139763
3.7636		0.00158133	0.00635766	0.00603958	0.00947458	0.00736113	0.00757221	0.0417519	0.0503913	0.0476108	0.0211461	0.0492494	0.0400682	0.0305649	0.0371878	0.0179082	0.0567392					0.528194	0.0696291	0.0735533	0.169474	0.0415081	0.277397	0.150314	0.0818948	0.0689519	0.0746241	0.101461	0.471817	0.0231082	0.344672	0.0315489	0.073983							0.15365	0.0968545	0.157919	0.142549	0.0764388	0.122647
3.8627		0.000791727	0.00547669	0.00392758	0.0094686	0.00754295	0.00718294	0.0377389	0.0633597	0.042413	0.0151417	0.0536289	0.0400003	0.0278395	0.0353366	0.0132506	0.0554587					0.556832	0.0693992	0.0663728	0.169798	0.0458007	0.275293	0.125215	0.105742	0.071051	0.0565873	0.102138	0.482802	0.0197171	0.331661	0.0286494	0.0666109							0.16953	0.0954104	0.140898	0.139977	0.0764587	0.140538
3.9617		0.00203584	0.00555595	0.00144892	0.009916	0.0116147	0.0082503	0.0389487	0.061442	0.0545125	0.0189067	0.0580955	0.0410302	0.0296156	0.0352106	0.0142404	0.0608692					0.540576	0.0766673	0.0588596	0.181372	0.0364506	0.315379	0.106674	0.112202	0.0714807	0.0402339	0.101647	0.440391	0.0200261	0.349721	0.0317517	0.0743274							0.199648	0.095876	0.126948	0.13148	0.0732402	0.136407
4.0608		0.00130818	0.004284	0.00305851	0.00802387	0.0109879	0.00685331	0.0471474	0.0590477	0.0459351	0.0173484	0.0511932	0.0465694	0.0304154	0.0347011	0.0182065	0.0599048					0.550768	0.0798314	0.0584936	0.188112	0.0365595	0.291415	0.102325	0.107524	0.0908379	0.0214435	0.0813708	0.364164	0.0178787	0.367836	0.0272024	0.0819536							0.205187	0.0984574	0.109316	0.122554	0.0757151	0.137221
4.1598		0.0038356	0.00514778	0.00182249	0.0101332	0.0101477	0.00495908	0.0467355	0.0497395	0.0450396	0.0172796	0.0501445	0.04001	0.0316246	0.0367412	0.0155335	0.05966					0.573702	0.0801416	0.0546002	0.184729	0.0365431	0.27599	0.127617	0.114095	0.12744	0.0150056	0.0775188	0.270541	0.0195935	0.32368	0.0359502	0.0897357							0.198546	0.096903	0.112351	0.130423	0.0720047	0.129734
4.2588		0.00504816	0.00815847	0.00358009	0.00790615	0.00985121	0.00951063	0.0440958	0.0488754	0.0493432	0.0168935	0.0527996	0.0381376	0.0355716	0.037782	0.0189713	0.0547132					0.54997	0.0763608	0.0573585	0.185495	0.0377517	0.229538	0.149254	0.120451	0.133764	0.0163079	0.0611805	0.195602	0.0177358	0.299517	0.0321957	0.0796412							0.190211	0.0943992	0.115565	0.133822	0.0691244	0.121873
4.3579		0.00538305	0.0101812	0.00395955	0.00676299	0.00805833	0.00650451	0.0438488	0.0450438	0.0579208	0.0152332	0.0457869	0.0352086	0.039097	0.0363543	0.017655	0.061306					0.522702	0.0761141	0.0525407	0.170871	0.0452808	0.202156	0.152855	0.11885	0.134059	0.0149572	0.0396979	0.141745	0.0174306	0.269633	0.0284192	0.0748276							0.183598	0.0929406	0.124575	0.121228	0.0795964	0.134414
4.4569		0.00568486	0.0135126	0.00259062	0.00439368	0.00723162	0.00774071	0.0436162	0.0442979	0.0546105	0.0171539	0.0443069	0.0325633	0.0393464	0.0364714	0.0143119	0.0592325					0.484323	0.0772822	0.0578835	0.15991	0.0416769	0.220864	0.148974	0.111506	0.135295	0.0148663	0.0469588	0.1175	0.02446	0.266926	0.0308254	0.0898423							0.199758	0.0990309	0.144944	0.120754	0.070577	0.140996
4.556		0.00522203	0.0202569	0.00249814	0.00799326	0.00718993	0.0113516	0.0381358	0.0501787	0.0506271	0.0152219	0.0474684	0.0302339	0.0381061	0.0343043	0.014398	0.0581728					0.387854	0.0776952	0.0641507	0.173168	0.0479593	0.216762	0.133013	0.134253	0.125099	0.0154151	0.0672007	0.084047	0.0230387	0.258607	0.0407844	0.101856							0.201993	0.108095	0.167529	0.117091	0.0662848	0.149826
4.655		0.00250428	0.029705	0.00252667	0.0123586	0.00498885	0.0105375	0.0368439	0.0504871	0.0530515	0.0134745	0.0419708	0.0248844	0.0403798	0.0344075	0.0181312	0.0619867					0.312278	0.0957001	0.0642579	0.17055	0.0485445	0.217423	0.110752	0.130359	0.0946198	0.0177041	0.0622137	0.0663384	0.0262792	0.235027	0.0247469	0.116674							0.2073	0.106839	0.177935	0.120963	0.0711717	0.159625
[truncated: 10 more columns]

## Sheet: 3
	Dis	DNA	Dis	Tub	Dis	GFP			Dis	DNA	Dis	Tub	Dis	GFP			Dis	DNA	Dis	Tub	Dis	GFP			Dis	DNA	Dis	Tub	Dis	GFP			Dis	DNA	Dis	Tub	Dis	GFP			Dis	DNA	Dis	Tub	Dis	GFP			Dis
	0	0.3186	0	1.32301	0	2.4229			0	0.1797	0	1.2018	0	3.6559			0	0.0862	0	0.2024	0	2.8991			0	0.1955	0	0.9664	0	4.2306			0	0.4531	0	2.8115	0	8.0256			0	0.2027	0	0.98049	0	3.3884			0
	0.099	0.387	0.099	1.6269	0.099	2.6106			0.099	0.1541	0.099	1.02444	0.099	4.0017			0.099	0.1311	0.099	0.3708	0.099	3.0154			0.099	0.2133	0.099	0.77417	0.099	4.5797			0.099	0.2785	0.099	3.0611	0.099	8.4545			0.099	0.4304	0.099	1.05246	0.099	3.4714			0.099
	0.1981	0.2456	0.1981	2.02384	0.1981	3.2048			0.1981	0.2157	0.1981	0.73582	0.1981	4.386			0.1981	0.2694	0.1981	0.2647	0.1981	2.7975			0.1981	0.1195	0.1981	0.85076	0.1981	4.3535			0.1981	0.2122	0.1981	3.747	0.1981	7.721			0.1981	0.4429	0.1981	1.29822	0.1981	3.7984			0.1981
	0.2971	0.2565	0.2971	1.52135	0.2971	4.2463			0.2971	0.2146	0.2971	0.61646	0.2971	4.6713			0.2971	0.216	0.2971	0.2411	0.2971	2.6169			0.2971	0.1423	0.2971	0.88261	0.2971	3.9348			0.2971	0.1791	0.2971	3.7033	0.2971	7.243			0.2971	0.3315	0.2971	1.53026	0.2971	4.2313			0.2971
	0.3962	0.2135	0.3962	1.24101	0.3962	3.9638			0.3962	0.2757	0.3962	0.57435	0.3962	3.7826			0.3962	0.0859	0.3962	0.1025	0.3962	2.4602			0.3962	0.0875	0.3962	0.95123	0.3962	3.8684			0.3962	0.1519	0.3962	3.5481	0.3962	6.9315			0.3962	0.3612	0.3962	1.55404	0.3962	4.2144			0.3962
	0.4952	0.3	0.4952	1.49342	0.4952	3.4527			0.4952	0.1674	0.4952	0.64908	0.4952	3.3086			0.4952	0.026	0.4952	0.1837	0.4952	2.3275			0.4952	0.0928	0.4952	1.10594	0.4952	3.9087			0.4952	0.2218	0.4952	3.3701	0.4952	7.1816			0.4952	0.1778	0.4952	1.70156	0.4952	4.5915			0.4952
	0.5943	0.2918	0.5943	1.19294	0.5943	2.6477			0.5943	0.1032	0.5943	0.48397	0.5943	3.1143			0.5943	0.0075	0.5943	0.0866	0.5943	1.8608			0.5943	0.0816	0.5943	1.15628	0.5943	4.296			0.5943	0.2412	0.5943	2.679	0.5943	8.288			0.5943	0.2267	0.5943	1.91597	0.5943	4.7054			0.5943
	0.6933	0.3262	0.6933	1.27651	0.6933	2.2868			0.6933	0.1879	0.6933	0.44251	0.6933	3.6533			0.6933	0.0584	0.6933	0.0773	0.6933	2.2004			0.6933	0.2313	0.6933	1.14031	0.6933	4.5781			0.6933	0.1978	0.6933	2.1413	0.6933	7.8327			0.6933	0.2031	0.6933	2.11651	0.6933	4.6814			0.6933
	0.7923	0.3028	0.7923	1.12789	0.7923	1.8699			0.7923	0.1359	0.7923	0.54771	0.7923	4.1989			0.7923	0.0725	0.7923	0.3733	0.7923	2.5566			0.7923	0.2703	0.7923	1.17127	0.7923	4.4532			0.7923	0.248	0.7923	2.1861	0.7923	7.4181			0.7923	0.1501	0.7923	2.25598	0.7923	4.3844			0.7923
	0.8914	0.2744	0.8914	0.95404	0.8914	2.1198			0.8914	0.1522	0.8914	0.78951	0.8914	4.2848			0.8914	0.0332	0.8914	0.3953	0.8914	2.8457			0.8914	0.4296	0.8914	1.29336	0.8914	3.9755			0.8914	0.3052	0.8914	2.1495	0.8914	7.3563			0.8914	0.3048	0.8914	2.2776	0.8914	3.996			0.8914
	0.9904	0.2838	0.9904	0.85439	0.9904	1.8889			0.9904	0.2236	0.9904	0.89623	0.9904	4.0655			0.9904	0.0782	0.9904	0.746	0.9904	3.7183			0.9904	0.2233	0.9904	1.17109	0.9904	4.1895			0.9904	0.3034	0.9904	2.372	0.9904	6.5485			0.9904	0.4781	0.9904	2.05199	0.9904	3.7854			0.9904
	1.0895	0.1595	1.0895	0.64078	1.0895	1.8577			1.0895	0.2777	1.0895	1.10051	1.0895	4.2043			1.0895	0.1343	1.0895	1.5301	1.0895	3.933			1.0895	0.1041	1.0895	1.23976	1.0895	4.4174			1.0895	0.2495	1.0895	2.6361	1.0895	5.4298			1.0895	0.5046	1.0895	2.31909	1.0895	3.8837			1.0895
	1.1885	0.0494	1.1885	0.64358	1.1885	1.5332			1.1885	0.2349	1.1885	1.075	1.1885	4.2601			1.1885	0.1471	1.1885	1.4904	1.1885	3.7208			1.1885	0.1544	1.1885	1.28521	1.1885	4.9228			1.1885	0.331	1.1885	2.3062	1.1885	5.1328			1.1885	0.603	1.1885	2.48546	1.1885	4.1226			1.1885
	1.2876	0.0686	1.2876	0.72144	1.2876	1.5916			1.2876	0.1025	1.2876	1.3224	1.2876	4.107			1.2876	0.1233	1.2876	1.4596	1.2876	3.8915			1.2876	0.1409	1.2876	1.10943	1.2876	5.2498			1.2876	0.4134	1.2876	2.1779	1.2876	5.5723			1.2876	0.4913	1.2876	2.51544	1.2876	4.1981			1.2876
	1.3866	0.078	1.3866	0.47149	1.3866	1.5973			1.3866	0.2278	1.3866	0.86306	1.3866	3.8432			1.3866	0.085	1.3866	1.412	1.3866	3.6473			1.3866	0.1136	1.3866	1.46077	1.3866	5.0193			1.3866	0.4081	1.3866	2.1457	1.3866	6.481			1.3866	0.3509	1.3866	2.33131	1.3866	4.1593			1.3866
	1.4856	0.1221	1.4856	0.43096	1.4856	1.2474			1.4856	0.1247	1.4856	0.647	1.4856	3.7546			1.4856	0.0926	1.4856	1.5025	1.4856	3.0936			1.4856	0.2705	1.4856	1.31877	1.4856	4.8211			1.4856	0.3499	1.4856	2.2417	1.4856	7.4774			1.4856	0.3229	1.4856	2.26498	1.4856	3.6842			1.4856
	1.5847	0.145	1.5847	0.44011	1.5847	1.3022			1.5847	0.0909	1.5847	0.73325	1.5847	3.6087			1.5847	0.0507	1.5847	1.3092	1.5847	2.7976			1.5847	0.2445	1.5847	0.98503	1.5847	4.6977			1.5847	0.3266	1.5847	2.3172	1.5847	8.0352			1.5847	0.3534	1.5847	1.83988	1.5847	3.6382			1.5847
	1.6837	0.0728	1.6837	0.49765	1.6837	1.4767			1.6837	0.1991	1.6837	0.66697	1.6837	3.8804			1.6837	0.0458	1.6837	0.9777	1.6837	2.6666			1.6837	0.2246	1.6837	0.85412	1.6837	4.6037			1.6837	0.4639	1.6837	2.5102	1.6837	8.0864			1.6837	0.2701	1.6837	1.4364	1.6837	3.6943			1.6837
	1.7828	0.1001	1.7828	0.29173	1.7828	1.3342			1.7828	0.1351	1.7828	0.53407	1.7828	4.0107			1.7828	0.166	1.7828	0.5367	1.7828	2.2196			1.7828	0.184	1.7828	0.86797	1.7828	4.7652			1.7828	0.3377	1.7828	2.5457	1.7828	8.0929			1.7828	0.2984	1.7828	1.36799	1.7828	3.7215			1.7828
	1.8818	0.1775	1.8818	0.38492	1.8818	1.5204			1.8818	0.1307	1.8818	0.52246	1.8818	4.1993			1.8818	0.2892	1.8818	0.2723	1.8818	2.4583			1.8818	0.1209	1.8818	0.72302	1.8818	4.3339			1.8818	0.4862	1.8818	2.4678	1.8818	8.1217			1.8818	0.2698	1.8818	1.14847	1.8818	3.7565			1.8818
	1.9809	0.1576	1.9809	0.27495	1.9809	1.7238			1.9809	0.046	1.9809	0.49918	1.9809	4.3068			1.9809	0.4122	1.9809	0.2631	1.9809	2.3276			1.9809	0.1422	1.9809	0.72626	1.9809	3.5638			1.9809	0.3314	1.9809	2.2392	1.9809	7.473			1.9809	0.1983	1.9809	0.81513	1.9809	2.9682			1.9809
	2.0799	0.1844	2.0799	0.32794	2.0799	2.0396			2.0799	0.085	2.0799	0.46734	2.0799	4.0458			2.0799	0.3406	2.0799	0.1715	2.0799	2.4251			2.0799	0.1992	2.0799	0.60402	2.0799	3.5827			2.0799	0.3165	2.0799	2.1132	2.0799	8.1247			2.0799	0.1535	2.0799	0.36128	2.0799	2.5462			2.0799
	2.1789	0.1889	2.1789	0.37087	2.1789	1.8801			2.1789	0.1444	2.1789	0.42873	2.1789	4.4655			2.1789	0.3096	2.1789	0.3148	2.1789	2.5093			2.1789	0.1668	2.1789	0.7171	2.1789	3.2206			2.1789	0.2739	2.1789	2.2991	2.1789	8.3871			2.1789	0.3029	2.1789	0.153	2.1789	2.4405			2.1789
	2.278	0.2415	2.278	0.29823	2.278	2.0364			2.278	0.1402	2.278	0.48816	2.278	4.4908			2.278	0.3108	2.278	0.1435	2.278	2.0486			2.278	0.2496	2.278	0.7628	2.278	2.9715			2.278	0.3531	2.278	2.3872	2.278	7.0076			2.278	0.3807	2.278	0.07063	2.278	2.3178			2.278
	2.377	0.2664	2.377	0.15873	2.377	2.2353			2.377	0.1719	2.377	0.63015	2.377	4.5798			2.377	0.4408	2.377	0.1194	2.377	1.8396			2.377	0.2425	2.377	0.64412	2.377	2.8651			2.377	0.3014	2.377	2.2743	2.377	6.6738			2.377	0.3696	2.377	0.05981	2.377	2.1325			2.377
	2.4761	0.327	2.4761	0.17425	2.4761	2.0912			2.4761	0.1455	2.4761	0.92735	2.4761	4.5493			2.4761	0.3256	2.4761	0.0462	2.4761	1.8872			2.4761	0.2542	2.4761	0.58802	2.4761	2.9642			2.4761	0.3407	2.4761	2.3951	2.4761	6.8018			2.4761	0.3753	2.4761	0.02604	2.4761	1.8969			2.4761
	2.5751	0.4544	2.5751	0.16734	2.5751	2.092			2.5751	0.1603	2.5751	1.19956	2.5751	4.5632			2.5751	0.4052	2.5751	0.015	2.5751	1.6199			2.5751	0.2176	2.5751	0.36952	2.5751	2.5808			2.5751	0.4118	2.5751	2.5293	2.5751	7.3513			2.5751	0.3796	2.5751	0.04991	2.5751	1.6607			2.5751
	2.6742	0.4098	2.6742	0.2918	2.6742	1.6925			2.6742	0.1095	2.6742	1.5399	2.6742	5.6495			2.6742	0.3533	2.6742	0.0324	2.6742	1.5897			2.6742	0.2624	2.6742	0.40327	2.6742	2.3207			2.6742	0.2437	2.6742	2.775	2.6742	7.3866			2.6742	0.2489	2.6742	0.19151	2.6742	1.9036			2.6742
	2.7732	0.4599	2.7732	0.35026	2.7732	1.7052			2.7732	0.0752	2.7732	1.55229	2.7732	7.0387			2.7732	0.3078	2.7732	0.0509	2.7732	1.7617			2.7732	0.3636	2.7732	0.48416	2.7732	2.0193			2.7732	0.2542	2.7732	3.1322	2.7732	7.1367			2.7732	0.2101	2.7732	0.07875	2.7732	2.1764			2.7732
	2.8722	0.5331	2.8722	0.3886	2.8722	1.6879			2.8722	0.1618	2.8722	1.04117	2.8722	7.5076			2.8722	0.3518	2.8722	0.0831	2.8722	2.0441			2.8722	0.2851	2.8722	0.37868	2.8722	1.9559			2.8722	0.1791	2.8722	2.8956	2.8722	6.6349			2.8722	0.2927	2.8722	0.07489	2.8722	2.6585			2.8722
	2.9713	0.5473	2.9713	0.39801	2.9713	1.8113			2.9713	0.1683	2.9713	1.26553	2.9713	6.2069			2.9713	0.3108	2.9713	0.0745	2.9713	2.3202			2.9713	0.3566	2.9713	0.21806	2.9713	2.2163			2.9713	0.2355	2.9713	2.3346	2.9713	6.5374			2.9713	0.3067	2.9713	0.05937	2.9713	2.649			2.9713
	3.0703	0.474	3.0703	0.46286	3.0703	1.9516			3.0703	0.1341	3.0703	1.31114	3.0703	5.2966			3.0703	0.1494	3.0703	0.2263	3.0703	1.813			3.0703	0.2553	3.0703	0.36448	3.0703	2.1924			3.0703	0.2991	3.0703	2.4359	3.0703	7.5583			3.0703	0.287	3.0703	0.01469	3.0703	2.3691			3.0703
	3.1694	0.6463	3.1694	0.25057	3.1694	2.125			3.1694	0.1581	3.1694	1.77816	3.1694	4.6108			3.1694	0.134	3.1694	0.1556	3.1694	1.6893			3.1694	0.3406	3.1694	0.31796	3.1694	2.0957			3.1694	0.1649	3.1694	2.4093	3.1694	7.9533			3.1694	0.2524	3.1694	0.04361	3.1694	2.0519			3.1694
	3.2684	0.6427	3.2684	0.25279	3.2684	2.4914			3.2684	0.1406	3.2684	1.86068	3.2684	4.5833			3.2684	0.0416	3.2684	0.1326	3.2684	1.7162			3.2684	0.4025	3.2684	0.32073	3.2684	2.539			3.2684	0.1641	3.2684	2.2334	3.2684	8.1406			3.2684	0.1465	3.2684	0.08265	3.2684	2.0027			3.2684
	3.3675	0.5712	3.3675	0.19081	3.3675	2.5181			3.3675	0.1525	3.3675	1.84737	3.3675	4.8904			3.3675	0.0339	3.3675	0.1386	3.3675	1.3693			3.3675	0.2407	3.3675	0.33552	3.3675	2.4702			3.3675	0.2795	3.3675	2.3734	3.3675	8.4438			3.3675	0.1575	3.3675	0.13412	3.3675	2.2817			3.3675
	3.4665	0.452	3.4665	0.17603	3.4665	2.5128			3.4665	0.0992	3.4665	1.79541	3.4665	5.7097			3.4665	0.0096	3.4665	0.11	3.4665	1.0562			3.4665	0.2085	3.4665	0.38915	3.4665	2.2998			3.4665	0.3009	3.4665	2.501	3.4665	9.1765			3.4665	0.2649	3.4665	0.18104	3.4665	2.3226			3.4665
	3.5655	0.3796	3.5655	0.16407	3.5655	2.6034			3.5655	0.1596	3.5655	1.87136	3.5655	7.4841			3.5655	0	3.5655	0.1051	3.5655	1.059			3.5655	0.3152	3.5655	0.45202	3.5655	2.4901			3.5655	0.2176	3.5655	2.3235	3.5655	8.9372			3.5655	0.257	3.5655	0.21314	3.5655	2.1914			3.5655
	3.6646	0.2559	3.6646	0.18529	3.6646	2.1126			3.6646	0.0923	3.6646	2.05	3.6646	7.692			3.6646	0	3.6646	0.1481	3.6646	1.2276			3.6646	0.2833	3.6646	0.2664	3.6646	2.6097			3.6646	0.2929	3.6646	2.2815	3.6646	9.0288			3.6646	0.1687	3.6646	0.24029	3.6646	2.3054			3.6646
	3.7636	0.4032	3.7636	0.09576	3.7636	1.7127			3.7636	0.1144	3.7636	2.2431	3.7636	7.0418			3.7636	0	3.7636	0.0963	3.7636	1.4162			3.7636	0.2941	3.7636	0.44523	3.7636	2.5563			3.7636	0.264	3.7636	2.4157	3.7636	8.5775			3.7636	0.2365	3.7636	0.45842	3.7636	2.6561			3.7636
	3.8627	0.2998	3.8627	0.23203	3.8627	1.6498			3.8627	0.114	3.8627	2.36077	3.8627	7.2874			3.8627	0.0123	3.8627	0.2079	3.8627	1.6037			3.8627	0.2134	3.8627	0.37441	3.8627	2.5034			3.8627	0.3038	3.8627	2.5933	3.8627	8.3719			3.8627	0.2829	3.8627	0.7239	3.8627	3.1926			3.8627
	3.9617	0.3638	3.9617	0.21702	3.9617	1.7971			3.9617	0.1768	3.9617	2.0107	3.9617	7.732			3.9617	0.0346	3.9617	0.1048	3.9617	2.1054			3.9617	0.3371	3.9617	0.4507	3.9617	2.7491			3.9617	0.3174	3.9617	2.2157	3.9617	8.3839			3.9617	0.1491	3.9617	0.83444	3.9617	3.3868			3.9617
	4.0608	0.3745	4.0608	0.19464	4.0608	1.7663			4.0608	0.1162	4.0608	1.86982	4.0608	7.417			4.0608	0.113	4.0608	0.1244	4.0608	2.1754			4.0608	0.2918	4.0608	0.49712	4.0608	3.4314			4.0608	0.2928	4.0608	2.6255	4.0608	8.2937			4.0608	0.184	4.0608	0.90194	4.0608	3.7645			4.0608
	4.1598	0.4319	4.1598	0.26847	4.1598	1.599			4.1598	0.2037	4.1598	1.55491	4.1598	6.5545			4.1598	0.1895	4.1598	0.1219	4.1598	1.9728			4.1598	0.1491	4.1598	0.5141	4.1598	4.0195			4.1598	0.3838	4.1598	2.4751	4.1598	9.2491			4.1598	0.35	4.1598	0.90764	4.1598	3.7663			4.1598
	4.2588	0.4938	4.2588	0.28881	4.2588	1.5499			4.2588	0.2173	4.2588	1.70622	4.2588	5.9946			4.2588	0.2376	4.2588	0.1019	4.2588	1.9525			4.2588	0.2176	4.2588	0.6144	4.2588	3.5643			4.2588	0.4413	4.2588	2.7966	4.2588	9.2177			4.2588	0.3201	4.2588	0.89124	4.2588	3.7778			4.2588
	4.3579	0.5858	4.3579	0.27985	4.3579	1.5636			4.3579	0.2892	4.3579	1.77468	4.3579	6.1795			4.3579	0.3279	4.3579	0.1346	4.3579	2.1325			4.3579	0.2397	4.3579	0.66764	4.3579	3.3756			4.3579	0.2198	4.3579	2.7394	4.3579	7.9554			4.3579	0.3193	4.3579	1.03141	4.3579	3.6287			4.3579
	4.4569	0.5604	4.4569	0.11427	4.4569	1.7284			4.4569	0.1923	4.4569	1.68382	4.4569	6.6241			4.4569	0.1872	4.4569	0.054	4.4569	2.1827			4.4569	0.1372	4.4569	1.19818	4.4569	3.6469			4.4569	0.317	4.4569	2.7456	4.4569	7.9602			4.4569	0.268	4.4569	0.65894	4.4569	3.8434			4.4569
	4.556	0.4848	4.556	0.15243	4.556	1.8439			4.556	0.1956	4.556	1.83651	4.556	7.2993			4.556	0.1607	4.556	0.1742	4.556	2.5378			4.556	0.1677	4.556	1.05121	4.556	3.991			4.556	0.2128	4.556	3.2196	4.556	8.0753			4.556	0.2981	4.556	0.70055	4.556	3.6146			4.556
	4.655	0.4117	4.655	0.12916	4.655	1.7991			4.655	0.183	4.655	1.75499	4.655	7.6324			4.655	0.2011	4.655	0.1939	4.655	2.6096			4.655	0.3176	4.655	1.04297	4.655	4.0838			4.655	0.2723	4.655	2.5659	4.655	7.7022			4.655	0.2764	4.655	0.55576	4.655	3.4768			4.655
	4.7541	0.349	4.7541	0.25723	4.7541	1.9768			4.7541	0.1561	4.7541	1.90579	4.7541	8.1292			4.7541	0.2199	4.7541	0.1435	4.7541	2.4106			4.7541	0.2165	4.7541	0.76321	4.7541	4.0062			4.7541	0.2079	4.7541	2.4955	4.7541	7.8396			4.7541	0.4328	4.7541	0.56765	4.7541	3.4527			4.7541
	4.8531	0.2403	4.8531	0.38481	4.8531	2.1672			4.8531	0.1594	4.8531	1.87489	4.8531	7.7987			4.8531	0.3233	4.8531	0.1969	4.8531	2.0762			4.8531	0.2356	4.8531	1.01104	4.8531	3.9499			4.8531	0.2868	4.8531	2.2596	4.8531	8.5982			4.8531	0.4028	4.8531	0.39415	4.8531	3.4472			4.8531
	4.9521	0.157	4.9521	0.46197	4.9521	2.3884			4.9521	0.078	4.9521	2.42167	4.9521	6.8291			4.9521	0.3651	4.9521	0.2452	4.9521	2.0776			4.9521	0.1833	4.9521	1.18599	4.9521	4.6172			4.9521	0.2727	4.9521	2.5085	4.9521	8.7831			4.9521	0.2935	4.9521	0.43432	4.9521	3.3771			4.9521
	5.0512	0.1328	5.0512	0.56856	5.0512	2.554			5.0512	0.1128	5.0512	2.2622	5.0512	6.6879			5.0512	0.4102	5.0512	0.2329	5.0512	1.9336			5.0512	0.2543	5.0512	1.46625	5.0512	5.3085			5.0512	0.3302	5.0512	2.6658	5.0512	7.9973			5.0512	0.4088	5.0512	0.59191	5.0512	3.5487			5.0512
	5.1502	0.1281	5.1502	0.79444	5.1502	2.8767			5.1502	0.1294	5.1502	2.01647	5.1502	6.8236			5.1502	0.3127	5.1502	0.1255	5.1502	1.7657			5.1502	0.3562	5.1502	1.4455	5.1502	5.275			5.1502	0.3745	5.1502	2.3554	5.1502	7.8902			5.1502	0.3151	5.1502	0.55207	5.1502	3.6294			5.1502
	5.2493	0.1742	5.2493	0.95285	5.2493	3.194			5.2493	0.0301	5.2493	1.92084	5.2493	6.841			5.2493	0.1279	5.2493	0.2756	5.2493	1.8574			5.2493	0.3095	5.2493	1.151	5.2493	4.709			5.2493	0.2559	5.2493	2.3701	5.2493	9.0442			5.2493	0.3528	5.2493	0.55293	5.2493	3.299			5.2493
	5.3483	0.1328	5.3483	1.12407	5.3483	3.1837			5.3483	0.0402	5.3483	1.86516	5.3483	7.2158			5.3483	0.1002	5.3483	0.2883	5.3483	2.1544			5.3483	0.3472	5.3483	1.05489	5.3483	4.1834			5.3483	0.2492	5.3483	2.3825	5.3483	10.5527			5.3483	0.3817	5.3483	0.51553	5.3483	3.3301			5.3483
	5.4474	0.1566	5.4474	1.10955	5.4474	2.6438			5.4474	0.1073	5.4474	1.5827	5.4474	6.8466			5.4474	0.1573	5.4474	0.2193	5.4474	2.3347			5.4474	0.288	5.4474	1.02841	5.4474	4.518			5.4474	0.2132	5.4474	2.5982	5.4474	11.4114			5.4474	0.3389	5.4474	0.37561	5.4474	3.4375			5.4474
	5.5464	0.1425	5.5464	0.85326	5.5464	2.8045			5.5464	0.0913	5.5464	1.42391	5.5464	7.6657			5.5464	0.1788	5.5464	0.1699	5.5464	2.7388			5.5464	0.2533	5.5464	0.86652	5.5464	5.5432			5.5464	0.1618	5.5464	3.0394	5.5464	10.1376			5.5464	0.2439	5.5464	0.27271	5.5464	3.0654			5.5464
	5.6454	0.108	5.6454	0.99707	5.6454	2.9048			5.6454	0.1549	5.6454	1.35011	5.6454	8.3966			5.6454	0.0694	5.6454	0.3165	5.6454	3.1769			5.6454	0.553	5.6454	0.67519	5.6454	5.3559			5.6454	0.1737	5.6454	3.0735	5.6454	8.2148			5.6454	0.2481	5.6454	0.34279	5.6454	3.3142			5.6454
	5.7445	0.1566	5.7445	1.10532	5.7445	3.395			5.7445	0.138	5.7445	1.17746	5.7445	7.3032			5.7445	0.1251	5.7445	0.3483	5.7445	3.5492			5.7445	0.3113	5.7445	0.63435	5.7445	4.4939			5.7445	0.2303	5.7445	3.26	5.7445	8.8177			5.7445	0.3083	5.7445	0.5758	5.7445	3.4329			5.7445
	5.8435	0.0609	5.8435	1.00747	5.8435	3.7401			5.8435	0.1948	5.8435	1.19338	5.8435	6.3162			5.8435	0.2182	5.8435	0.4549	5.8435	3.2601			5.8435	0.3074	5.8435	0.86835	5.8435	4.3867			5.8435	0.2068	5.8435	2.8797	5.8435	9.5608			5.8435	0.3415	5.8435	0.57008	5.8435	3.1059			5.8435
	5.9426	0.0895	5.9426	1.26161	5.9426	3.5121			5.9426	0.1457	5.9426	1.26008	5.9426	5.974			5.9426	0.2993	5.9426	0.4823	5.9426	3.581			5.9426	0.3465	5.9426	0.72993	5.9426	4.2042			5.9426	0.172	5.9426	2.905	5.9426	10.3979			5.9426	0.2766	5.9426	0.56992	5.9426	3.3141			5.9426
	6.0416	0.007	6.0416	1.48675	6.0416	4.0043			6.0416	0.1718	6.0416	1.1798	6.0416	5.0794			6.0416	0.441	6.0416	0.4276	6.0416	3.845			6.0416	0.4403	6.0416	0.71126	6.0416	4.0301			6.0416	0.1787	6.0416	3.3056	6.0416	10.2439			6.0416	0.2376	6.0416	0.72943	6.0416	3.3008			6.0416
	6.1407	0.0494	6.1407	1.89998	6.1407	3.9921			6.1407	0.2928	6.1407	1.22874	6.1407	5.6305			6.1407	0.5023	6.1407	0.4216	6.1407	3.3044			6.1407	0.4737	6.1407	0.86247	6.1407	4.198			6.1407	0.1707	6.1407	3.8901	6.1407	9.4803			6.1407	0.2612	6.1407	0.59408	6.1407	3.4452			6.1407
	6.2397	0.0488	6.2397	1.78133	6.2397	3.7131			6.2397	0.239	6.2397	1.23396	6.2397	6.4605			6.2397	0.4701	6.2397	0.3411	6.2397	3.3935			6.2397	0.5022	6.2397	0.87154	6.2397	4.7849			6.2397	0.2109	6.2397	3.9685	6.2397	9.4592			6.2397	0.1704	6.2397	0.56544	6.2397	4.2284			6.2397
	6.3387	0.054	6.3387	1.27324	6.3387	3.9496			6.3387	0.2425	6.3387	1.43837	6.3387	6.6747			6.3387	0.365	6.3387	0.3028	6.3387	3.4392			6.3387	0.6049	6.3387	0.89963	6.3387	5.2113			6.3387	0.2174	6.3387	4.3789	6.3387	9.4215			6.3387	0.1724	6.3387	0.70654	6.3387	3.8329			6.3387
	6.4378	0.0742	6.4378	1.33754	6.4378	3.5667			6.4378	0.2154	6.4378	1.3285	6.4378	7.2163			6.4378	0.2301	6.4378	0.4071	6.4378	3.2272			6.4378	0.5047	6.4378	0.87819	6.4378	5.3174			6.4378	0.279	6.4378	3.9238	6.4378	10.3102			6.4378	0.3419	6.4378	0.86313	6.4378	3.4323			6.4378
	6.5368	0.055	6.5368	1.15782	6.5368	3.9545			6.5368	0.2112	6.5368	1.34314	6.5368	7.0612			6.5368	0.2113	6.5368	0.3788	6.5368	2.8996			6.5368	0.4784	6.5368	1.07128	6.5368	5.782			6.5368	0.3037	6.5368	3.3297	6.5368	11.2568			6.5368	0.4447	6.5368	0.92635	6.5368	3.5052			6.5368
	6.6359	0.0693	6.6359	1.30509	6.6359	4.2845			6.6359	0.1337	6.6359	1.43529	6.6359	7.0782			6.6359	0.2227	6.6359	0.4662	6.6359	3.1382			6.6359	0.5377	6.6359	0.93523	6.6359	5.6845			6.6359	0.2436	6.6359	3.4133	6.6359	10.8448			6.6359	0.2987	6.6359	0.95476	6.6359	3.6315			6.6359
	6.7349	0.1888	6.7349	1.42071	6.7349	4.7149			6.7349	0.2073	6.7349	1.59174	6.7349	7.1873			6.7349	0.1845	6.7349	0.5251	6.7349	2.8441			6.7349	0.5729	6.7349	0.80661	6.7349	5.0629			6.7349	0.3243	6.7349	3.3554	6.7349	10.0849			6.7349	0.2949	6.7349	1.02878	6.7349	3.7332			6.7349
	6.834	0.2505	6.834	1.63526	6.834	5.287			6.834	0.2354	6.834	1.49423	6.834	8.1006			6.834	0.2322	6.834	0.6587	6.834	2.5397			6.834	0.478	6.834	0.80898	6.834	4.6929			6.834	0.2047	6.834	3.0189	6.834	11.0107			6.834	0.3853	6.834	1.25563	6.834	3.9306			6.834
	6.933	0.395	6.933	1.8523	6.933	5.9988			6.933	0.2639	6.933	1.49606	6.933	8.3395			6.933	0.2672	6.933	0.5923	6.933	2.8109			6.933	0.4346	6.933	0.80662	6.933	4.2205			6.933	0.0982	6.933	2.891	6.933	10.1042			6.933	0.3986	6.933	1.1649	6.933	4.1995			6.933
	7.0321	0.4378	7.0321	2.62588	7.0321	7.3057			7.0321	0.4035	7.0321	1.626	7.0321	9.3952			7.0321	0.298	7.0321	0.6054	7.0321	2.9386			7.0321	0.4534	7.0321	0.87635	7.0321	3.96			7.0321	0.1876	7.0321	2.9941	7.0321	9.1139			7.0321	0.4962	7.0321	1.02597	7.0321	4.3297			7.0321
	7.1311	0.4092	7.1311	3.54924	7.1311	9.0753			7.1311	0.6348	7.1311	1.90256	7.1311	11.1178			7.1311	0.3131	7.1311	0.8466	7.1311	2.7079			7.1311	0.3796	7.1311	0.97064	7.1311	4.3605			7.1311	0.1487	7.1311	3.1102	7.1311	9.0978			7.1311	0.6115	7.1311	0.83059	7.1311	4.8193			7.1311
	7.2301	0.2873	7.2301	4.8548	7.2301	12.0539			7.2301	1.032	7.2301	2.20509	7.2301	11.5086			7.2301	0.4338	7.2301	1.0176	7.2301	2.459			7.2301	0.3192	7.2301	0.90334	7.2301	4.4382			7.2301	0.1672	7.2301	2.8345	7.2301	10.4202			7.2301	1.0031	7.2301	0.81753	7.2301	5.0901			7.2301
	7.3292	0.2942	7.3292	5.46193	7.3292	15.6206			7.3292	1.1263	7.3292	2.39187	7.3292	12.6688			7.3292	0.5024	7.3292	1.0463	7.3292	2.3668			7.3292	0.2478	7.3292	0.92033	7.3292	4.4393			7.3292	0.1424	7.3292	2.868	7.3292	11.9584			7.3292	1.4678	7.3292	0.98378	7.3292	4.6466			7.3292
	7.4282	0.1947	7.4282	5.84143	7.4282	17.3023			7.4282	1.0484	7.4282	2.48058	7.4282	11.8594			7.4282	0.4068	7.4282	1.0598	7.4282	2.3572			7.4282	0.3233	7.4282	0.97446	7.4282	4.4062			7.4282	0.1851	7.4282	2.3833	7.4282	12.5007			7.4282	1.8585	7.4282	0.94357	7.4282	4.4002			7.4282
	7.5273	0.1948	7.5273	5.80549	7.5273	17.6393			7.5273	0.8329	7.5273	2.97756	7.5273	11.3984			7.5273	0.3204	7.5273	0.9225	7.5273	2.0826			7.5273	0.1277	7.5273	0.75306	7.5273	4.61			7.5273	0.1856	7.5273	1.8683	7.5273	12.2475			7.5273	1.9806	7.5273	0.95087	7.5273	5.3306			7.5273
	7.6263	0.3367	7.6263	5.2402	7.6263	16.3747			7.6263	0.5603	7.6263	2.88758	7.6263	11.3365			7.6263	0.1804	7.6263	1.1573	7.6263	2.4873			7.6263	0.1564	7.6263	0.80353	7.6263	5.208			7.6263	0.1519	7.6263	1.7487	7.6263	11.5283			7.6263	1.6705	7.6263	0.87523	7.6263	5.2441			7.6263
	7.7254	0.2712	7.7254	4.93188	7.7254	15.7025			7.7254	0.4058	7.7254	3.02759	7.7254	11.3388			7.7254	0.1892	7.7254	1.1763	7.7254	2.6354			7.7254	0.2856	7.7254	0.88472	7.7254	6.1247			7.7254	0.096	7.7254	1.8351	7.7254	11.2153			7.7254	1.4472	7.7254	0.94147	7.7254	5.0939			7.7254
	7.8244	0.4173	7.8244	4.50088	7.8244	15.5148			7.8244	0.279	7.8244	3.35093	7.8244	11.2117			7.8244	0.303	7.8244	0.893	7.8244	2.9659			7.8244	0.282	7.8244	0.78998	7.8244	6.3831			7.8244	0.1611	7.8244	1.7687	7.8244	10.6628			7.8244	0.9409	7.8244	1.12969	7.8244	4.9802			7.8244
	7.9234	0.2386	7.9234	4.35855	7.9234	14.6214			7.9234	0.2546	7.9234	3.53383	7.9234	11.2509			7.9234	0.2508	7.9234	0.9327	7.9234	3.091			7.9234	0.228	7.9234	0.94072	7.9234	6.8635			7.9234	0.1458	7.9234	1.4838	7.9234	10.7237			7.9234	0.562	7.9234	1.23782	7.9234	4.9919			7.9234
	8.0225	0.119	8.0225	4.40393	8.0225	14.7352			8.0225	0.3532	8.0225	3.78171	8.0225	12.5801			8.0225	0.3859	8.0225	0.8051	8.0225	2.9089			8.0225	0.2748	8.0225	1.12471	8.0225	7.7281			8.0225	0.1936	8.0225	1.4241	8.0225	11.3907			8.0225	0.4373	8.0225	1.26082	8.0225	5.5338			8.0225
	8.1215	0.0166	8.1215	4.28902	8.1215	16.0176			8.1215	0.2812	8.1215	3.84152	8.1215	15.8699			8.1215	0.3299	8.1215	0.9864	8.1215	3.5997			8.1215	0.1728	8.1215	1.22633	8.1215	9.5509			8.1215	0.239	8.1215	1.7358	8.1215	11.2323			8.1215	0.3216	8.1215	1.48843	8.1215	5.7019			8.1215
	8.2206	0	8.2206	4.38698	8.2206	18.2646			8.2206	0.2294	8.2206	4.03641	8.2206	18.1635			8.2206	0.3201	8.2206	1.3054	8.2206	4.3851			8.2206	0.2219	8.2206	1.2435	8.2206	11.4639			8.2206	0.1894	8.2206	1.7265	8.2206	10.8867			8.2206	0.2256	8.2206	1.44766	8.2206	5.9075			8.2206
	8.3196	0.0195	8.3196	4.14352	8.3196	18.8849			8.3196	0.211	8.3196	4.21539	8.3196	18.8874			8.3196	0.5095	8.3196	1.5723	8.3196	4.9754			8.3196	0.2262	8.3196	1.81162	8.3196	14.1			8.3196	0.2123	8.3196	1.8323	8.3196	9.4046			8.3196	0.1875	8.3196	1.32804	8.3196	6.2077			8.3196
	8.4187	0.0632	8.4187	4.35287	8.4187	19.0038			8.4187	0.191	8.4187	4.54077	8.4187	20.7638			8.4187	0.5427	8.4187	1.9592	8.4187	5.4525			8.4187	0.1668	8.4187	2.55351	8.4187	18.1515			8.4187	0.2293	8.4187	1.9477	8.4187	8.4783			8.4187	0.0953	8.4187	1.83215	8.4187	6.2757			8.4187
	8.5177	0.0339	8.5177	4.11275	8.5177	18.9725			8.5177	0.222	8.5177	4.81602	8.5177	22.2457			8.5177	0.5959	8.5177	3.0894	8.5177	6.5047			8.5177	0.2794	8.5177	3.11319	8.5177	22.5318			8.5177	0.1649	8.5177	2.1208	8.5177	8.7319			8.5177	0.2322	8.5177	2.08101	8.5177	6.9888			8.5177
	8.6167	0.0253	8.6167	4.29632	8.6167	18.7283			8.6167	0.2299	8.6167	4.77613	8.6167	21.4766			8.6167	0.738	8.6167	4.0703	8.6167	7.5183			8.6167	0.2323	8.6167	4.0171	8.6167	27.0331			8.6167	0.2224	8.6167	2.4814	8.6167	9.1967			8.6167	0.1811	8.6167	2.30974	8.6167	7.5744			8.6167
	8.7158	0.0529	8.7158	4.2738	8.7158	18.5103			8.7158	0.1465	8.7158	4.62118	8.7158	22.5353			8.7158	0.453	8.7158	4.0547	8.7158	8.0423			8.7158	0.2985	8.7158	4.57164	8.7158	29.7366			8.7158	0.2204	8.7158	2.8785	8.7158	10.0118			8.7158	0.1483	8.7158	2.66866	8.7158	8.6178			8.7158
	8.8148	0.0582	8.8148	4.4515	8.8148	18.6783			8.8148	0.1113	8.8148	4.63647	8.8148	23.2785			8.8148	0.3638	8.8148	5.0487	8.8148	8.5527			8.8148	0.1374	8.8148	4.76122	8.8148	31.027			8.8148	0.1987	8.8148	3.6923	8.8148	10.2267			8.8148	0.1475	8.8148	2.61449	8.8148	9.8128			8.8148
	8.9139	0.0623	8.9139	4.19876	8.9139	19.5511			8.9139	0.1487	8.9139	4.75008	8.9139	24.0715			8.9139	0.3919	8.9139	4.7768	8.9139	8.7298			8.9139	0.1404	8.9139	4.60995	8.9139	33.2908			8.9139	0.1972	8.9139	4.3006	8.9139	12.0568			8.9139	0.1708	8.9139	3.14649	8.9139	11.6116			8.9139
	9.0129	0.0524	9.0129	3.85443	9.0129	19.7903			9.0129	0.2245	9.0129	4.85785	9.0129	23.5218			9.0129	0.3517	9.0129	4.4277	9.0129	8.8046			9.0129	0.1291	9.0129	4.67312	9.0129	34.9659			9.0129	0.1653	9.0129	4.4154	9.0129	14.8479			9.0129	0.1705	9.0129	3.39338	9.0129	13.5682			9.0129
	9.112	0.1099	9.112	3.6589	9.112	20.3116			9.112	0.1675	9.112	5.02984	9.112	21.9029			9.112	0.3906	9.112	3.6438	9.112	8.6798			9.112	0.3336	9.112	4.6197	9.112	36.3637			9.112	0.2235	9.112	4.879	9.112	16.7748			9.112	0.2807	9.112	3.74998	9.112	15.9588			9.112
	9.211	0.1689	9.211	3.57399	9.211	20.1901			9.211	0.1325	9.211	5.19029	9.211	22.1973			9.211	0.4547	9.211	2.7261	9.211	8.677			9.211	0.3452	9.211	4.72655	9.211	38.927			9.211	0.2587	9.211	5.3814	9.211	16.2988			9.211	0.0925	9.211	3.97169	9.211	18.2082			9.211
	9.31	0.0884	9.31	3.24784	9.31	19.2076			9.31	0.1315	9.31	5.34843	9.31	23.1624			9.31	0.5922	9.31	3.0527	9.31	8.1747			9.31	0.3178	9.31	4.31895	9.31	38.6008			9.31	0.2706	9.31	6.2223	9.31	16.7293			9.31	0.2263	9.31	3.98697	9.31	19.1406			9.31
	9.4091	0.0152	9.4091	3.35992	9.4091	17.1386			9.4091	0.1245	9.4091	5.41898	9.4091	24.4733			9.4091	0.4986	9.4091	4.065	9.4091	8.1538			9.4091	0.232	9.4091	3.91547	9.4091	37.5844			9.4091	0.2961	9.4091	6.7284	9.4091	17.5966			9.4091	0.1769	9.4091	3.90842	9.4091	19.4075			9.4091
	9.5081	0.114	9.5081	3.18445	9.5081	15.686			9.5081	0.1792	9.5081	5.46611	9.5081	26.7105			9.5081	0.4482	9.5081	6.0666	9.5081	8.8133			9.5081	0.2689	9.5081	4.1548	9.5081	38.2236			9.5081	0.2166	9.5081	8.5865	9.5081	18.7778			9.5081	0.2598	9.5081	3.76335	9.5081	19.2966			9.5081
	9.6072	0.1007	9.6072	3.68149	9.6072	15.5045			9.6072	0.1065	9.6072	5.54877	9.6072	29.5088			9.6072	0.2736	9.6072	9.0743	9.6072	9.8965			9.6072	0.3025	9.6072	4.30459	9.6072	39.7762			9.6072	0.309	9.6072	10.7527	9.6072	19.7237			9.6072	0.2128	9.6072	3.9092	9.6072	20.8388			9.6072
	9.7062	0.1228	9.7062	3.89119	9.7062	15.3043			9.7062	0.1328	9.7062	5.37569	9.7062	30.3826			9.7062	0.3556	9.7062	10.8612	9.7062	12.2531			9.7062	0.3087	9.7062	4.37428	9.7062	38.9215			9.7062	0.1804	9.7062	13.1276	9.7062	24.7913			9.7062	0.1669	9.7062	4.11169	9.7062	22.2787			9.7062
	9.8053	0.1499	9.8053	3.48282	9.8053	15.7269			9.8053	0.1355	9.8053	5.85389	9.8053	31.3006			9.8053	0.2673	9.8053	11.4072	9.8053	14.6813			9.8053	0.3992	9.8053	4.65537	9.8053	38.6449			9.8053	0.153	9.8053	16.2201	9.8053	31.0328			9.8053	0.191	9.8053	4.32905	9.8053	22.5407			9.8053
	9.9043	0.2798	9.9043	3.59338	9.9043	17.5134			9.9043	0.0983	9.9043	5.94042	9.9043	30.8653			9.9043	0.2497	9.9043	11.3519	9.9043	16.8073			9.9043	0.2916	9.9043	4.32693	9.9043	38.2103			9.9043	0.2304	9.9043	18.4751	9.9043	35.9893			9.9043	0.1521	9.9043	4.30568	9.9043	22.391			9.9043
	10.0033	0.2073	10.0033	3.57986	10.0033	18.7266			10.0033	0.0629	10.0033	6.31743	10.0033	30.6702			10.0033	0.2408	10.0033	10.6555	10.0033	18.0885			10.0033	0.334	10.0033	4.16382	10.0033	39.3529			10.0033	0.1282	10.0033	19.0497	10.0033	38.2787			10.0033	0.1395	10.0033	5.04234	10.0033	22.0637			10.0033
	10.1024	0.0548	10.1024	3.50103	10.1024	19.0268			10.1024	0.0677	10.1024	6.49079	10.1024	31.564			10.1024	0.3578	10.1024	10.9083	10.1024	17.8468			10.1024	0.1699	10.1024	4.22399	10.1024	41.5885			10.1024	0.1557	10.1024	19.183	10.1024	39.8192			10.1024	0.1752	10.1024	5.24818	10.1024	21.9308			10.1024
	10.2014	0.1488	10.2014	3.59663	10.2014	19.0534			10.2014	0.0906	10.2014	6.75637	10.2014	33.3257			10.2014	0.3626	10.2014	10.1337	10.2014	16.7033			10.2014	0.1133	10.2014	4.0292	10.2014	42.2659			10.2014	0.1348	10.2014	19.4259	10.2014	40.7173			10.2014	0.1754	10.2014	5.07752	10.2014	22.2026			10.2014
	10.3005	0.2134	10.3005	3.5671	10.3005	18.8806			10.3005	0.1307	10.3005	6.96374	10.3005	36.3008			10.3005	0.3249	10.3005	8.7269	10.3005	14.6455			10.3005	0.1452	10.3005	4.09676	10.3005	43.4251			10.3005	0.2366	10.3005	20.6557	10.3005	43.5247			10.3005	0.1724	10.3005	5.9038	10.3005	22.4812			10.3005
	10.3995	0.214	10.3995	3.56815	10.3995	19.9749			10.3995	0.1396	10.3995	6.74288	10.3995	36.6908			10.3995	0.4181	10.3995	8.3674	10.3995	13.4095			10.3995	0.1336	10.3995	4.28602	10.3995	42.2057			10.3995	0.2623	10.3995	20.9915	10.3995	46.6292			10.3995	0.1724	10.3995	5.54975	10.3995	22.543			10.3995
	10.4986	0.2396	10.4986	3.57532	10.4986	19.8515			10.4986	0.1491	10.4986	6.96111	10.4986	37.811			10.4986	0.3397	10.4986	8.0283	10.4986	12.7711			10.4986	0.2009	10.4986	3.89005	10.4986	40.3087			10.4986	0.2504	10.4986	20.1495	10.4986	46.5185			10.4986	0.2517	10.4986	5.1646	10.4986	24.0709			10.4986
	10.5976	0.4278	10.5976	3.74843	10.5976	19.5136			10.5976	0.1669	10.5976	6.8018	10.5976	39.53			10.5976	0.2554	10.5976	7.9581	10.5976	12.1065			10.5976	0.217	10.5976	3.93274	10.5976	39.2567			10.5976	0.2521	10.5976	19.1332	10.5976	46.4718			10.5976	0.1963	10.5976	5.03504	10.5976	25.5852			10.5976
	10.6966	0.4119	10.6966	3.62699	10.6966	20.3405			10.6966	0.1645	10.6966	6.54138	10.6966	39.7813			10.6966	0.2005	10.6966	8.3429	10.6966	12.0184			10.6966	0.2246	10.6966	3.82029	10.6966	42.1601			10.6966	0.1478	10.6966	17.0839	10.6966	45.1911			10.6966	0.1633	10.6966	5.20334	10.6966	25.2278			10.6966
	10.7957	0.459	10.7957	3.38635	10.7957	21.2125			10.7957	0.1877	10.7957	6.82023	10.7957	40.1814			10.7957	0.2058	10.7957	8.6359	10.7957	11.413			10.7957	0.0966	10.7957	4.35168	10.7957	43.0553			10.7957	0.2062	10.7957	15.3474	10.7957	45.9354			10.7957	0.0865	10.7957	4.7929	10.7957	24.7257			10.7957
	10.8947	0.379	10.8947	3.1918	10.8947	21.6882			10.8947	0.1666	10.8947	6.8261	10.8947	40.7333			10.8947	0.1896	10.8947	8.8336	10.8947	11.798			10.8947	0.2377	10.8947	4.15357	10.8947	43.7259			10.8947	0.202	10.8947	15.0213	10.8947	48.483			10.8947	0.2004	10.8947	4.2561	10.8947	24.7661			10.8947
	10.9938	0.4569	10.9938	3.32669	10.9938	21.932			10.9938	0.1326	10.9938	6.60253	10.9938	41.975			10.9938	0.3326	10.9938	8.7238	10.9938	13.5155			10.9938	0.2561	10.9938	4.14132	10.9938	42.6811			10.9938	0.2586	10.9938	14.0668	10.9938	48.1562			10.9938	0.2108	10.9938	4.30948	10.9938	24.7963			10.9938
	11.0928	0.3396	11.0928	3.17888	11.0928	20.0105			11.0928	0.1717	11.0928	6.63862	11.0928	43.3096			11.0928	0.393	11.0928	8.7353	11.0928	14.4129			11.0928	0.2693	11.0928	4.28329	11.0928	43.0088			11.0928	0.2558	11.0928	14.1106	11.0928	48.6857			11.0928	0.1268	11.0928	4.69373	11.0928	24.9337			11.0928
	11.1919	0.2553	11.1919	3.39323	11.1919	20.1366			11.1919	0.1207	11.1919	6.77793	11.1919	46.8737			11.1919	0.4571	11.1919	8.4818	11.1919	15.9442			11.1919	0.3307	11.1919	4.32976	11.1919	43.948			11.1919	0.2793	11.1919	13.7919	11.1919	49.7651			11.1919	0.2434	11.1919	4.35592	11.1919	25.8476			11.1919
	11.2909	0.2209	11.2909	3.5215	11.2909	19.0139			11.2909	0.1604	11.2909	6.52318	11.2909	47.6173			11.2909	0.5113	11.2909	8.8969	11.2909	17.6667			11.2909	0.344	11.2909	4.26421	11.2909	42.9005			11.2909	0.2363	11.2909	14.0857	11.2909	50.7498			11.2909	0.1428	11.2909	4.70501	11.2909	27.5581			11.2909
	11.3899	0.3091	11.3899	3.63514	11.3899	17.723			11.3899	0.1848	11.3899	6.52014	11.3899	47.6943			11.3899	0.4526	11.3899	9.2589	11.3899	19.9043			11.3899	0.2503	11.3899	4.01887	11.3899	44.3317			11.3899	0.2004	11.3899	13.6178	11.3899	51.7486			11.3899	0.2055	11.3899	4.66882	11.3899	29.1659			11.3899
	11.489	0.4678	11.489	3.4186	11.489	18.1993			11.489	0.2848	11.489	6.57896	11.489	48.414			11.489	0.3249	11.489	9.3841	11.489	22.5473			11.489	0.2534	11.489	4.38156	11.489	45.8258			11.489	0.238	11.489	13.3666	11.489	55.8836			11.489	0.1521	11.489	4.53903	11.489	28.9496			11.489
	11.588	0.3764	11.588	3.29396	11.588	18.5923			11.588	0.3432	11.588	6.81925	11.588	49.5684			11.588	0.3296	11.588	9.2034	11.588	25.7359			11.588	0.1766	11.588	4.44433	11.588	45.9685			11.588	0.2995	11.588	13.7035	11.588	56.8464			11.588	0.1552	11.588	4.47798	11.588	29.7084			11.588
	11.6871	0.3079	11.6871	3.29748	11.6871	19.5043			11.6871	0.3043	11.6871	7.14849	11.6871	49.6555			11.6871	0.2834	11.6871	8.8148	11.6871	28.6242			11.6871	0.1841	11.6871	3.94672	11.6871	46.3692			11.6871	0.2939	11.6871	13.5104	11.6871	52.5639			11.6871	0.1624	11.6871	4.84737	11.6871	30.7508			11.6871
	11.7861	0.3764	11.7861	3.00693	11.7861	19.4243			11.7861	0.4156	11.7861	7.01965	11.7861	51.5002			11.7861	0.2524	11.7861	8.2738	11.7861	29.5887			11.7861	0.259	11.7861	3.88096	11.7861	48.7215			11.7861	0.2906	11.7861	13.6432	11.7861	49.8993			11.7861	0.1633	11.7861	4.61279	11.7861	32.8228			11.7861
	11.8852	0.4797	11.8852	3.2228	11.8852	19.3477			11.8852	0.4935	11.8852	6.51115	11.8852	51.5505			11.8852	0.223	11.8852	7.9033	11.8852	30.5504			11.8852	0.3605	11.8852	3.85524	11.8852	49.5727			11.8852	0.1303	11.8852	14.3121	11.8852	50.0757			11.8852	0.2329	11.8852	4.97978	11.8852	33.5271			11.8852
	11.9842	0.4138	11.9842	3.39363	11.9842	19.3841			11.9842	0.4633	11.9842	6.50936	11.9842	52.0953			11.9842	0.2709	11.9842	8.0241	11.9842	32.9505			11.9842	0.2164	11.9842	4.2137	11.9842	49.9637			11.9842	0.1899	11.9842	14.5753	11.9842	49.558			11.9842	0.2536	11.9842	4.97014	11.9842	32.3442			11.9842
	12.0832	0.6128	12.0832	3.10645	12.0832	18.6047			12.0832	0.487	12.0832	6.53365	12.0832	51.9711			12.0832	0.3221	12.0832	6.9162	12.0832	36.5873			12.0832	0.2538	12.0832	4.27807	12.0832	51.8311			12.0832	0.3194	12.0832	14.6821	12.0832	50.4873			12.0832	0.3359	12.0832	4.76252	12.0832	32.9496			12.0832
	12.1823	0.8542	12.1823	3.45932	12.1823	18.2122			12.1823	0.6507	12.1823	6.55883	12.1823	52.3528			12.1823	0.3756	12.1823	6.9611	12.1823	40.1428			12.1823	0.2814	12.1823	4.14675	12.1823	52.4892			12.1823	0.3031	12.1823	14.2455	12.1823	51.8129			12.1823	0.4803	12.1823	4.76214	12.1823	33.243			12.1823
	12.2813	0.7405	12.2813	3.40573	12.2813	18.1617			12.2813	0.9856	12.2813	6.23982	12.2813	53.6721			12.2813	0.3289	12.2813	7.2443	12.2813	44.1504			12.2813	0.1781	12.2813	4.18386	12.2813	53.1833			12.2813	0.3182	12.2813	14.2266	12.2813	51.1149			12.2813	0.5654	12.2813	4.43545	12.2813	33.8831			12.2813
	12.3804	0.7785	12.3804	3.18808	12.3804	18.3123			12.3804	1.4536	12.3804	6.24363	12.3804	53.3496			12.3804	0.354	12.3804	7.1248	12.3804	48.5972			12.3804	0.1638	12.3804	3.97686	12.3804	53.977			12.3804	0.2359	12.3804	13.9124	12.3804	55.9908			12.3804	0.639	12.3804	4.96427	12.3804	34.4291			12.3804
	12.4794	0.8513	12.4794	3.07451	12.4794	18.3121			12.4794	2.9414	12.4794	5.79532	12.4794	53.641			12.4794	0.2678	12.4794	7.1911	12.4794	51.248			12.4794	0.2025	12.4794	4.01357	12.4794	53.8826			12.4794	0.3558	12.4794	13.7631	12.4794	58.7953			12.4794	0.891	12.4794	4.82844	12.4794	33.2972			12.4794
	12.5785	1.1247	12.5785	2.79726	12.5785	18.1452			12.5785	5.0413	12.5785	5.46278	12.5785	51.2362			12.5785	0.4224	12.5785	6.6406	12.5785	56.335			12.5785	0.1575	12.5785	4.31691	12.5785	53.3369			12.5785	0.3675	12.5785	13.7519	12.5785	56.7935			12.5785	1.4932	12.5785	5.15478	12.5785	33.0361			12.5785
	12.6775	1.2723	12.6775	2.52198	12.6775	16.8128			12.6775	7.8359	12.6775	5.07683	12.6775	47.19			12.6775	0.4899	12.6775	6.0374	12.6775	59.1273			12.6775	0.1891	12.6775	4.71033	12.6775	54.3098			12.6775	0.3464	12.6775	13.1983	12.6775	54.7341			12.6775	2.094	12.6775	5.42796	12.6775	32.4217			12.6775
	12.7765	1.6138	12.7765	2.50378	12.7765	16.1524			12.7765	10.7178	12.7765	4.76462	12.7765	42.5646			12.7765	0.4835	12.7765	6.5656	12.7765	62.8961			12.7765	0.2296	12.7765	4.47868	12.7765	55.995			12.7765	0.3673	12.7765	13.1174	12.7765	51.6476			12.7765	3.3526	12.7765	5.82029	12.7765	33.3184			12.7765
	12.8756	1.7526	12.8756	2.42564	12.8756	15.3393			12.8756	12.6244	12.8756	3.96444	12.8756	37.0887			12.8756	0.497	12.8756	6.9258	12.8756	66.8999			12.8756	0.2742	12.8756	4.54282	12.8756	57.3601			12.8756	0.3496	12.8756	14.013	12.8756	48.4168			12.8756	5.167	12.8756	5.81481	12.8756	32.5508			12.8756
	12.9746	2.2622	12.9746	2.03146	12.9746	13.9702			12.9746	13.5716	12.9746	3.54607	12.9746	32.9521			12.9746	0.7177	12.9746	7.2752	12.9746	69.6631			12.9746	0.183	12.9746	4.39269	12.9746	59.0465			12.9746	0.4174	12.9746	14.4099	12.9746	47.2777			12.9746	7.7148	12.9746	5.6667	12.9746	31.0499			12.9746
	13.0737	2.6902	13.0737	1.8771	13.0737	12.511			13.0737	14.3837	13.0737	3.08274	13.0737	28.3717			13.0737	0.8256	13.0737	7.3629	13.0737	74.033			13.0737	0.2317	13.0737	4.52848	13.0737	58.8216			13.0737	0.5037	13.0737	14.4069	13.0737	49.1661			13.0737	10.3166	13.0737	5.83275	13.0737	29.3991			13.0737
	13.1727	3.5989	13.1727	1.50362	13.1727	11.0741			13.1727	16.334	13.1727	2.38437	13.1727	24.9573			13.1727	1.0953	13.1727	7.5453	13.1727	76.5926			13.1727	0.2862	13.1727	4.5817	13.1727	56.6794			13.1727	0.4818	13.1727	13.8035	13.1727	48.3965			13.1727	12.9692	13.1727	5.57138	13.1727	27.436			13.1727
	13.2718	4.7543	13.2718	1.42032	13.2718	9.7063			13.2718	19.2617	13.2718	1.62164	13.2718	21.1257			13.2718	1.4625	13.2718	7.4989	13.2718	80.8973			13.2718	0.2314	13.2718	4.48089	13.2718	55.6513			13.2718	0.4448	13.2718	14.0783	13.2718	48.5981			13.2718	15.6627	13.2718	5.55048	13.2718	26.6497			13.2718
	13.3708	7.503	13.3708	1.18809	13.3708	9.225			13.3708	23.2739	13.3708	1.0501	13.3708	17.041			13.3708	1.9824	13.3708	6.7699	13.3708	82.3039			13.3708	0.4288	13.3708	4.67934	13.3708	53.9691			13.3708	0.4994	13.3708	14.208	13.3708	50.6147			13.3708	18.993	13.3708	4.76936	13.3708	25.5787			13.3708
	13.4698	10.8471	13.4698	0.94501	13.4698	8.9296			13.4698	27.6648	13.4698	0.86108	13.4698	14.1235			13.4698	3.2812	13.4698	6.6493	13.4698	79.2437			13.4698	0.5084	13.4698	4.67459	13.4698	54.2326			13.4698	0.4774	13.4698	14.3738	13.4698	53.6136			13.4698	22.3523	13.4698	5.11678	13.4698	21.9624			13.4698
	13.5689	12.5518	13.5689	0.79327	13.5689	7.5145			13.5689	31.2484	13.5689	0.71902	13.5689	10.8371			13.5689	5.9596	13.5689	6.9238	13.5689	72.8194			13.5689	0.4675	13.5689	4.92281	13.5689	56.0142			13.5689	0.5545	13.5689	15.0081	13.5689	57.1575			13.5689	24.627	13.5689	5.34743	13.5689	18.6858			13.5689
	13.6679	15.1789	13.6679	0.58468	13.6679	7.5802			13.6679	33.3198	13.6679	0.4607	13.6679	8.7709			13.6679	11.862	13.6679	6.8768	13.6679	70.1916			13.6679	0.6031	13.6679	5.05609	13.6679	54.9678			13.6679	0.6701	13.6679	15.1509	13.6679	59.071			13.6679	26.8813	13.6679	4.89089	13.6679	16.985			13.6679
	13.767	16.7534	13.767	0.44911	13.767	7.6173			13.767	34.421	13.767	0.42524	13.767	8.0725			13.767	18.5401	13.767	7.3941	13.767	65.2401			13.767	0.6497	13.767	4.64981	13.767	52.1727			13.767	0.8045	13.767	15.1524	13.767	58.9777			13.767	27.9006	13.767	4.66588	13.767	14.9908			13.767
	13.866	17.1111	13.866	0.29839	13.866	7.0099			13.866	34.4397	13.866	0.26491	13.866	7.2403			13.866	25.3872	13.866	7.8737	13.866	58.6126			13.866	1.0682	13.866	4.39253	13.866	49.576			13.866	0.9131	13.866	15.5007	13.866	57.2162			13.866	30.2294	13.866	4.11164	13.866	13.064			13.866
	13.9651	19.0216	13.9651	0.40013	13.9651	6.5368			13.9651	35.9191	13.9651	0.25399	13.9651	7.1117			13.9651	30.2147	13.9651	7.9285	13.9651	53.9467			13.9651	1.3776	13.9651	3.68704	13.9651	46.7334			13.9651	1.1733	13.9651	16.1735	13.9651	55.3397			13.9651	31.7535	13.9651	3.11473	13.9651	10.9095			13.9651
	14.0641	21.6103	14.0641	0.18308	14.0641	5.5774			14.0641	35.1658	14.0641	0.22963	14.0641	6.711			14.0641	32.455	14.0641	9.6994	14.0641	49.7402			14.0641	1.9947	14.0641	3.06359	14.0641	40.4668			14.0641	1.354	14.0641	15.5319	14.0641	54.7241			14.0641	33.8149	14.0641	2.02569	14.0641	10.1881			14.0641
	14.1631	23.2086	14.1631	0.36163	14.1631	4.987			14.1631	34.5922	14.1631	0.14288	14.1631	5.9477			14.1631	34.2361	14.1631	11.1733	14.1631	45.4801			14.1631	3.1729	14.1631	2.52077	14.1631	35.1095			14.1631	1.7176	14.1631	15.1838	14.1631	54.6045			14.1631	33.5553	14.1631	1.62888	14.1631	11.0248			14.1631
	14.2622	24.3558	14.2622	0.39362	14.2622	4.9962			14.2622	35.4527	14.2622	0.21171	14.2622	5.8041			14.2622	34.1385	14.2622	12.1889	14.2622	40.2652			14.2622	5.1026	14.2622	2.11126	14.2622	30.6929			14.2622	2.2655	14.2622	14.8834	14.2622	55.1428			14.2622	33.7327	14.2622	2.25455	14.2622	12.9088			14.2622
	14.3612	24.7899	14.3612	0.2414	14.3612	5.2795			14.3612	36.3217	14.3612	0.20822	14.3612	5.9292			14.3612	35.2912	14.3612	12.3364	14.3612	34.2162			14.3612	7.5707	14.3612	1.78337	14.3612	25.3475			14.3612	2.6505	14.3612	15.1301	14.3612	56.3015			14.3612	32.432	14.3612	3.26223	14.3612	16.8075			14.3612
	14.4603	23.8672	14.4603	0.24265	14.4603	5.4998			14.4603	36.7079	14.4603	0.32832	14.4603	6.6282			14.4603	35.9931	14.4603	12.2446	14.4603	26.7172			14.4603	10.7505	14.4603	1.39463	14.4603	21.0473			14.4603	3.8781	14.4603	14.7766	14.4603	56.604			14.4603	31.1081	14.4603	4.02252	14.4603	19.5269			14.4603
	14.5593	22.5595	14.5593	0.24897	14.5593	5.907			14.5593	36.5142	14.5593	0.52561	14.5593	7.1706			14.5593	35.2607	14.5593	10.6663	14.5593	20.0831			14.5593	14.4998	14.5593	0.91364	14.5593	16.6727			14.5593	5.7713	14.5593	14.7616	14.5593	54.518			14.5593	30.4477	14.5593	4.87201	14.5593	22.251			14.5593
	14.6584	21.2442	14.6584	0.35717	14.6584	6.175			14.6584	36.1321	14.6584	0.44698	14.6584	7.6672			14.6584	34.2204	14.6584	9.1817	14.6584	14.773			14.6584	17.8356	14.6584	0.74329	14.6584	13.262			14.6584	9.1412	14.6584	15.5063	14.6584	51.5562			14.6584	29.3249	14.6584	4.90346	14.6584	25.1694			14.6584
	14.7574	20.0917	14.7574	0.32846	14.7574	6.8847			14.7574	35.5613	14.7574	0.41193	14.7574	7.7979			14.7574	33.1547	14.7574	8.0651	14.7574	11.3356			14.7574	20.2398	14.7574	0.65042	14.7574	11.0173			14.7574	14.2778	14.7574	15.0198	14.7574	50.6298			14.7574	27.405	14.7574	4.65459	14.7574	27.2801			14.7574
	14.8564	21.1489	14.8564	0.44455	14.8564	7.7893			14.8564	35.3025	14.8564	0.35501	14.8564	7.9489			14.8564	32.1381	14.8564	7.0826	14.8564	10.5065			14.8564	22.1324	14.8564	0.72537	14.8564	9.3495			14.8564	20.951	14.8564	14.6677	14.8564	47.4338			14.8564	23.4779	14.8564	4.6083	14.8564	31.4858			14.8564
	14.9555	20.6619	14.9555	0.69359	14.9555	9.0433			14.9555	37.1173	14.9555	0.37799	14.9555	8.2798			14.9555	30.6938	14.9555	5.7288	14.9555	10.3231			14.9555	22.3485	14.9555	0.58386	14.9555	7.92			14.9555	28.4148	14.9555	13.7269	14.9555	43.9108			14.9555	18.2055	14.9555	4.92057	14.9555	33.4809			14.9555
	15.0545	18.3526	15.0545	0.8427	15.0545	10.3662			15.0545	36.2469	15.0545	0.52891	15.0545	9.4372			15.0545	30.6293	15.0545	4.5184	15.0545	9.4801			15.0545	23.0183	15.0545	0.47277	15.0545	6.1786			15.0545	34.5644	15.0545	13.2016	15.0545	38.6259			15.0545	12.8836	15.0545	4.95422	15.0545	33.9679			15.0545
	15.1536	17.1837	15.1536	1.29386	15.1536	12.005			15.1536	35.9557	15.1536	0.41236	15.1536	11.7558			15.1536	30.7328	15.1536	3.2223	15.1536	9.4775			15.1536	24.0015	15.1536	0.32561	15.1536	5.0535			15.1536	40.3762	15.1536	12.0261	15.1536	33.3324			15.1536	7.8021	15.1536	5.15833	15.1536	35.4283			15.1536
	15.2526	16.8025	15.2526	1.69105	15.2526	12.648			15.2526	35.1742	15.2526	0.56432	15.2526	15.0652			15.2526	31.9083	15.2526	2.1766	15.2526	9.8406			15.2526	25.8649	15.2526	0.38615	15.2526	4.7316			15.2526	44.1545	15.2526	10.0159	15.2526	32.2179			15.2526	4.3334	15.2526	4.73274	15.2526	35.7508			15.2526
	15.3517	15.9448	15.3517	2.11342	15.3517	13.9868			15.3517	34.8174	15.3517	0.77618	15.3517	20.2225			15.3517	34.6909	15.3517	2.09	15.3517	10.2677			15.3517	27.6981	15.3517	0.46544	15.3517	4.9636			15.3517	44.7055	15.3517	8.1833	15.3517	28.7549			15.3517	2.1782	15.3517	4.88789	15.3517	37.1894			15.3517
	15.4507	14.8106	15.4507	2.15465	15.4507	15.1783			15.4507	33.6486	15.4507	1.15708	15.4507	25.62			15.4507	35.4109	15.4507	2.3428	15.4507	9.6237			15.4507	29.0495	15.4507	0.33484	15.4507	4.7829			15.4507	44.0745	15.4507	6.5	15.4507	25.1647			15.4507	1.3828	15.4507	5.17419	15.4507	36.663			15.4507
	15.5497	13.025	15.5497	2.38835	15.5497	16.8731			15.5497	31.7019	15.5497	1.49434	15.5497	31.0841			15.5497	36.2947	15.5497	2.6808	15.5497	9.4656			15.5497	30.1977	15.5497	0.35827	15.5497	4.4611			15.5497	41.9043	15.5497	5.2113	15.5497	20.8892			15.5497	1.1323	15.5497	4.80964	15.5497	37.4981			15.5497
	15.6488	11.4542	15.6488	3.02545	15.6488	18.6082			15.6488	30.0502	15.6488	1.93761	15.6488	36.5263			15.6488	38.2139	15.6488	2.6318	15.6488	10.3457			15.6488	30.681	15.6488	0.30516	15.6488	3.7073			15.6488	40.4242	15.6488	4.7533	15.6488	18.1455			15.6488	0.8318	15.6488	5.02698	15.6488	37.6057			15.6488
	15.7478	8.7997	15.7478	3.27652	15.7478	19.1243			15.7478	27.8648	15.7478	2.39468	15.7478	41.3958			15.7478	38.8486	15.7478	1.9077	15.7478	10.0171			15.7478	32.1132	15.7478	0.40388	15.7478	2.9986			15.7478	38.7734	15.7478	4.6349	15.7478	19.3837			15.7478	0.7611	15.7478	4.7384	15.7478	37.4158			15.7478
	15.8469	5.7178	15.8469	3.56496	15.8469	20.5157			15.8469	23.755	15.8469	2.87061	15.8469	43.787			15.8469	38.6854	15.8469	1.4229	15.8469	11.421			15.8469	30.8703	15.8469	0.27862	15.8469	2.9921			15.8469	37.9824	15.8469	4.6684	15.8469	20.8898			15.8469	0.5228	15.8469	4.78937	15.8469	35.9099			15.8469
	15.9459	3.1333	15.9459	3.47564	15.9459	22.4673			15.9459	19.9546	15.9459	3.48732	15.9459	45.8075			15.9459	38.9662	15.9459	1.0926	15.9459	13.1449			15.9459	29.8572	15.9459	0.26866	15.9459	2.7786			15.9459	35.9324	15.9459	5.8834	15.9459	23.203			15.9459	0.5184	15.9459	4.72828	15.9459	34.8262			15.9459
	16.045	1.9512	16.045	3.82917	16.045	23.4183			16.045	16.4187	16.045	3.78024	16.045	47.6133			16.045	39.1581	16.045	1.0487	16.045	17.1913			16.045	30.0811	16.045	0.33185	16.045	3.0608			16.045	33.5479	16.045	7.2394	16.045	26.6972			16.045	0.3985	16.045	4.86465	16.045	34.8505			16.045
	16.144	1.2904	16.144	3.53028	16.144	24.1952			16.144	13.4739	16.144	4.24907	16.144	49.3563			16.144	38.8632	16.144	1.481	16.144	25.3541			16.144	29.9663	16.144	0.26095	16.144	3.5792			16.144	28.5574	16.144	8.9794	16.144	31.1849			16.144	0.3376	16.144	4.72185	16.144	33.8593			16.144
	16.243	0.9856	16.243	3.47863	16.243	24.2596			16.243	10.8294	16.243	4.53191	16.243	51.8626			16.243	37.5451	16.243	1.7136	16.243	38.4868			16.243	29.8951	16.243	0.25214	16.243	3.3455			16.243	25.1479	16.243	10.5964	16.243	36.1368			16.243	0.3134	16.243	5.32002	16.243	34.737			16.243
	16.3421	0.8432	16.3421	3.90922	16.3421	23.5584			16.3421	7.9442	16.3421	4.43503	16.3421	52.3275			16.3421	32.465	16.3421	2.394	16.3421	51.6911			16.3421	31.8059	16.3421	0.24565	16.3421	3.1617			16.3421	23.1502	16.3421	11.8208	16.3421	40.1786			16.3421	0.3296	16.3421	5.70991	16.3421	34.7298			16.3421
	16.4411	0.6855	16.4411	3.63314	16.4411	22.7404			16.4411	5.055	16.4411	5.06822	16.4411	53.4874			16.4411	24.1566	16.4411	3.4891	16.4411	64.9174			16.4411	34.6415	16.4411	0.23391	16.4411	3.0649			16.4411	21.8644	16.4411	12.4098	16.4411	44.3153			16.4411	0.2813	16.4411	5.44234	16.4411	33.9921			16.4411
	16.5402	0.4765	16.5402	3.5366	16.5402	22.3956			16.5402	2.93	16.5402	5.24198	16.5402	53.5356			16.5402	14.9102	16.5402	4.6475	16.5402	79.3252			16.5402	35.0969	16.5402	0.26061	16.5402	3.4693			16.5402	19.1657	16.5402	13.1712	16.5402	46.5184			16.5402	0.2629	16.5402	5.55139	16.5402	33.0079			16.5402
	16.6392	0.4187	16.6392	3.34913	16.6392	22.535			16.6392	1.7109	16.6392	5.27516	16.6392	52.1723			16.6392	7.9209	16.6392	5.3801	16.6392	81.561			16.6392	35.4521	16.6392	0.25185	16.6392	3.4257			16.6392	16.5108	16.6392	13.3178	16.6392	48.6931			16.6392	0.2253	16.6392	5.89571	16.6392	32.8501			16.6392
	16.7383	0.2929	16.7383	3.73494	16.7383	22.3193			16.7383	0.9081	16.7383	5.46978	16.7383	50.7637			16.7383	3.9046	16.7383	6.038	16.7383	78.761			16.7383	35.1053	16.7383	0.30983	16.7383	3.4667			16.7383	12.9455	16.7383	13.5523	16.7383	52.9356			16.7383	0.2885	16.7383	5.62017	16.7383	32.9924			16.7383
	16.8373	0.221	16.8373	3.9395	16.8373	21.7781			16.8373	0.7162	16.8373	5.67755	16.8373	49.8074			16.8373	2.2011	16.8373	5.7403	16.8373	74.2473			16.8373	34.453	16.8373	0.27087	16.8373	3.8148			16.8373	8.9268	16.8373	14.8184	16.8373	52.5798			16.8373	0.3127	16.8373	5.43804	16.8373	33.8606			16.8373
	16.9363	0.2715	16.9363	4.0688	16.9363	21.7883			16.9363	0.5364	16.9363	5.90766	16.9363	48.7381			16.9363	1.2573	16.9363	6.0043	16.9363	70.2696			16.9363	34.0861	16.9363	0.37835	16.9363	4.47			16.9363	6.0847	16.9363	15.7412	16.9363	51.16			16.9363	0.2174	16.9363	5.68438	16.9363	33.5978			16.9363
	17.0354	0.1156	17.0354	4.06736	17.0354	22.579			17.0354	0.3223	17.0354	5.91708	17.0354	47.9662			17.0354	0.8421	17.0354	6.5788	17.0354	65.1409			17.0354	33.8191	17.0354	0.35828	17.0354	5.5746			17.0354	3.6942	17.0354	16.4516	17.0354	51.9153			17.0354	0.2421	17.0354	5.45404	17.0354	33.485			17.0354
	17.1344	0.0626	17.1344	3.90077	17.1344	22.3777			17.1344	0.2846	17.1344	5.91546	17.1344	47.1864			17.1344	0.6141	17.1344	6.944	17.1344	59.7877			17.1344	33.9208	17.1344	0.38977	17.1344	6.2063			17.1344	2.2965	17.1344	17.408	17.1344	52.332			17.1344	0.195	17.1344	5.51011	17.1344	33.2214			17.1344
	17.2335	0.0975	17.2335	3.80369	17.2335	23.457			17.2335	0.321	17.2335	5.68974	17.2335	45.1443			17.2335	0.6108	17.2335	7.2323	17.2335	58.1444			17.2335	32.9397	17.2335	0.31915	17.2335	7.5713			17.2335	1.3974	17.2335	16.6647	17.2335	52.9528			17.2335	0.2689	17.2335	4.97356	17.2335	32.0162			17.2335
	17.3325	0.152	17.3325	3.72089	17.3325	23.5328			17.3325	0.2772	17.3325	5.84727	17.3325	46.0968			17.3325	0.4838	17.3325	9.3461	17.3325	56.9236			17.3325	31.7838	17.3325	0.62929	17.3325	10.7788			17.3325	1.0435	17.3325	15.5274	17.3325	50.3587			17.3325	0.2849	17.3325	4.53713	17.3325	29.8257			17.3325
	17.4316	0.1364	17.4316	3.76336	17.4316	22.6307			17.4316	0.2952	17.4316	5.84325	17.4316	45.7821			17.4316	0.4618	17.4316	9.4228	17.4316	56.236			17.4316	27.5725	17.4316	0.84484	17.4316	14.5316			17.4316	0.9349	17.4316	15.346	17.4316	49.1661			17.4316	0.2929	17.4316	4.30756	17.4316	29.4318			17.4316
	17.5306	0.0744	17.5306	4.02135	17.5306	23.6425			17.5306	0.208	17.5306	5.54577	17.5306	46.0532			17.5306	0.4387	17.5306	9.82	17.5306	53.7784			17.5306	23.055	17.5306	0.90899	17.5306	18.2741			17.5306	0.6862	17.5306	14.9406	17.5306	47.6949			17.5306	0.2686	17.5306	4.7908	17.5306	27.7339			17.5306
	17.6296	0.1341	17.6296	4.18004	17.6296	23.8543			17.6296	0.157	17.6296	5.60034	17.6296	44.0346			17.6296	0.4396	17.6296	9.3365	17.6296	50.9354			17.6296	18.7549	17.6296	1.30764	17.6296	22.6842			17.6296	0.6195	17.6296	15.1967	17.6296	46.5592			17.6296	0.1593	17.6296	4.98979	17.6296	27.3361			17.6296
	17.7287	0.1086	17.7287	3.86498	17.7287	23.7704			17.7287	0.191	17.7287	5.93806	17.7287	41.2622			17.7287	0.3828	17.7287	9.0644	17.7287	46.6358			17.7287	15.8913	17.7287	1.63834	17.7287	25.769			17.7287	0.5522	17.7287	15.3077	17.7287	44.7384			17.7287	0.2241	17.7287	4.39249	17.7287	26.8255			17.7287
	17.8277	0.134	17.8277	3.83555	17.8277	23.0459			17.8277	0.1024	17.8277	5.93242	17.8277	38.8711			17.8277	0.3887	17.8277	8.8701	17.8277	41.1138			17.8277	14.5078	17.8277	2.28345	17.8277	27.3635			17.8277	0.4839	17.8277	14.6444	17.8277	45.6224			17.8277	0.3008	17.8277	4.53391	17.8277	26.0433			17.8277
	17.9268	0.0603	17.9268	3.60512	17.9268	22.9869			17.9268	0.2594	17.9268	6.03456	17.9268	37.5927			17.9268	0.3102	17.9268	8.2111	17.9268	37.0938			17.9268	13.9777	17.9268	3.07549	17.9268	32.0874			17.9268	0.5655	17.9268	14.3136	17.9268	47.8887			17.9268	0.2431	17.9268	4.88798	17.9268	24.9507			17.9268
	18.0258	0.1849	18.0258	3.73878	18.0258	23.496			18.0258	0.1233	18.0258	5.6114	18.0258	37.6268			18.0258	0.2341	18.0258	8.2143	18.0258	34.8776			18.0258	10.3706	18.0258	3.53576	18.0258	35.9222			18.0258	0.4431	18.0258	14.0006	18.0258	45.8408			18.0258	0.1839	18.0258	5.02287	18.0258	25.033			18.0258
	18.1249	0.2121	18.1249	3.95455	18.1249	22.0639			18.1249	0.0817	18.1249	5.39587	18.1249	38.4556			18.1249	0.3306	18.1249	8.3713	18.1249	31.1244			18.1249	6.7101	18.1249	3.73647	18.1249	41.0802			18.1249	0.417	18.1249	14.4251	18.1249	45.1514			18.1249	0.2369	18.1249	5.15514	18.1249	22.3802			18.1249
	18.2239	0.2626	18.2239	4.15	18.2239	21.8287			18.2239	0.1041	18.2239	5.34958	18.2239	36.8036			18.2239	0.3342	18.2239	8.3382	18.2239	26.6458			18.2239	3.4334	18.2239	4.12481	18.2239	42.1111			18.2239	0.3346	18.2239	14.7124	18.2239	44.3969			18.2239	0.2515	18.2239	5.26177	18.2239	20.5821			18.2239
	18.3229	0.1926	18.3229	3.89103	18.3229	21.9883			18.3229	0.1689	18.3229	5.22895	18.3229	35.8866			18.3229	0.1526	18.3229	7.1352	18.3229	24.4788			18.3229	1.8148	18.3229	4.57756	18.3229	41.8795			18.3229	0.4145	18.3229	14.8243	18.3229	43.4736			18.3229	0.2442	18.3229	5.14294	18.3229	18.9471			18.3229
	18.422	0.0883	18.422	3.97726	18.422	21.1278			18.422	0.0861	18.422	5.22948	18.422	35.1569			18.422	0.2004	18.422	7.2175	18.422	24.4146			18.422	0.9982	18.422	4.66999	18.422	41.9438			18.422	0.3971	18.422	14.8774	18.422	44.3188			18.422	0.208	18.422	5.23734	18.422	17.6429			18.422
	18.521	0.1575	18.521	4.19597	18.521	20.6051			18.521	0.1366	18.521	4.947	18.521	33.305			18.521	0.2746	18.521	7.2001	18.521	23.3042			18.521	0.5945	18.521	4.47544	18.521	41.0593			18.521	0.3996	18.521	14.7176	18.521	46.6511			18.521	0.2155	18.521	5.33516	18.521	15.5737			18.521
	18.6201	0.1455	18.6201	4.24905	18.6201	19.3257			18.6201	0.1067	18.6201	5.12141	18.6201	32.4961			18.6201	0.2139	18.6201	7.0443	18.6201	21.2141			18.6201	0.5115	18.6201	4.82397	18.6201	43.3378			18.6201	0.4173	18.6201	13.938	18.6201	52.1953			18.6201	0.2284	18.6201	4.84469	18.6201	14.1416			18.6201
	18.7191	0.2075	18.7191	3.7762	18.7191	20.1996			18.7191	0.0915	18.7191	5.18846	18.7191	30.6549			18.7191	0.2662	18.7191	7.5105	18.7191	19.0367			18.7191	0.2835	18.7191	5.16524	18.7191	46.0364			18.7191	0.3228	18.7191	13.6562	18.7191	52.4275			18.7191	0.2136	18.7191	4.91489	18.7191	13.1765			18.7191
	18.8182	0.2058	18.8182	4.23517	18.8182	19.8438			18.8182	0.0883	18.8182	5.12824	18.8182	29.1592			18.8182	0.1464	18.8182	8.0591	18.8182	16.5204			18.8182	0.391	18.8182	5.11713	18.8182	46.0876			18.8182	0.3917	18.8182	13.7178	18.8182	51.6526			18.8182	0.1197	18.8182	4.72604	18.8182	11.7881			18.8182
	18.9172	0.1798	18.9172	4.02764	18.9172	20.6498			18.9172	0.051	18.9172	5.07856	18.9172	26.9219			18.9172	0.2228	18.9172	8.1719	18.9172	15.3703			18.9172	0.2153	18.9172	5.11083	18.9172	46.7779			18.9172	0.4206	18.9172	13.853	18.9172	47.7641			18.9172	0.2275	18.9172	4.4616	18.9172	10.7363			18.9172
	19.0163	0.275	19.0163	4.12271	19.0163	21.0483			19.0163	0.0448	19.0163	5.1422	19.0163	24.4831			19.0163	0.2669	19.0163	8.3089	19.0163	15.4215			19.0163	0.2274	19.0163	5.08152	19.0163	45.5734			19.0163	0.4013	19.0163	13.7657	19.0163	46.5462			19.0163	0.2721	19.0163	4.4272	19.0163	9.3707			19.0163
	19.1153	0.2277	19.1153	4.10142	19.1153	20.2033			19.1153	0.1991	19.1153	4.8383	19.1153	22.9201			19.1153	0.2181	19.1153	8.3439	19.1153	14.8225			19.1153	0.2914	19.1153	5.05568	19.1153	45.5811			19.1153	0.3137	19.1153	13.5099	19.1153	46.063			19.1153	0.1619	19.1153	4.12154	19.1153	8.5645			19.1153
	19.2143	0.3277	19.2143	4.38262	19.2143	19.3319			19.2143	0.131	19.2143	4.53742	19.2143	22.2799			19.2143	0.2559	19.2143	8.1599	19.2143	14.0114			19.2143	0.3303	19.2143	4.95669	19.2143	43.7055			19.2143	0.5312	19.2143	13.2828	19.2143	46.332			19.2143	0.2086	19.2143	4.25584	19.2143	8.4382			19.2143
	19.3134	0.3314	19.3134	4.25467	19.3134	18.1293			19.3134	0.0682	19.3134	4.57726	19.3134	21.2157			19.3134	0.2009	19.3134	8.15	19.3134	12.5657			19.3134	0.2169	19.3134	5.29689	19.3134	45.531			19.3134	0.4012	19.3134	13.0687	19.3134	44.5686			19.3134	0.4131	19.3134	4.88276	19.3134	8.7807			19.3134
	19.4124	0.3271	19.4124	4.23422	19.4124	17.3442			19.4124	0.147	19.4124	4.06126	19.4124	20.373			19.4124	0.283	19.4124	8.0214	19.4124	12.7587			19.4124	0.3059	19.4124	5.34611	19.4124	48			19.4124	0.4429	19.4124	13.6642	19.4124	42.9982			19.4124	0.5858	19.4124	5.91189	19.4124	8.8677			19.4124
	19.5115	0.2681	19.5115	3.84873	19.5115	15.7408			19.5115	0.0892	19.5115	4.24903	19.5115	18.9678			19.5115	0.1979	19.5115	8.1075	19.5115	12.8361			19.5115	0.2468	19.5115	5.49405	19.5115	49.5315			19.5115	0.386	19.5115	14.1602	19.5115	41.3517			19.5115	0.548	19.5115	6.24977	19.5115	8.5089			19.5115
	19.6105	0.263	19.6105	3.97811	19.6105	14.2025			19.6105	0.1344	19.6105	3.83585	19.6105	18.0562			19.6105	0.4068	19.6105	8.0008	19.6105	13.6035			19.6105	0.2825	19.6105	4.85027	19.6105	48.6433			19.6105	0.3637	19.6105	13.9972	19.6105	40.6425			19.6105	0.4923	19.6105	6.87421	19.6105	8.139			19.6105
	19.7096	0.2658	19.7096	3.40447	19.7096	13.0532			19.7096	0.2759	19.7096	3.71131	19.7096	16.2045			19.7096	0.3267	19.7096	8.0181	19.7096	15.0616			19.7096	0.3302	19.7096	5.5772	19.7096	48.2894			19.7096	0.4829	19.7096	13.3253	19.7096	38.7878			19.7096	0.4751	19.7096	7.55365	19.7096	8.5776			19.7096
	19.8086	0.2601	19.8086	3.30477	19.8086	12.3138			19.8086	0.1986	19.8086	3.53311	19.8086	14.9444			19.8086	0.2764	19.8086	7.4144	19.8086	14.7271			19.8086	0.1976	19.8086	5.43906	19.8086	49.8219			19.8086	0.44	19.8086	13.365	19.8086	36.4906			19.8086	0.4234	19.8086	7.5401	19.8086	9.4776			19.8086
	19.9076	0.321	19.9076	2.99272	19.9076	12.4021			19.9076	0.2447	19.9076	3.27343	19.9076	14.6418			19.9076	0.211	19.9076	6.2887	19.9076	12.5734			19.9076	0.1859	19.9076	5.44331	19.9076	52.8664			19.9076	0.423	19.9076	12.4165	19.9076	35.3999			19.9076	0.5084	19.9076	7.96279	19.9076	9.2109			19.9076
	20.0067	0.3592	20.0067	2.48525	20.0067	11.0157			20.0067	0.2101	20.0067	2.96672	20.0067	14.283			20.0067	0.2077	20.0067	5.6478	20.0067	10.4856			20.0067	0.1582	20.0067	5.56005	20.0067	51.1183			20.0067	0.4193	20.0067	12.3966	20.0067	37.8664			20.0067	0.5174	20.0067	7.58293	20.0067	8.557			20.0067
	20.1057	0.369	20.1057	2.43496	20.1057	10.0192			20.1057	0.2092	20.1057	2.298	20.1057	14.1905			20.1057	0.1873	20.1057	4.7108	20.1057	10.1603			20.1057	0.2844	20.1057	5.47888	20.1057	49.1843			20.1057	0.4536	20.1057	12.0047	20.1057	38.5563			20.1057	0.4585	20.1057	6.7154	20.1057	8.0522			20.1057
	20.2048	0.2647	20.2048	2.29356	20.2048	9.6643			20.2048	0.1782	20.2048	1.89963	20.2048	13.4633			20.2048	0.2465	20.2048	3.8348	20.2048	9.4809			20.2048	0.1724	20.2048	5.48643	20.2048	47.164			20.2048	0.407	20.2048	11.909	20.2048	38.7197			20.2048	0.23	20.2048	5.62692	20.2048	7.8163			20.2048
	20.3038	0.2511	20.3038	2.41667	20.3038	9.5263			20.3038	0.2271	20.3038	1.64418	20.3038	12.6225			20.3038	0.2738	20.3038	3.5704	20.3038	8.2477			20.3038	0.1175	20.3038	5.42208	20.3038	45.2089			20.3038	0.4954	20.3038	11.5437	20.3038	39.507			20.3038	0.3536	20.3038	4.30042	20.3038	6.9984			20.3038
	20.4029	0.3281	20.4029	2.35251	20.4029	8.7058			20.4029	0.2785	20.4029	1.57414	20.4029	11.1919			20.4029	0.1325	20.4029	3.4097	20.4029	7.5848			20.4029	0.2224	20.4029	5.49299	20.4029	47.2457			20.4029	0.529	20.4029	10.6678	20.4029	40.7058			20.4029	0.3252	20.4029	3.81695	20.4029	5.674			20.4029
	20.5019	0.3101	20.5019	1.94204	20.5019	7.523			20.5019	0.2228	20.5019	1.62869	20.5019	10.8668			20.5019	0.2252	20.5019	3.9084	20.5019	7.7226			20.5019	0.2092	20.5019	5.21631	20.5019	48.4189			20.5019	0.4181	20.5019	10.8123	20.5019	37.8692			20.5019	0.2997	20.5019	2.4271	20.5019	4.6546			20.5019
	20.6009	0.2844	20.6009	1.6522	20.6009	6.7818			20.6009	0.1217	20.6009	1.70068	20.6009	11.0673			20.6009	0.151	20.6009	4.648	20.6009	8.1181			20.6009	0.129	20.6009	5.11525	20.6009	50.2462			20.6009	0.4645	20.6009	10.3312	20.6009	36.4192			20.6009	0.2732	20.6009	1.56916	20.6009	3.8487			20.6009
	20.7	0.2973	20.7	1.7023	20.7	5.9442			20.7	0.0842	20.7	1.61217	20.7	10.8345			20.7	0.2848	20.7	5.7467	20.7	8.0835			20.7	0.1278	20.7	5.01821	20.7	48.7481			20.7	0.5212	20.7	10.1346	20.7	37.3576			20.7	0.2547	20.7	0.94098	20.7	3.8971			20.7
	20.799	0.3052	20.799	1.24867	20.799	5.2107			20.799	0.0546	20.799	1.677	20.799	10.8811			20.799	0.2473	20.799	7.4503	20.799	8.8251			20.799	0.0505	20.799	5.49195	20.799	48.0831			20.799	0.4701	20.799	10.079	20.799	38.1905			20.799	0.3577	20.799	0.76655	20.799	4.2758			20.799
	20.8981	0.4135	20.8981	1.31799	20.8981	5.2885			20.8981	0.0729	20.8981	1.87982	20.8981	11.5771			20.8981	0.2706	20.8981	8.026	20.8981	8.6725			20.8981	0.1696	20.8981	5.27125	20.8981	48.5725			20.8981	0.4465	20.8981	10.2604	20.8981	38.4403			20.8981	0.387	20.8981	0.62373	20.8981	3.8372			20.8981
	20.9971	0.3392	20.9971	1.23254	20.9971	5.1926			20.9971	0.2301	20.9971	2.0931	20.9971	11.9806			20.9971	0.177	20.9971	8.7629	20.9971	9.3182			20.9971	0.1309	20.9971	5.51436	20.9971	49.2487			20.9971	0.473	20.9971	9.15	20.9971	35.8093			20.9971	0.5087	20.9971	0.54922	20.9971	3.5607			20.9971
	21.0962	0.3212	21.0962	1.00268	21.0962	4.8231			21.0962	0.1427	21.0962	1.71029	21.0962	12.0656			21.0962	0.2504	21.0962	9.8117	21.0962	10.1106			21.0962	0.1899	21.0962	5.33536	21.0962	48.5313			21.0962	0.5142	21.0962	9.1599	21.0962	31.2237			21.0962	0.5497	21.0962	0.45329	21.0962	2.9392			21.0962
	21.1952	0.3699	21.1952	0.92891	21.1952	4.0609			21.1952	0.101	21.1952	1.61107	21.1952	12.2406			21.1952	0.2309	21.1952	9.7673	21.1952	10.4351			21.1952	0.2157	21.1952	5.77764	21.1952	47.5932			21.1952	0.5154	21.1952	8.3174	21.1952	28.251			21.1952	0.5375	21.1952	0.29577	21.1952	2.5066			21.1952
	21.2942	0.1842	21.2942	0.70985	21.2942	3.2851			21.2942	0.1422	21.2942	1.53183	21.2942	11.2422			21.2942	0.2477	21.2942	9.6604	21.2942	10.5752			21.2942	0.2456	21.2942	5.51787	21.2942	45.9291			21.2942	0.4738	21.2942	8.2298	21.2942	25.6733			21.2942	0.4289	21.2942	0.27288	21.2942	1.9987			21.2942
	21.3933	0.1695	21.3933	0.37812	21.3933	2.6555			21.3933	0.1567	21.3933	1.71942	21.3933	9.2458			21.3933	0.3148	21.3933	8.7445	21.3933	11.1437			21.3933	0.3781	21.3933	5.44957	21.3933	44.3211			21.3933	0.5605	21.3933	8.0238	21.3933	24.5417			21.3933	0.3473	21.3933	0.34135	21.3933	1.6433			21.3933
	21.4923	0.248	21.4923	0.39304	21.4923	2.2729			21.4923	0.2692	21.4923	1.60679	21.4923	8.0118			21.4923	0.4247	21.4923	8.5483	21.4923	10.9942			21.4923	0.252	21.4923	5.71832	21.4923	43.6644			21.4923	0.5584	21.4923	7.6671	21.4923	23.19			21.4923	0.4645	21.4923	0.25796	21.4923	1.6194			21.4923
	21.5914	0.2161	21.5914	0.36858	21.5914	2.6381			21.5914	0.1375	21.5914	1.37998	21.5914	7.1662			21.5914	0.5723	21.5914	8.1044	21.5914	10.4547			21.5914	0.1943	21.5914	5.22092	21.5914	43.568			21.5914	0.4783	21.5914	8.3428	21.5914	21.8883			21.5914	0.372	21.5914	0.26469	21.5914	1.5587			21.5914
	21.6904	0.1925	21.6904	0.32732	21.6904	3.2991			21.6904	0.0216	21.6904	1.25506	21.6904	6.7607			21.6904	0.7189	21.6904	7.883	21.6904	9.5674			21.6904	0.146	21.6904	5.00824	21.6904	44.4678			21.6904	0.5338	21.6904	9.4301	21.6904	19.5432			21.6904	0.2785	21.6904	0.30461	21.6904	1.906			21.6904
	21.7895	0.1489	21.7895	0.3029	21.7895	3.5472			21.7895	0.173	21.7895	1.09568	21.7895	5.8925			21.7895	0.7052	21.7895	7.3736	21.7895	9.1127			21.7895	0.1508	21.7895	5.14904	21.7895	44.034			21.7895	0.5313	21.7895	10.5291	21.7895	17.0707			21.7895	0.3101	21.7895	0.4388	21.7895	1.9176			21.7895
	21.8885	0.1651	21.8885	0.26676	21.8885	3.56			21.8885	0.2225	21.8885	1.00844	21.8885	5.7875			21.8885	0.9063	21.8885	6.6525	21.8885	8.6506			21.8885	0.1551	21.8885	5.15606	21.8885	42.9214			21.8885	0.5253	21.8885	12.6219	21.8885	15.9823			21.8885	0.4146	21.8885	0.57809	21.8885	1.9574			21.8885
	21.9875	0.1497	21.9875	0.40505	21.9875	3.177			21.9875	0.1281	21.9875	0.96196	21.9875	6.1777			21.9875	0.9115	21.9875	5.9263	21.9875	8.539			21.9875	0.13	21.9875	5.04319	21.9875	41.51			21.9875	0.4557	21.9875	14.9607	21.9875	16.6306			21.9875	0.4583	21.9875	0.92447	21.9875	1.8848			21.9875
	22.0866	0.119	22.0866	0.41653	22.0866	2.7243			22.0866	0.1535	22.0866	1.19045	22.0866	6.0966			22.0866	0.7618	22.0866	5.2467	22.0866	8.6665			22.0866	0.0563	22.0866	5.04443	22.0866	39.4252			22.0866	0.4706	22.0866	16.3235	22.0866	19.3021			22.0866	0.2634	22.0866	1.42451	22.0866	2.0795			22.0866
	22.1856	0.1812	22.1856	0.40683	22.1856	2.7603			22.1856	0.0525	22.1856	1.49593	22.1856	5.5093			22.1856	0.504	22.1856	5.5205	22.1856	8.8049			22.1856	0.1076	22.1856	4.95001	22.1856	38.1305			22.1856	0.398	22.1856	18.4736	22.1856	19.9366			22.1856	0.2035	22.1856	1.28883	22.1856	2.1784			22.1856
	22.2847	0.2156	22.2847	0.34685	22.2847	2.4146			22.2847	0.1751	22.2847	1.30244	22.2847	5.6234			22.2847	0.4383	22.2847	6.3289	22.2847	8.4663			22.2847	0.1187	22.2847	4.94809	22.2847	37.5755			22.2847	0.364	22.2847	20.1103	22.2847	19.2579			22.2847	0.2201	22.2847	1.22096	22.2847	1.9594			22.2847
	22.3837	0.2424	22.3837	0.57631	22.3837	2.6057			22.3837	0.237	22.3837	1.10702	22.3837	5.3187			22.3837	0.6473	22.3837	6.8862	22.3837	8.7932			22.3837	0.098	22.3837	5.00805	22.3837	37.0074			22.3837	0.434	22.3837	20.1084	22.3837	19.6248			22.3837	0.173	22.3837	1.26365	22.3837	2.132			22.3837
	22.4828	0.1995	22.4828	0.7651	22.4828	2.3289			22.4828	0.179	22.4828	1.15887	22.4828	5.5692			22.4828	0.6581	22.4828	7.1971	22.4828	8.6552			22.4828	0.0627	22.4828	4.70995	22.4828	37.4893			22.4828	0.4237	22.4828	18.0692	22.4828	17.3575			22.4828	0.2405	22.4828	1.38334	22.4828	2.2929			22.4828
	22.5818	0.1912	22.5818	0.76725	22.5818	2.442			22.5818	0.1213	22.5818	1.08725	22.5818	5.6879			22.5818	0.4266	22.5818	7.0782	22.5818	8.6351			22.5818	0.0798	22.5818	4.50486	22.5818	37.0124			22.5818	0.4398	22.5818	17.976	22.5818	15.7898			22.5818	0.2254	22.5818	1.53345	22.5818	2.1444			22.5818
	22.6808	0.1971	22.6808	0.69619	22.6808	2.2489			22.6808	0.2073	22.6808	1.28652	22.6808	5.8737			22.6808	0.3564	22.6808	7.391	22.6808	8.7573			22.6808	0.0818	22.6808	5.04487	22.6808	36.4408			22.6808	0.5149	22.6808	18.4483	22.6808	15.0113			22.6808	0.2687	22.6808	1.57342	22.6808	2.2121			22.6808
	22.7799	0.1175	22.7799	0.55497	22.7799	2.4224			22.7799	0.2156	22.7799	1.45567	22.7799	6.3975			22.7799	0.3707	22.7799	7.3535	22.7799	8.8382			22.7799	0.1085	22.7799	4.80831	22.7799	34.8027			22.7799	0.5381	22.7799	18.9863	22.7799	14.691			22.7799	0.3007	22.7799	1.26485	22.7799	2.6388			22.7799
	22.8789	0.1672	22.8789	0.53799	22.8789	2.5696			22.8789	0.282	22.8789	1.4542	22.8789	6.9461			22.8789	0.3452	22.8789	6.9006	22.8789	8.5457			22.8789	0.1659	22.8789	5.32376	22.8789	34.1675			22.8789	0.4445	22.8789	16.4129	22.8789	14.7431			22.8789	0.4284	22.8789	0.90102	22.8789	2.5849			22.8789
	22.978	0.1935	22.978	0.61121	22.978	2.6169			22.978	0.2272	22.978	1.91455	22.978	7.6576			22.978	0.3185	22.978	6.2094	22.978	7.9757			22.978	0.1661	22.978	4.84768	22.978	32.3987			22.978	0.5161	22.978	14.9018	22.978	14.6811			22.978	0.4561	22.978	0.71805	22.978	2.3871			22.978
	23.077	0.19	23.077	0.38802	23.077	2.6441			23.077	0.2446	23.077	1.77157	23.077	8.2113			23.077	0.4335	23.077	5.4957	23.077	7.6545			23.077	0.1092	23.077	4.8522	23.077	29.8643			23.077	0.5133	23.077	13.4509	23.077	13.613			23.077	0.4242	23.077	0.54393	23.077	2.3249			23.077
	23.1761	0.1413	23.1761	0.49082	23.1761	2.6906			23.1761	0.2813	23.1761	1.85186	23.1761	8.4096			23.1761	0.3319	23.1761	4.4887	23.1761	7.4732			23.1761	0.1322	23.1761	5.15365	23.1761	27.9205			23.1761	0.4675	23.1761	11.4851	23.1761	13.7634			23.1761	0.3104	23.1761	0.60933	23.1761	2.1908			23.1761
	23.2751	0.1278	23.2751	0.46886	23.2751	2.5545			23.2751	0.3602	23.2751	1.71596	23.2751	8.044			23.2751	0.5105	23.2751	3.2549	23.2751	7.0484			23.2751	0.1045	23.2751	5.10701	23.2751	26.7897			23.2751	0.4601	23.2751	9.9269	23.2751	15.465			23.2751	0.2764	23.2751	0.52034	23.2751	2.0833			23.2751
	23.3741	0.1616	23.3741	0.34649	23.3741	2.3167			23.3741	0.2773	23.3741	1.81902	23.3741	7.314			23.3741	0.475	23.3741	2.5754	23.3741	6.5184			23.3741	0.1693	23.3741	4.472	23.3741	23.8595			23.3741	0.4634	23.3741	10.0662	23.3741	17.0264			23.3741	0.2722	23.3741	0.52919	23.3741	2.1589			23.3741
	23.4732	0.1847	23.4732	0.40329	23.4732	1.7709			23.4732	0.264	23.4732	1.83524	23.4732	5.9237			23.4732	0.4466	23.4732	1.9908	23.4732	5.9567			23.4732	0.1652	23.4732	3.77862	23.4732	20.7501			23.4732	0.4526	23.4732	11.8073	23.4732	18.4287			23.4732	0.1969	23.4732	0.53136	23.4732	2.2572			23.4732
	23.5722	0.2112	23.5722	0.46925	23.5722	1.4506			23.5722	0.2493	23.5722	1.82556	23.5722	5.7323			23.5722	0.4335	23.5722	1.6499	23.5722	6.2354			23.5722	0.072	23.5722	3.94919	23.5722	20.1667			23.5722	0.4139	23.5722	14.7498	23.5722	18.59			23.5722	0.2813	23.5722	0.48617	23.5722	2.0562			23.5722
	23.6713	0.1587	23.6713	0.58629	23.6713	1.5095			23.6713	0.1594	23.6713	1.84358	23.6713	5.939			23.6713	0.4858	23.6713	1.6719	23.6713	5.9771			23.6713	0.1322	23.6713	3.53593	23.6713	19.3236			23.6713	0.4881	23.6713	16.9509	23.6713	19.088			23.6713	0.3278	23.6713	0.64952	23.6713	1.7372			23.6713
	23.7703	0.3005	23.7703	0.60898	23.7703	1.8051			23.7703	0.1368	23.7703	2.46373	23.7703	6.6416			23.7703	0.5011	23.7703	1.6839	23.7703	6.0781			23.7703	0.1491	23.7703	3.22489	23.7703	16.2258			23.7703	0.6956	23.7703	18.5628	23.7703	18.0966			23.7703	0.2307	23.7703	0.66866	23.7703	1.7139			23.7703
	23.8694	0.2002	23.8694	0.42053	23.8694	2.1028			23.8694	0.3036	23.8694	2.24166	23.8694	6.8407			23.8694	0.3755	23.8694	2.0626	23.8694	6.2735			23.8694	0.1769	23.8694	2.4508	23.8694	12.2912			23.8694	0.6352	23.8694	19.524	23.8694	16.356			23.8694	0.3157	23.8694	0.74228	23.8694	1.8412			23.8694
	23.9684	0.2164	23.9684	0.26201	23.9684	2.309			23.9684	0.2483	23.9684	2.00921	23.9684	7.1222			23.9684	0.2455	23.9684	2.751	23.9684	6.4452			23.9684	0.1242	23.9684	1.97666	23.9684	9.7333			23.9684	0.662	23.9684	19.4041	23.9684	14.8404			23.9684	0.3883	23.9684	0.91643	23.9684	1.5761			23.9684
	24.0674	0.1787	24.0674	0.19542	24.0674	2.1392			24.0674	0.2209	24.0674	2.08408	24.0674	7.1495			24.0674	0.4491	24.0674	3.4166	24.0674	5.335			24.0674	0.1533	24.0674	1.94062	24.0674	7.86			24.0674	0.6068	24.0674	19.1901	24.0674	15.1477			24.0674	0.2389	24.0674	0.93784	24.0674	1.3503			24.0674
	24.1665	0.2098	24.1665	0.22988	24.1665	1.7185			24.1665	0.1064	24.1665	2.03823	24.1665	6.5114			24.1665	0.3303	24.1665	4.1486	24.1665	5.3996			24.1665	0.1916	24.1665	1.62783	24.1665	6.6162			24.1665	0.5948	24.1665	17.5865	24.1665	14.6149			24.1665	0.165	24.1665	0.64861	24.1665	1.5007			24.1665
	24.2655	0.1917	24.2655	0.23313	24.2655	1.4795			24.2655	0.1129	24.2655	2.37809	24.2655	6.4324			24.2655	0.3089	24.2655	4.2848	24.2655	5.784			24.2655	0.1259	24.2655	1.3268	24.2655	6.3925			24.2655	0.5773	24.2655	16.2483	24.2655	13.7308			24.2655	0.1372	24.2655	0.35189	24.2655	2.007			24.2655
	24.3646	0.2851	24.3646	0.19939	24.3646	1.677			24.3646	0.2197	24.3646	2.29828	24.3646	6.4325			24.3646	0.3694	24.3646	4.2288	24.3646	6.3007			24.3646	0.1952	24.3646	0.88141	24.3646	5.7114			24.3646	0.5291	24.3646	13.9916	24.3646	13.5666			24.3646	0.1016	24.3646	0.48745	24.3646	1.9368			24.3646
	24.4636	0.2414	24.4636	0.11263	24.4636	1.6576			24.4636	0.1929	24.4636	2.17615	24.4636	6.8032			24.4636	0.3608	24.4636	4.0165	24.4636	6.514			24.4636	0.1603	24.4636	0.76673	24.4636	5.3431			24.4636	0.4658	24.4636	12.6141	24.4636	13.5863			24.4636	0.0395	24.4636	0.37093	24.4636	1.5286			24.4636
	24.5627	0.1868	24.5627	0.1509	24.5627	1.6266			24.5627	0.1272	24.5627	2.27743	24.5627	7.2068			24.5627	0.3318	24.5627	4.4429	24.5627	6.9375			24.5627	0.1651	24.5627	0.75493	24.5627	5.2621			24.5627	0.4309	24.5627	10.9069	24.5627	14.2397			24.5627	0.2026	24.5627	0.20967	24.5627	1.3687			24.5627
	24.6617	0.1623	24.6617	0.18696	24.6617	1.6177			24.6617	0.0878	24.6617	2.28117	24.6617	7.0314			24.6617	0.3109	24.6617	4.3292	24.6617	6.9414			24.6617	0.1928	24.6617	0.7616	24.6617	5.5771			24.6617	0.4845	24.6617	10.6194	24.6617	13.9512			24.6617	0.1447	24.6617	0.16835	24.6617	1.5025			24.6617
	24.7607	0.1409	24.7607	0.13522	24.7607	1.9695			24.7607	0.0938	24.7607	2.51342	24.7607	6.3681			24.7607	0.349	24.7607	3.9744	24.7607	7.3499			24.7607	0.1014	24.7607	0.66948	24.7607	5.6585			24.7607	0.3649	24.7607	10.1539	24.7607	12.375			24.7607	0.0998	24.7607	0.1411	24.7607	1.4563			24.7607
	24.8598	0.166	24.8598	0.16849	24.8598	1.8921			24.8598	0.1584	24.8598	2.2235	24.8598	6.2879			24.8598	0.2298	24.8598	2.8047	24.8598	7.3119			24.8598	0.2972	24.8598	0.61671	24.8598	5.4304			24.8598	0.5018	24.8598	9.0096	24.8598	11.8978			24.8598	0.1799	24.8598	0.07375	24.8598	1.3127			24.8598
	24.9588	0.0601	24.9588	0.26515	24.9588	1.9912			24.9588	0.2025	24.9588	2.12982	24.9588	7.0194			24.9588	0.3513	24.9588	1.8241	24.9588	6.5631			24.9588	0.3221	24.9588	0.58681	24.9588	4.3613			24.9588	0.4641	24.9588	8.295	24.9588	12.9702			24.9588	0.1978	24.9588	0.05431	24.9588	1.1835			24.9588
	25.0579	0.1339	25.0579	0.11923	25.0579	1.7785			25.0579	0.1141	25.0579	1.81522	25.0579	7.1995			25.0579	0.3644	25.0579	1.7225	25.0579	6.0297			25.0579	0.2751	25.0579	0.53523	25.0579	3.6731			25.0579	0.3861	25.0579	7.7608	25.0579	14.9685			25.0579	0.1782	25.0579	0.12123	25.0579	1.3487			25.0579
	25.1569	0.1325	25.1569	0.14142	25.1569	1.5491			25.1569	0.0793	25.1569	1.66781	25.1569	7.5072			25.1569	0.2283	25.1569	1.418	25.1569	5.8109			25.1569	0.2406	25.1569	0.67856	25.1569	3.9344			25.1569	0.4257	25.1569	7.9847	25.1569	16.4326			25.1569	0.2219	25.1569	0.09963	25.1569	0.9765			25.1569
	25.256	0.1767	25.256	0.14581	25.256	1.4821			25.256	0.1372	25.256	1.28329	25.256	6.9072			25.256	0.259	25.256	1.2467	25.256	5.494			25.256	0.2355	25.256	0.64702	25.256	3.9359			25.256	0.5181	25.256	8.8174	25.256	17.3891			25.256	0.2966	25.256	0.08281	25.256	0.879			25.256
	25.355	0.252	25.355	0.10326	25.355	1.5696			25.355	0.0566	25.355	1.16005	25.355	5.8559			25.355	0.3113	25.355	1.2609	25.355	5.5471			25.355	0.3196	25.355	0.77434	25.355	3.8788			25.355	0.3523	25.355	9.0987	25.355	18.2993			25.355	0.2631	25.355	0.10689	25.355	0.9963			25.355
	25.454	0.2631	25.454	0.16076	25.454	2.0914			25.454	0.0986	25.454	1.07847	25.454	4.9229			25.454	0.3067	25.454	1.5509	25.454	5.6527			25.454	0.2692	25.454	0.62183	25.454	4.2918			25.454	0.4162	25.454	9.1757	25.454	18.0758			25.454	0.2895	25.454	0.07364	25.454	1.3114			25.454
	25.5531	0.3336	25.5531	0.1789	25.5531	2.2222			25.5531	0.1285	25.5531	0.89765	25.5531	4.6216			25.5531	0.2361	25.5531	1.5349	25.5531	5.3284			25.5531	0.2671	25.5531	0.6673	25.5531	4.538			25.5531	0.4972	25.5531	8.2486	25.5531	14.8157			25.5531	0.2415	25.5531	0.02273	25.5531	1.4948			25.5531
	25.6521	0.4808	25.6521	0.26542	25.6521	2.2735			25.6521	0.1009	25.6521	0.59699	25.6521	4.4194			25.6521	0.1541	25.6521	1.4928	25.6521	5.3448			25.6521	0.4867	25.6521	0.69837	25.6521	4.626			25.6521	0.4568	25.6521	7.5479	25.6521	11.7534			25.6521	0.1775	25.6521	0.03808	25.6521	1.5081			25.6521
	25.7512	0.5178	25.7512	0.26022	25.7512	2.2672			25.7512	0.0256	25.7512	0.6495	25.7512	4.0215			25.7512	0.217	25.7512	1.2568	25.7512	5.506			25.7512	0.3218	25.7512	0.76685	25.7512	3.9061			25.7512	0.477	25.7512	7.279	25.7512	10.188			25.7512	0.1977	25.7512	0.09193	25.7512	1.4602			25.7512
	25.8502	0.56	25.8502	0.20695	25.8502	2.0315			25.8502	0.0801	25.8502	0.72616	25.8502	4.1914			25.8502	0.2367	25.8502	1.5025	25.8502	5.0431			25.8502	0.3328	25.8502	0.70934	25.8502	3.9662			25.8502	0.4416	25.8502	7.2566	25.8502	9.7502			25.8502	0.1875	25.8502	0.07988	25.8502	1.5041			25.8502
	25.9493	0.5305	25.9493	0.31184	25.9493	1.8504			25.9493	0.1649	25.9493	0.61141	25.9493	4.4055			25.9493	0.2312	25.9493	1.469	25.9493	5.6118			25.9493	0.2421	25.9493	0.53272	25.9493	3.82			25.9493	0.5003	25.9493	7.5632	25.9493	10.0276			25.9493	0.1941	25.9493	0.12365	25.9493	1.5953			25.9493
	26.0483	0.3528	26.0483	0.30368	26.0483	1.7902			26.0483	0.1348	26.0483	0.7465	26.0483	4.2304			26.0483	0.2147	26.0483	1.5479	26.0483	5.7618			26.0483	0.2265	26.0483	0.41382	26.0483	3.3298			26.0483	0.4537	26.0483	7.7029	26.0483	10.0093			26.0483	0.1616	26.0483	0.08526	26.0483	1.6511			26.0483
	26.1473	0.2445	26.1473	0.2052	26.1473	1.7299			26.1473	0.2164	26.1473	0.83406	26.1473	3.7546			26.1473	0.1769	26.1473	1.9339	26.1473	5.8815			26.1473	0.1511	26.1473	0.30028	26.1473	3.398			26.1473	0.3355	26.1473	7.2442	26.1473	9.6128			26.1473	0.1544	26.1473	0.15492	26.1473	1.5791			26.1473
	26.2464	0.2934	26.2464	0.09603	26.2464	1.7785			26.2464	0.2493	26.2464	0.89645	26.2464	3.507			26.2464	0.2473	26.2464	1.8557	26.2464	6.2241			26.2464	0.1512	26.2464	0.38689	26.2464	3.5521			26.2464	0.387	26.2464	7.5567	26.2464	9.4255			26.2464	0.1314	26.2464	0.16108	26.2464	1.9859			26.2464
	26.3454	0.3037	26.3454	0.24727	26.3454	1.5578			26.3454	0.2296	26.3454	0.90696	26.3454	3.7058			26.3454	0.3054	26.3454	1.7496	26.3454	5.8498			26.3454	0.204	26.3454	0.39339	26.3454	3.2376			26.3454	0.4168	26.3454	7.3957	26.3454	9.8797			26.3454	0.0834	26.3454	0.149	26.3454	2.3066			26.3454
	26.4445	0.2549	26.4445	0.32024	26.4445	1.9681			26.4445	0.1893	26.4445	1.13828	26.4445	4.0964			26.4445	0.2621	26.4445	1.2923	26.4445	5.0813			26.4445	0.1458	26.4445	0.45423	26.4445	3.2137			26.4445	0.4382	26.4445	6.8921	26.4445	10.6998			26.4445	0.2275	26.4445	0.32895	26.4445	2.384			26.4445
	26.5435	0.2829	26.5435	0.30286	26.5435	2.2445			26.5435	0.2475	26.5435	1.46363	26.5435	4.2463			26.5435	0.3288	26.5435	1.2893	26.5435	4.5757			26.5435	0.2948	26.5435	0.47586	26.5435	2.9804			26.5435	0.3399	26.5435	6.5602	26.5435	12.0558			26.5435	0.2056	26.5435	0.5364	26.5435	2.2148			26.5435
	26.6426	0.272	26.6426	0.25883	26.6426	2.3597			26.6426	0.1704	26.6426	1.34975	26.6426	4.3333			26.6426	0.3213	26.6426	1.0164	26.6426	4.3226			26.6426	0.1805	26.6426	0.41867	26.6426	2.7181			26.6426	0.4979	26.6426	6.8648	26.6426	13.5788			26.6426	0.2099	26.6426	0.69197	26.6426	1.8869			26.6426
	26.7416	0.4369	26.7416	0.31074	26.7416	2.8383			26.7416	0.2468	26.7416	1.41894	26.7416	4.2186			26.7416	0.2638	26.7416	0.9901	26.7416	4.2738			26.7416	0.1966	26.7416	0.33637	26.7416	3.2314			26.7416	0.4676	26.7416	6.4106	26.7416	14.0277			26.7416	0.1959	26.7416	0.93716	26.7416	2.0658			26.7416
	26.8406	0.4831	26.8406	0.31757	26.8406	2.691			26.8406	0.2438	26.8406	1.43943	26.8406	4.0399			26.8406	0.1893	26.8406	0.87	26.8406	4.0745			26.8406	0.2951	26.8406	0.24507	26.8406	3.8773			26.8406	0.6252	26.8406	6.5452	26.8406	12.9536			26.8406	0.1529	26.8406	1.27328	26.8406	2.1923			26.8406
	26.9397	0.3151	26.9397	0.26077	26.9397	2.7066			26.9397	0.1993	26.9397	1.8245	26.9397	4.7954			26.9397	0.2254	26.9397	0.8964	26.9397	4.5316			26.9397	0.2344	26.9397	0.36203	26.9397	4.5523			26.9397	0.5296	26.9397	6.5407	26.9397	11.7872			26.9397	0.2433	26.9397	1.49232	26.9397	2.9783			26.9397
	27.0387	0.2601	27.0387	0.25739	27.0387	3.0084			27.0387	0.2141	27.0387	1.78849	27.0387	5.0633			27.0387	0.1631	27.0387	0.8068	27.0387	5.5068			27.0387	0.2407	27.0387	0.35907	27.0387	4.4028			27.0387	0.4503	27.0387	6.9718	27.0387	12.0857			27.0387	0.198	27.0387	2.00746	27.0387	3.3566			27.0387
	27.1378	0.3176	27.1378	0.23608	27.1378	2.9099			27.1378	0.1431	27.1378	1.90769	27.1378	5.7271			27.1378	0.1974	27.1378	0.8946	27.1378	5.8389			27.1378	0.348	27.1378	0.27527	27.1378	3.622			27.1378	0.4881	27.1378	6.3145	27.1378	11.8078			27.1378	0.3012	27.1378	2.27711	27.1378	3.5758			27.1378
	27.2368	0.36	27.2368	0.17097	27.2368	2.5867			27.2368	0.1829	27.2368	1.70504	27.2368	5.5326			27.2368	0.1999	27.2368	0.8208	27.2368	5.4863			27.2368	0.3274	27.2368	0.29555	27.2368	3.4244			27.2368	0.5022	27.2368	6.1107	27.2368	11.3091			27.2368	0.2922	27.2368	3.16741	27.2368	3.691			27.2368
	27.3359	0.5432	27.3359	0.16699	27.3359	2.2906			27.3359	0.2061	27.3359	2.22633	27.3359	5.3754			27.3359	0.3296	27.3359	0.8611	27.3359	6.1676			27.3359	0.4895	27.3359	0.31019	27.3359	2.463			27.3359	0.5578	27.3359	5.6131	27.3359	11.2709			27.3359	0.2411	27.3359	4.01692	27.3359	3.9264			27.3359
	27.4349	0.5757	27.4349	0.20661	27.4349	2.503			27.4349	0.2164	27.4349	2.52873	27.4349	5.3331			27.4349	0.328	27.4349	0.8428	27.4349	6.5726			27.4349	0.5181	27.4349	0.28552	27.4349	2.132			27.4349	0.4501	27.4349	5.4956	27.4349	10.1409			27.4349	0.1001	27.4349	4.88818	27.4349	4.2054			27.4349
	27.5339	0.6674	27.5339	0.28588	27.5339	2.4096			27.5339	0.3763	27.5339	2.23273	27.5339	5.2236			27.5339	0.2406	27.5339	1.2149	27.5339	6.2417			27.5339	0.3571	27.5339	0.33139	27.5339	2.0057			27.5339	0.4085	27.5339	5.0791	27.5339	9.7529			27.5339	0.1292	27.5339	5.22816	27.5339	4.5054			27.5339
	27.633	0.6169	27.633	0.23985	27.633	2.129			27.633	0.2898	27.633	2.53556	27.633	5.5352			27.633	0.2098	27.633	1.6555	27.633	6.5704			27.633	0.3214	27.633	0.21962	27.633	1.862			27.633	0.3921	27.633	5.1395	27.633	9.2093			27.633	0.1808	27.633	5.16282	27.633	4.7077			27.633
	27.732	0.3845	27.732	0.17563	27.732	1.7086			27.732	0.2616	27.732	2.47116	27.732	6.129			27.732	0.2477	27.732	2.566	27.732	6.0616			27.732	0.2357	27.732	0.39415	27.732	1.9055			27.732	0.342	27.732	4.9073	27.732	8.808			27.732	0.1679	27.732	5.05799	27.732	4.1224			27.732
	27.8311	0.3745	27.8311	0.11743	27.8311	1.6671			27.8311	0.269	27.8311	2.53786	27.8311	6.3823			27.8311	0.202	27.8311	3.452	27.8311	5.9544			27.8311	0.2331	27.8311	0.22359	27.8311	2.1178			27.8311	0.38	27.8311	4.7431	27.8311	8.7685			27.8311	0.1398	27.8311	4.84784	27.8311	3.592			27.8311
	27.9301	0.2698	27.9301	0.26753	27.9301	1.8781			27.9301	0.3914	27.9301	2.63162	27.9301	6.2247			27.9301	0.2864	27.9301	3.7403	27.9301	6.7219			27.9301	0.2697	27.9301	0.1561	27.9301	2.2635			27.9301	0.3868	27.9301	4.6757	27.9301	9.5276			27.9301	0.1278	27.9301	4.70616	27.9301	3.6688			27.9301
	28.0292	0.2646	28.0292	0.15317	28.0292	2.1686			28.0292	0.4829	28.0292	3.22096	28.0292	6.6069			28.0292	0.3202	28.0292	4.5632	28.0292	7.5953			28.0292	0.3164	28.0292	0.12166	28.0292	2.3724			28.0292	0.5381	28.0292	4.6426	28.0292	9.6545			28.0292	0.0993	28.0292	4.96768	28.0292	3.8959			28.0292
	28.1282	0.2429	28.1282	0.20655	28.1282	2.4948			28.1282	0.4778	28.1282	3.03944	28.1282	7.4801			28.1282	0.2707	28.1282	5.4601	28.1282	7.8488			28.1282	0.2805	28.1282	0.17489	28.1282	2.5748			28.1282	0.5835	28.1282	4.2182	28.1282	8.687			28.1282	0.132	28.1282	4.62917	28.1282	3.8634			28.1282
	28.2272	0.2654	28.2272	0.41606	28.2272	2.545			28.2272	0.5687	28.2272	3.34067	28.2272	7.4934			28.2272	0.2778	28.2272	5.9646	28.2272	8.4397			28.2272	0.2424	28.2272	0.23091	28.2272	2.6437			28.2272	0.5263	28.2272	4.0451	28.2272	8.1322			28.2272	0.1474	28.2272	4.52795	28.2272	3.8378			28.2272
	28.3263	0.1798	28.3263	0.30021	28.3263	2.3488			28.3263	0.6346	28.3263	3.24349	28.3263	6.9335			28.3263	0.2394	28.3263	6.2994	28.3263	9.4354			28.3263	0.4347	28.3263	0.11259	28.3263	2.5745			28.3263	0.5248	28.3263	3.8571	28.3263	8.1584			28.3263	0.1562	28.3263	3.98216	28.3263	3.6781			28.3263
	28.4253	0.1699	28.4253	0.32792	28.4253	2.4361			28.4253	0.8236	28.4253	2.90003	28.4253	6.2996			28.4253	0.2163	28.4253	5.4907	28.4253	10.0678			28.4253	0.6402	28.4253	0.15554	28.4253	2.5891			28.4253	0.4924	28.4253	3.8351	28.4253	8.8067			28.4253	0.2245	28.4253	3.03214	28.4253	3.6525			28.4253
	28.5244	0.1609	28.5244	0.30322	28.5244	2.4708			28.5244	0.8987	28.5244	2.66065	28.5244	5.8347											28.5244	0.5988	28.5244	0.24318	28.5244	2.9678			28.5244	0.4282	28.5244	3.7593	28.5244	8.58			28.5244	0.272	28.5244	1.80121	28.5244	3.2969			28.5244
	28.6234	0.2029	28.6234	0.20446	28.6234	2.2341			28.6234	0.8336	28.6234	2.6542	28.6234	5.6947											28.6234	0.5707	28.6234	0.20935	28.6234	3.2298			28.6234	0.4524	28.6234	4.4261	28.6234	9.7477			28.6234	0.1677	28.6234	1.46344	28.6234	3.0212			28.6234
	28.7225	0.2093	28.7225	0.32685	28.7225	1.967			28.7225	0.9182	28.7225	2.70763	28.7225	5.3583											28.7225	0.5112	28.7225	0.16099	28.7225	3.4422			28.7225	0.4554	28.7225	5.3246	28.7225	11.0646			28.7225	0.2803	28.7225	1.31949	28.7225	2.9016			28.7225
	28.8215	0.3398	28.8215	0.45109	28.8215	1.7555			28.8215	0.7369	28.8215	2.04711	28.8215	5.5409											28.8215	0.4582	28.8215	0.26259	28.8215	3.2851			28.8215	0.4619	28.8215	5.8717	28.8215	10.7744			28.8215	0.212	28.8215	1.42594	28.8215	2.638			28.8215
	28.9205	0.2565	28.9205	0.5419	28.9205	2.0646			28.9205	0.4719	28.9205	2.12294	28.9205	5.7985											28.9205	0.5118	28.9205	0.27521	28.9205	2.9377			28.9205	0.455	28.9205	5.4901	28.9205	9.8866			28.9205	0.2412	28.9205	1.35073	28.9205	2.5221			28.9205
	29.0196	0.3136	29.0196	0.52157	29.0196	2.314			29.0196	0.7948	29.0196	2.09532	29.0196	6.7034											29.0196	0.3975	29.0196	0.24632	29.0196	2.7858			29.0196	0.4023	29.0196	4.6802	29.0196	9.3017			29.0196	0.2665	29.0196	1.2979	29.0196	2.5127			29.0196
									29.1186	1.1684	29.1186	2.75316	29.1186	6.714											29.1186	0.2929	29.1186	0.13532	29.1186	2.9945			29.1186	0.3145	29.1186	3.8511	29.1186	8.6748			29.1186	0.1862	29.1186	0.99857	29.1186	2.5376			29.1186
									29.2177	2.0491	29.2177	3.25684	29.2177	6.1796											29.2177	0.3179	29.2177	0.24796	29.2177	2.8946			29.2177	0.4528	29.2177	3.6096	29.2177	8.8999			29.2177	0.2855	29.2177	1.06214	29.2177	2.4524			29.2177
																									29.3167	0.2579	29.3167	0.32538	29.3167	2.291			29.3167	0.4484	29.3167	3.8514	29.3167	10.2709			29.3167	0.3226	29.3167	1.08678	29.3167	2.1009			29.3167
																									29.4158	0.3042	29.4158	0.34605	29.4158	2.1023			29.4158	0.4317	29.4158	4.4715	29.4158	11.6649			29.4158	0.2254	29.4158	1.37312	29.4158	2.2224			29.4158
																									29.5148	0.3289	29.5148	0.21305	29.5148	1.8398			29.5148	0.4557	29.5148	5.6175	29.5148	12.6234			29.5148	0.2109	29.5148	1.40597	29.5148	2.3762			29.5148
																									29.6138	0.2368	29.6138	0.25372	29.6138	2.0357			29.6138	0.4386	29.6138	6.7186	29.6138	11.31											29.6138
																									29.7129	0.22	29.7129	0.24421	29.7129	2.1309			29.7129	0.3521	29.7129	8.2952	29.7129	9.304
																									29.8119	0.1404	29.8119	0.27042	29.8119	2.4324			29.8119	0.4357	29.8119	8.0582	29.8119	9.2433
																									29.911	0.1804	29.911	0.34178	29.911	2.7937			29.911	0.3263	29.911	6.6006	29.911	10.3458
																									30.01	0.1559	30.01	0.41552	30.01	2.3813			30.01	0.3411	30.01	5.3454	30.01	11.1697
																									30.1091	0.1988	30.1091	0.49597	30.1091	2.0135			30.1091	0.2778	30.1091	4.4749	30.1091	12.7112
																									30.2081	0.2315	30.2081	0.6354	30.2081	1.9791			30.2081	0.2913	30.2081	4.6837	30.2081	13.1588
																									30.3071	0.1814	30.3071	0.55907	30.3071	2.1075			30.3071	0.215	30.3071	5.113	30.3071	12.8876
	0	0.075652	0	0.24219	0	1.02365			0	0.439618	0	1.19408	0	5.1179			0	0.183355	0	1.13759	0	3.2464			0	0.22889	0	0.52617	0	4.47175			0	0.580468	0	5.9763	0	11.6101			0	0.25353	0	0.08376	0	1.68652			0
	0.09904	0.095819	0.09904	0.18216	0.09904	1.04957			0.09904	0.580302	0.09904	1.21631	0.09904	4.58555			0.09904	0.157722	0.09904	0.94671	0.09904	3.0121			0.09904	0.21391	0.09904	0.53179	0.09904	4.34522			0.09904	0.739452	0.09904	5.5056	0.09904	11.0602			0.09904	0.3148	0.09904	0.17087	0.09904	1.68241			0.099
	0.19809	0.170618	0.19809	0.24147	0.19809	1.10971			0.19809	0.529583	0.19809	1.03533	0.19809	4.01307			0.19809	0.038185	0.19809	0.77896	0.19809	2.9864			0.19809	0.2102	0.19809	0.52186	0.19809	5.11101			0.19809	0.572133	0.19809	4.8249	0.19809	11.1604			0.19809	0.3292	0.19809	0.29746	0.19809	1.73498			0.1981
	0.29713	0.187601	0.29713	0.40112	0.29713	1.59274			0.29713	0.582063	0.29713	1.06964	0.29713	4.19182			0.29713	0.056433	0.29713	0.7829	0.29713	2.8044			0.29713	0.18207	0.29713	0.55353	0.29713	5.6018			0.29713	0.65967	0.29713	3.7846	0.29713	11.0255			0.29713	0.24109	0.29713	0.20551	0.29713	1.77056			0.2971
	0.39617	0.121928	0.39617	0.30921	0.39617	2.3801			0.39617	0.371442	0.39617	1.07723	0.39617	3.8545			0.39617	0.037172	0.39617	0.79551	0.39617	2.6662			0.39617	0.18799	0.39617	0.55178	0.39617	5.24524			0.39617	0.665893	0.39617	3.5279	0.39617	10.0557			0.39617	0.24478	0.39617	0.20529	0.39617	1.87183			0.3962
	0.49521	0.099603	0.49521	0.43296	0.49521	2.46265			0.49521	0.378439	0.49521	0.96401	0.49521	4.14787			0.49521	0.035934	0.49521	0.70045	0.49521	3.2145			0.49521	0.17277	0.49521	0.54363	0.49521	5.00841			0.49521	0.750587	0.49521	3.2929	0.49521	10.062			0.49521	0.21048	0.49521	0.19092	0.49521	1.96218			0.4952
	0.59426	0.06218	0.59426	0.44188	0.59426	1.94106			0.59426	0.373995	0.59426	0.86795	0.59426	4.09977			0.59426	0	0.59426	0.5785	0.59426	2.9966			0.59426	0.24353	0.59426	0.32943	0.59426	4.56139			0.59426	0.825828	0.59426	3.181	0.59426	10.7316			0.59426	0.25622	0.59426	0.10949	0.59426	1.52091			0.5943
	0.6933	0.170713	0.6933	0.48611	0.6933	1.9304			0.6933	0.217352	0.6933	1.07477	0.6933	4.38302			0.6933	0.057537	0.6933	0.62079	0.6933	3.0267			0.6933	0.22712	0.6933	0.3971	0.6933	3.8649			0.6933	0.848507	0.6933	3.4415	0.6933	10.6761			0.6933	0.1969	0.6933	0.069	0.6933	1.41023			0.6933
	0.79234	0.220686	0.79234	0.57628	0.79234	2.0988			0.79234	0.209142	0.79234	1.06003	0.79234	4.0589			0.79234	0.140269	0.79234	0.43272	0.79234	3.0471			0.79234	0.23213	0.79234	0.25342	0.79234	4.0574			0.79234	0.641694	0.79234	3.2199	0.79234	10.2136			0.79234	0.26118	0.79234	0.11046	0.79234	1.5421			0.7923
	0.89139	0.12911	0.89139	0.49383	0.89139	1.75916			0.89139	0.179378	0.89139	0.89443	0.89139	4.09627			0.89139	0.178069	0.89139	0.40242	0.89139	3.029			0.89139	0.16946	0.89139	0.35871	0.89139	3.9404			0.89139	0.710004	0.89139	3.1154	0.89139	8.8963			0.89139	0.1625	0.89139	0.09607	0.89139	1.72463			0.8914
	0.99043	0.07221	0.99043	0.50238	0.99043	1.75796			0.99043	0.131513	0.99043	1.10109	0.99043	3.12906			0.99043	0.220954	0.99043	0.32499	0.99043	2.4443			0.99043	0.20364	0.99043	0.40531	0.99043	4.31042			0.99043	0.543829	0.99043	3.0706	0.99043	9.5244			0.99043	0.17362	0.99043	0.08445	0.99043	1.83653			0.9904
	1.08947	0.095708	1.08947	0.54786	1.08947	1.31633			1.08947	0.097291	1.08947	0.9963	1.08947	2.60705			1.08947	0.218746	1.08947	0.30432	1.08947	1.9451			1.08947	0.21759	1.08947	0.36857	1.08947	4.11423			1.08947	0.63845	1.08947	2.9025	1.08947	9.6188			1.08947	0.26516	1.08947	0.08701	1.08947	1.46442			1.0895
	1.18852	0.060882	1.18852	0.41413	1.18852	1.39461			1.18852	0.15165	1.18852	0.86616	1.18852	2.55613			1.18852	0.233988	1.18852	0.37392	1.18852	2.0499			1.18852	0.16637	1.18852	0.24144	1.18852	3.35872			1.18852	0.705578	1.18852	3.0738	1.18852	9.6432			1.18852	0.37576	1.18852	0.06219	1.18852	1.37743			1.1885
	1.28756	0.100665	1.28756	0.62313	1.28756	1.3625			1.28756	0.153499	1.28756	0.92403	1.28756	2.63497			1.28756	0.157624	1.28756	0.18573	1.28756	2.29			1.28756	0.33889	1.28756	0.36394	1.28756	3.06838			1.28756	0.730815	1.28756	2.938	1.28756	10.1861			1.28756	0.25029	1.28756	0.1023	1.28756	1.19106			1.2876
	1.3866	0.156427	1.3866	0.6661	1.3866	1.23876			1.3866	0.169916	1.3866	1.03093	1.3866	2.96476			1.3866	0.174441	1.3866	0.28414	1.3866	2.4421			1.3866	0.17562	1.3866	0.53898	1.3866	3.01738			1.3866	0.65086	1.3866	2.8457	1.3866	11.11			1.3866	0.13977	1.3866	0.01386	1.3866	1.18905			1.3866
	1.48564	0.157193	1.48564	0.48851	1.48564	1.53609			1.48564	0.220248	1.48564	1.20179	1.48564	3.32959			1.48564	0.235885	1.48564	0.22002	1.48564	2.6292			1.48564	0.20005	1.48564	0.61351	1.48564	3.40625			1.48564	0.568107	1.48564	2.8871	1.48564	10.9807			1.48564	0.21043	1.48564	0.12104	1.48564	1.69078			1.4856
	1.58469	0.174944	1.58469	0.57078	1.58469	1.81125			1.58469	0.270719	1.58469	0.96397	1.58469	4.1123			1.58469	0.186201	1.58469	0.39126	1.58469	3.0764			1.58469	0.09033	1.58469	0.5579	1.58469	3.86486			1.58469	0.526929	1.58469	2.8748	1.58469	10.8455			1.58469	0.24178	1.58469	0.10939	1.58469	2.16036			1.5847
	1.68373	0.199182	1.68373	0.57605	1.68373	1.57598			1.68373	0.292803	1.68373	1.09047	1.68373	4.51684			1.68373	0.12996	1.68373	0.26221	1.68373	2.8882			1.68373	0.13654	1.68373	0.5349	1.68373	4.52111			1.68373	0.532029	1.68373	2.9594	1.68373	10.0854			1.68373	0.18651	1.68373	0.05274	1.68373	2.07194			1.6837
	1.78277	0.210232	1.78277	0.5594	1.78277	1.59546			1.78277	0.368436	1.78277	1.0239	1.78277	4.51215			1.78277	0.24702	1.78277	0.17253	1.78277	2.994			1.78277	0.25237	1.78277	0.29553	1.78277	3.99977			1.78277	0.521595	1.78277	2.9198	1.78277	9.1667			1.78277	0.22968	1.78277	0.06371	1.78277	1.80094			1.7828
	1.88182	0.243243	1.88182	0.60861	1.88182	1.93612			1.88182	0.363406	1.88182	0.91275	1.88182	4.44567			1.88182	0.102192	1.88182	0.16633	1.88182	2.9585			1.88182	0.26399	1.88182	0.52443	1.88182	4.20506			1.88182	0.448562	1.88182	3.2352	1.88182	8.088			1.88182	0.35855	1.88182	0.07487	1.88182	1.74457			1.8818
	1.98086	0.282787	1.98086	0.6304	1.98086	2.20546			1.98086	0.237263	1.98086	1.04221	1.98086	4.48785			1.98086	0.114084	1.98086	0.14539	1.98086	2.8731			1.98086	0.36476	1.98086	0.50743	1.98086	4.40903			1.98086	0.513606	1.98086	2.9766	1.98086	8.2827			1.98086	0.34869	1.98086	0.08077	1.98086	1.68497			1.9809
	2.0799	0.368083	2.0799	0.75876	2.0799	1.98665			2.0799	0.329145	2.0799	0.82041	2.0799	4.55378			2.0799	0.066187	2.0799	0.26485	2.0799	3.0318			2.0799	0.25613	2.0799	0.72903	2.0799	4.65785			2.0799	0.432903	2.0799	3.0008	2.0799	8.6254			2.0799	0.4641	2.0799	0.09718	2.0799	2.0422			2.0799
	2.17895	0.255412	2.17895	0.48592	2.17895	1.92009			2.17895	0.331262	2.17895	0.812	2.17895	3.93141			2.17895	0.010092	2.17895	0.13423	2.17895	3.2363			2.17895	0.24026	2.17895	0.73686	2.17895	4.55517			2.17895	0.406538	2.17895	2.8484	2.17895	9.0667			2.17895	0.51215	2.17895	0.06414	2.17895	1.94252			2.1789
	2.27799	0.285644	2.27799	0.61252	2.27799	2.34125			2.27799	0.295119	2.27799	1.04565	2.27799	3.76226			2.27799	0.061594	2.27799	0.10471	2.27799	3.4766			2.27799	0.41022	2.27799	0.76283	2.27799	4.09831			2.27799	0.436867	2.27799	3.1226	2.27799	9.3233			2.27799	0.45514	2.27799	0.10228	2.27799	1.92404			2.278
	2.37703	0.314837	2.37703	0.55998	2.37703	2.60152			2.37703	0.419701	2.37703	0.96304	2.37703	3.48587			2.37703	0.003034	2.37703	0.14295	2.37703	3.1577			2.37703	0.43776	2.37703	0.53086	2.37703	4.19801			2.37703	0.434588	2.37703	3.1811	2.37703	9.5774			2.37703	0.41049	2.37703	0.164	2.37703	1.7787			2.377
	2.47607	0.240571	2.47607	0.58839	2.47607	2.52784			2.47607	0.437892	2.47607	0.93828	2.47607	3.61658			2.47607	0.020046	2.47607	0.07247	2.47607	2.9725			2.47607	0.40771	2.47607	0.63475	2.47607	4.3232			2.47607	0.387197	2.47607	2.8624	2.47607	9.8088			2.47607	0.51662	2.47607	0.11245	2.47607	1.62549			2.4761
	2.57512	0.29114	2.57512	0.52862	2.57512	2.59226			2.57512	0.335301	2.57512	1.05843	2.57512	4.06633			2.57512	0.033521	2.57512	0.21472	2.57512	2.8129			2.57512	0.28506	2.57512	0.8005	2.57512	4.84714			2.57512	0.348411	2.57512	2.6647	2.57512	10.2692			2.57512	0.47745	2.57512	0.13107	2.57512	1.68419			2.5751
	2.67416	0.184025	2.67416	0.67714	2.67416	2.63473			2.67416	0.377594	2.67416	1.14575	2.67416	4.64107			2.67416	0.006209	2.67416	0.25203	2.67416	2.6994			2.67416	0.29817	2.67416	0.7556	2.67416	5.24197			2.67416	0.429101	2.67416	2.9116	2.67416	10.4559			2.67416	0.46139	2.67416	0.17315	2.67416	1.85355			2.6742
	2.7732	0.101267	2.7732	0.57819	2.7732	2.70401			2.7732	0.267937	2.7732	1.27489	2.7732	5.51019			2.7732	0.002481	2.7732	0.09102	2.7732	2.697			2.7732	0.284	2.7732	0.75523	2.7732	5.38853			2.7732	0.440763	2.7732	3.2295	2.7732	11.4274			2.7732	0.50243	2.7732	0.12787	2.7732	1.67962			2.7732
	2.87225	0.068179	2.87225	0.47384	2.87225	2.08463			2.87225	0.240252	2.87225	1.38336	2.87225	6.53293			2.87225	0.090659	2.87225	0.28591	2.87225	2.5302			2.87225	0.22373	2.87225	0.90729	2.87225	5.28423			2.87225	0.370813	2.87225	3.4856	2.87225	11.5394			2.87225	0.5185	2.87225	0.07525	2.87225	1.63197			2.8722
	2.97129	0.058723	2.97129	0.45983	2.97129	1.96816			2.97129	0.266794	2.97129	1.40686	2.97129	7.46024			2.97129	0.006718	2.97129	0.31152	2.97129	2.5714			2.97129	0.4305	2.97129	0.89443	2.97129	5.71731			2.97129	0.404616	2.97129	3.4748	2.97129	11.5942			2.97129	0.40427	2.97129	0.18096	2.97129	2.14336			2.9713
	3.07033	0.099047	3.07033	0.47593	3.07033	1.9175			3.07033	0.248209	3.07033	1.35186	3.07033	6.89515			3.07033	0.027526	3.07033	0.27276	3.07033	2.4875			3.07033	0.421	3.07033	0.82174	3.07033	6.31923			3.07033	0.495474	3.07033	3.3572	3.07033	10.7387			3.07033	0.35535	3.07033	0.26254	3.07033	2.39533			3.0703
	3.16937	0.042847	3.16937	0.37144	3.16937	1.40143			3.16937	0.314502	3.16937	1.51614	3.16937	6.0097			3.16937	0.033378	3.16937	0.18095	3.16937	2.2036			3.16937	0.44027	3.16937	0.61903	3.16937	6.13047			3.16937	0.408574	3.16937	3.3679	3.16937	10.8034			3.16937	0.30029	3.16937	0.42148	3.16937	2.38587			3.1694
	3.26842	0.116035	3.26842	0.42036	3.26842	1.31412			3.26842	0.317196	3.26842	1.67665	3.26842	6.30652			3.26842	0.01067	3.26842	0.17101	3.26842	1.8051			3.26842	0.42565	3.26842	0.71217	3.26842	5.63544			3.26842	0.572319	3.26842	3.4834	3.26842	10.1419			3.26842	0.14439	3.26842	0.3564	3.26842	2.48124			3.2684
	3.36746	0.067547	3.36746	0.37183	3.36746	1.32964			3.36746	0.267334	3.36746	1.86375	3.36746	6.31076			3.36746	0.001904	3.36746	0.01961	3.36746	1.7633			3.36746	0.43547	3.36746	0.82085	3.36746	5.57953			3.36746	0.563997	3.36746	3.8754	3.36746	9.2847			3.36746	0.19638	3.36746	0.40274	3.36746	2.43043			3.3675
	3.4665	0.102573	3.4665	0.37832	3.4665	1.4584			3.4665	0.315054	3.4665	1.92811	3.4665	5.81196			3.4665	0	3.4665	0.06375	3.4665	1.5114			3.4665	0.30082	3.4665	1.18938	3.4665	5.81422			3.4665	0.419569	3.4665	4.1408	3.4665	8.9489			3.4665	0.24255	3.4665	0.49842	3.4665	2.89441			3.4665
	3.56555	0.099692	3.56555	0.30879	3.56555	1.78013			3.56555	0.327034	3.56555	1.88459	3.56555	5.39208			3.56555	0.008957	3.56555	0.07641	3.56555	1.0634			3.56555	0.27009	3.56555	1.27363	3.56555	6.95055			3.56555	0.339769	3.56555	4.8977	3.56555	9.8763			3.56555	0.278	3.56555	0.38063	3.56555	3.05786			3.5655
	3.66459	0.116149	3.66459	0.26131	3.66459	2.05092			3.66459	0.31723	3.66459	1.60948	3.66459	4.84508			3.66459	0.08727	3.66459	0.02908	3.66459	0.9232			3.66459	0.29893	3.66459	1.40534	3.66459	7.70777			3.66459	0.410903	3.66459	6.5681	3.66459	11.4075			3.66459	0.31523	3.66459	0.29196	3.66459	2.83573			3.6646
	3.76363	0.064919	3.76363	0.20364	3.76363	1.82695			3.76363	0.40856	3.76363	1.44933	3.76363	4.59116			3.76363	0.015696	3.76363	0.10885	3.76363	0.5946			3.76363	0.2701	3.76363	1.52344	3.76363	7.78963			3.76363	0.357007	3.76363	8.8964	3.76363	12.7062			3.76363	0.19341	3.76363	0.41017	3.76363	2.84607			3.7636
	3.86268	0.14565	3.86268	0.27536	3.86268	1.56864			3.86268	0.344584	3.86268	1.50444	3.86268	5.47797			3.86268	0	3.86268	0.2498	3.86268	0.7152			3.86268	0.28628	3.86268	1.90073	3.86268	7.20319			3.86268	0.377063	3.86268	11.3157	3.86268	13.328			3.86268	0.1361	3.86268	0.49783	3.86268	2.64322			3.8627
	3.96172	0.144311	3.96172	0.29101	3.96172	1.5943			3.96172	0.241425	3.96172	1.56326	3.96172	6.36031			3.96172	0	3.96172	0.8871	3.96172	1.0874			3.96172	0.26491	3.96172	2.33851	3.96172	7.1			3.96172	0.39774	3.96172	14.0254	3.96172	14.3897			3.96172	0.07858	3.96172	0.91123	3.96172	2.45074			3.9617
	4.06076	0.125514	4.06076	0.4673	4.06076	1.8656			4.06076	0.191223	4.06076	1.82222	4.06076	6.669			4.06076	0.02669	4.06076	1.89588	4.06076	1.6482			4.06076	0.20932	4.06076	2.7909	4.06076	7.39127			4.06076	0.444122	4.06076	15.6095	4.06076	14.961			4.06076	0.20398	4.06076	1.33934	4.06076	2.85396			4.0608
	4.1598	0.157638	4.1598	0.81642	4.1598	1.99219			4.1598	0.156523	4.1598	2.07921	4.1598	6.83201			4.1598	0.050255	4.1598	3.2481	4.1598	2.8866			4.1598	0.22331	4.1598	3.3712	4.1598	8.29373			4.1598	0.416868	4.1598	17.62	4.1598	15.5194			4.1598	0.1595	4.1598	2.65569	4.1598	3.49294			4.1598
	4.25885	0.185186	4.25885	1.47373	4.25885	2.03609			4.25885	0.347289	4.25885	2.82934	4.25885	7.9759			4.25885	0.050544	4.25885	4.53842	4.25885	4.33			4.25885	0.33115	4.25885	4.20897	4.25885	9.81518			4.25885	0.41622	4.25885	18.9273	4.25885	15.2017			4.25885	0.23095	4.25885	4.55981	4.25885	4.20224			4.2588
	4.35789	0.206202	4.35789	2.07579	4.35789	1.9792			4.35789	0.334752	4.35789	4.20883	4.35789	9.32643			4.35789	0.121409	4.35789	4.93174	4.35789	5.8921			4.35789	0.24692	4.35789	4.48093	4.35789	10.0697			4.35789	0.541768	4.35789	19.6853	4.35789	15.5675			4.35789	0.16032	4.35789	6.06468	4.35789	4.81192			4.3579
	4.45693	0.334574	4.45693	2.98887	4.45693	1.97444			4.45693	0.323018	4.45693	5.54852	4.45693	10.6485			4.45693	0.007192	4.45693	5.06932	4.45693	6.9496			4.45693	0.15284	4.45693	4.6919	4.45693	11.0931			4.45693	0.468621	4.45693	20.0721	4.45693	16.6795			4.45693	0.09148	4.45693	7.05635	4.45693	4.79244			4.4569
	4.55598	0.381017	4.55598	3.65731	4.55598	2.16966			4.55598	0.223384	4.55598	5.77722	4.55598	11.1993			4.55598	0.091048	4.55598	5.47995	4.55598	8.596			4.55598	0.19411	4.55598	4.74466	4.55598	11.9906			4.55598	0.391279	4.55598	20.5991	4.55598	16.033			4.55598	0.16638	4.55598	7.09891	4.55598	4.69856			4.556
	4.65502	0.325722	4.65502	4.26214	4.65502	2.88621			4.65502	0.20687	4.65502	5.65699	4.65502	10.6809			4.65502	0.066717	4.65502	5.57097	4.65502	9.139			4.65502	0.10759	4.65502	4.34393	4.65502	11.6748			4.65502	0.520578	4.65502	20.7617	4.65502	14.7965			4.65502	0.14422	4.65502	7.00745	4.65502	5.13832			4.655
	4.75406	0.174916	4.75406	4.70015	4.75406	3.02241			4.75406	0.10654	4.75406	5.51167	4.75406	9.49983			4.75406	0.051106	4.75406	6.0916	4.75406	9.5497			4.75406	0.02543	4.75406	3.79314	4.75406	10.8191			4.75406	0.582284	4.75406	20.4354	4.75406	13.2898			4.75406	0.07462	4.75406	6.55427	4.75406	5.73284			4.7541
	4.85311	0.224061	4.85311	4.62538	4.85311	2.38729			4.85311	0.143725	4.85311	4.88161	4.85311	10.1658			4.85311	0.082059	4.85311	6.48649	4.85311	10.1261			4.85311	0.11967	4.85311	3.09133	4.85311	9.13558			4.85311	0.531997	4.85311	17.9208	4.85311	13.4014			4.85311	0.12105	4.85311	6.36716	4.85311	5.43121			4.8531
	4.95215	0.157917	4.95215	3.8179	4.95215	2.37291			4.95215	0.259718	4.95215	4.12439	4.95215	10.1852			4.95215	0.002716	4.95215	6.92283	4.95215	10.9846			4.95215	0.14835	4.95215	2.69191	4.95215	8.1578			4.95215	0.717804	4.95215	17.1691	4.95215	15.1497			4.95215	0.26683	4.95215	6.25922	4.95215	5.17326			4.9521
	5.05119	0.155323	5.05119	4.01423	5.05119	2.59829			5.05119	0.2723	5.05119	3.21859	5.05119	9.3765			5.05119	0.030685	5.05119	7.88305	5.05119	10.2421			5.05119	0.12427	5.05119	1.79074	5.05119	7.6076			5.05119	0.69768	5.05119	16.5993	5.05119	17.7231			5.05119	0.55193	5.05119	5.92796	5.05119	5.01401			5.0512
	5.15023	0.135399	5.15023	3.65783	5.15023	2.72443			5.15023	0.274358	5.15023	2.63462	5.15023	7.96692			5.15023	0.038852	5.15023	7.08248	5.15023	8.6691			5.15023	0.13215	5.15023	1.47476	5.15023	7.33294			5.15023	0.60902	5.15023	14.5542	5.15023	18.8547			5.15023	0.93412	5.15023	5.06725	5.15023	4.62827			5.1502
	5.24928	0.12126	5.24928	2.83481	5.24928	3.05648			5.24928	0.317386	5.24928	2.28711	5.24928	6.33298			5.24928	0.064141	5.24928	5.46292	5.24928	7.565			5.24928	0.19492	5.24928	1.76869	5.24928	7.4296			5.24928	0.577233	5.24928	14.18	5.24928	18.7918			5.24928	1.02891	5.24928	4.39454	5.24928	3.9952			5.2493
	5.34832	0.282215	5.34832	2.0182	5.34832	3.2101			5.34832	0.268722	5.34832	1.99303	5.34832	6.00747			5.34832	0.049528	5.34832	3.65221	5.34832	6.0116			5.34832	0.28463	5.34832	1.43941	5.34832	7.65284			5.34832	0.495487	5.34832	13.0669	5.34832	17.0529			5.34832	1.13589	5.34832	3.5703	5.34832	3.71544			5.3483
	5.44736	0.163252	5.44736	1.39744	5.44736	2.92856			5.44736	0.284599	5.44736	1.60095	5.44736	6.00463			5.44736	0.087797	5.44736	2.56483	5.44736	4.7382			5.44736	0.32212	5.44736	1.94018	5.44736	8.02698			5.44736	0.46809	5.44736	12.3015	5.44736	14.4473			5.44736	0.95159	5.44736	2.84728	5.44736	3.07042			5.4474
	5.54641	0.166118	5.54641	0.94015	5.54641	2.29147			5.54641	0.289754	5.54641	1.67064	5.54641	5.43465			5.54641	0.035236	5.54641	1.50832	5.54641	3.5471			5.54641	0.35634	5.54641	1.5345	5.54641	7.9984			5.54641	0.531917	5.54641	10.2831	5.54641	12.9418			5.54641	0.64736	5.54641	2.38246	5.54641	2.72212			5.5464
	5.64545	0.099812	5.64545	0.54762	5.64545	1.9468			5.64545	0.165505	5.64545	1.39184	5.64545	5.36729			5.64545	0.155378	5.64545	1.32025	5.64545	3.1913			5.64545	0.51339	5.64545	1.34793	5.64545	8.32988			5.64545	0.444016	5.64545	8.1741	5.64545	12.546			5.64545	0.55049	5.64545	1.75599	5.64545	2.41483			5.6454
	5.74449	0.187279	5.74449	0.35288	5.74449	1.8454			5.74449	0.359026	5.74449	1.31707	5.74449	5.06747			5.74449	0.102455	5.74449	1.53557	5.74449	3.4737			5.74449	0.88831	5.74449	1.64089	5.74449	9.07796			5.74449	0.455066	5.74449	7.1394	5.74449	13.5348			5.74449	0.36357	5.74449	1.56884	5.74449	2.27037			5.7445
	5.84353	0.133439	5.84353	0.3695	5.84353	1.53213			5.84353	0.199713	5.84353	1.30184	5.84353	5.32182			5.84353	0.007503	5.84353	1.74621	5.84353	3.9207			5.84353	0.85168	5.84353	1.91081	5.84353	9.06819			5.84353	0.489093	5.84353	6.4681	5.84353	15.4606			5.84353	0.32764	5.84353	1.12402	5.84353	2.20359			5.8435
	5.94258	0.095449	5.94258	0.14074	5.94258	1.42082			5.94258	0.164693	5.94258	1.25419	5.94258	4.925			5.94258	0.055031	5.94258	1.16527	5.94258	3.9315			5.94258	1.02952	5.94258	1.65112	5.94258	8.29359			5.94258	0.492955	5.94258	6.5189	5.94258	17.6381			5.94258	0.20625	5.94258	0.67715	5.94258	1.91131			5.9426
	6.04162	0.072326	6.04162	0.08845	6.04162	1.73649			6.04162	0.191003	6.04162	1.21213	6.04162	4.57712			6.04162	0.011548	6.04162	0.52406	6.04162	3.2503			6.04162	0.98818	6.04162	1.7178	6.04162	7.17649			6.04162	0.552851	6.04162	5.851	6.04162	19.4804			6.04162	0.10529	6.04162	0.74723	6.04162	1.64795			6.0416
	6.14066	0.057482	6.14066	0.0566	6.14066	2.02224			6.14066	0.213632	6.14066	1.39052	6.14066	4.75845			6.14066	0.002056	6.14066	0.4674	6.14066	3.408			6.14066	0.72417	6.14066	1.77032	6.14066	6.37			6.14066	0.527703	6.14066	6.1633	6.14066	17.9737			6.14066	0.11081	6.14066	0.59544	6.14066	1.53296			6.1407
	6.23971	0.041728	6.23971	0.1673	6.23971	1.5557			6.23971	0.37173	6.23971	1.52245	6.23971	5.10662			6.23971	0.06718	6.23971	0.25867	6.23971	2.9364			6.23971	0.62617	6.23971	1.6417	6.23971	6.68067			6.23971	0.434511	6.23971	6.5659	6.23971	15.7166			6.23971	0.30981	6.23971	0.50708	6.23971	1.52073			6.2397
	6.33875	0.041068	6.33875	0.052	6.33875	1.45			6.33875	0.304348	6.33875	1.47613	6.33875	5.61121			6.33875	0.030631	6.33875	0.26929	6.33875	2.6259			6.33875	0.55963	6.33875	1.52523	6.33875	7.3908			6.33875	0.469579	6.33875	6.9	6.33875	15.1268			6.33875	0.28834	6.33875	0.34434	6.33875	1.45749			6.3387
	6.43779	0.063145	6.43779	0.02822	6.43779	1.22374			6.43779	0.263468	6.43779	1.30066	6.43779	5.48707			6.43779	0	6.43779	0.30035	6.43779	2.8689			6.43779	0.36259	6.43779	1.43359	6.43779	8.47095			6.43779	0.538695	6.43779	7.5061	6.43779	14.9734			6.43779	0.22415	6.43779	0.37716	6.43779	1.42012			6.4378
	6.53684	0.026127	6.53684	0.06551	6.53684	1.17013			6.53684	0.274777	6.53684	1.00265	6.53684	4.83076			6.53684	0.056092	6.53684	0.01798	6.53684	2.7494			6.53684	0.22681	6.53684	1.31602	6.53684	8.2945			6.53684	0.518569	6.53684	8.2703	6.53684	14.0455			6.53684	0.22607	6.53684	0.13723	6.53684	1.47068			6.5368
	6.63588	0.040556	6.63588	0.02974	6.63588	1.47382			6.63588	0.268003	6.63588	0.97093	6.63588	4.33655			6.63588	0.010486	6.63588	0.08215	6.63588	2.4669			6.63588	0.35045	6.63588	1.1709	6.63588	8.23773			6.63588	0.548121	6.63588	9.148	6.63588	14.0055			6.63588	0.4051	6.63588	0.17372	6.63588	1.38481			6.6359
	6.73492	0.065412	6.73492	0.02443	6.73492	1.6033			6.73492	0.413568	6.73492	1.01639	6.73492	3.36803			6.73492	0	6.73492	0.07023	6.73492	2.1658			6.73492	0.38108	6.73492	1.16409	6.73492	8.18442			6.73492	0.505398	6.73492	9.7126	6.73492	15.1736			6.73492	0.27203	6.73492	0.09794	6.73492	1.06688			6.7349
	6.83396	0.040823	6.83396	0.01151	6.83396	1.21588			6.83396	0.331701	6.83396	1.00916	6.83396	2.82843			6.83396	0.029176	6.83396	0.03438	6.83396	1.5849			6.83396	0.34092	6.83396	1.23641	6.83396	7.98934			6.83396	0.59939	6.83396	9.8533	6.83396	15.8676			6.83396	0.17985	6.83396	0.16618	6.83396	1.02908			6.834
	6.93301	0.077988	6.93301	0.03822	6.93301	0.96829			6.93301	0.311189	6.93301	1.01462	6.93301	2.74467			6.93301	0.029937	6.93301	0	6.93301	1.5529			6.93301	0.45589	6.93301	1.2425	6.93301	6.79315			6.93301	0.513811	6.93301	10.2729	6.93301	17.4872			6.93301	0.1619	6.93301	0.04074	6.93301	1.02558			6.933
	7.03205	0.080547	7.03205	0.04017	7.03205	0.79028			7.03205	0.317901	7.03205	0.89641	7.03205	2.57598			7.03205	0.036956	7.03205	0.00472	7.03205	1.5227			7.03205	0.32711	7.03205	1.19292	7.03205	6.06563			7.03205	0.537077	7.03205	10.4445	7.03205	17.8784			7.03205	0.18543	7.03205	0.04156	7.03205	1.274			7.0321
	7.13109	0.032713	7.13109	0.04823	7.13109	0.9298			7.13109	0.222909	7.13109	0.95121	7.13109	2.80367			7.13109	0.09724	7.13109	0.09239	7.13109	1.6044			7.13109	0.37362	7.13109	0.97957	7.13109	5.52394			7.13109	0.553076	7.13109	10.7431	7.13109	17.7119			7.13109	0.11457	7.13109	0.07736	7.13109	1.5074			7.1311
	7.23014	0.055463	7.23014	0.1214	7.23014	0.74491			7.23014	0.279305	7.23014	0.99483	7.23014	3.21151			7.23014	0.111572	7.23014	0.04008	7.23014	1.3648			7.23014	0.18771	7.23014	0.85508	7.23014	5.07847			7.23014	0.594247	7.23014	10.4954	7.23014	16.6684			7.23014	0.15764	7.23014	0.08216	7.23014	1.43206			7.2301
	7.32918	0.081277	7.32918	0.09344	7.32918	0.75052			7.32918	0.312409	7.32918	1.02928	7.32918	3.39731			7.32918	0.075007	7.32918	0.06255	7.32918	1.3649			7.32918	0.34648	7.32918	0.7981	7.32918	4.89362			7.32918	0.680054	7.32918	9.8031	7.32918	15.2974			7.32918	0.06372	7.32918	0.12086	7.32918	1.5551			7.3292
	7.42822	0.184526	7.42822	0.07369	7.42822	0.82605			7.42822	0.327636	7.42822	0.87055	7.42822	3.83949			7.42822	0.040574	7.42822	0.02971	7.42822	1.4095			7.42822	0.24975	7.42822	0.72376	7.42822	4.85813			7.42822	0.594307	7.42822	9.6028	7.42822	13.9335			7.42822	0.19319	7.42822	0.18905	7.42822	1.83451			7.4282
	7.52727	0.104751	7.52727	0.11587	7.52727	0.60879			7.52727	0.351586	7.52727	0.81208	7.52727	3.60965			7.52727	0.035239	7.52727	0.00803	7.52727	1.0757			7.52727	0.20509	7.52727	0.62729	7.52727	5.04558			7.52727	0.554963	7.52727	9.3803	7.52727	14.1133			7.52727	0.18334	7.52727	0.22093	7.52727	1.59303			7.5273
	7.62631	0.060548	7.62631	0.09005	7.62631	0.84347			7.62631	0.481574	7.62631	0.6305	7.62631	3.22107			7.62631	0.033325	7.62631	0.01344	7.62631	1.0231			7.62631	0.29296	7.62631	0.68155	7.62631	4.91206			7.62631	0.517594	7.62631	8.3332	7.62631	12.8659			7.62631	0.16456	7.62631	0.19074	7.62631	1.60306			7.6263
	7.72535	0.127065	7.72535	0.10603	7.72535	0.93375			7.72535	0.350858	7.72535	0.70514	7.72535	2.65711			7.72535	0.079834	7.72535	0	7.72535	1.0139			7.72535	0.23848	7.72535	0.79852	7.72535	4.77489			7.72535	0.561734	7.72535	7.3444	7.72535	11.8406			7.72535	0.17199	7.72535	0.31936	7.72535	1.62777			7.7254
	7.82439	0.120984	7.82439	0.14767	7.82439	0.78901			7.82439	0.319454	7.82439	0.61087	7.82439	2.55233			7.82439	0.25264	7.82439	0.00326	7.82439	1.2358			7.82439	0.21118	7.82439	0.73222	7.82439	4.66678			7.82439	0.535371	7.82439	6.1589	7.82439	10.6465			7.82439	0.12888	7.82439	0.41419	7.82439	1.9017			7.8244
	7.92344	0.148028	7.92344	0.0988	7.92344	0.93922			7.92344	0.329283	7.92344	0.60701	7.92344	2.6121			7.92344	0.030583	7.92344	0.04421	7.92344	2.4038			7.92344	0.3088	7.92344	0.62876	7.92344	4.7822			7.92344	0.534541	7.92344	5.4998	7.92344	10.1998			7.92344	0.08594	7.92344	0.39848	7.92344	1.98689			7.9234
	8.02248	0.045306	8.02248	0.1685	8.02248	0.79757			8.02248	0.354344	8.02248	0.69299	8.02248	2.95637			8.02248	0.072818	8.02248	0.00958	8.02248	3.2744			8.02248	0.41355	8.02248	0.63292	8.02248	5.29853			8.02248	0.507366	8.02248	5.0055	8.02248	10.4873			8.02248	0.0958	8.02248	0.55534	8.02248	2.09665			8.0225
	8.12152	0.097544	8.12152	0.28251	8.12152	0.7224			8.12152	0.320401	8.12152	0.57705	8.12152	3.22694			8.12152	0.179537	8.12152	0.00727	8.12152	3.3582			8.12152	0.27593	8.12152	0.78173	8.12152	5.33059			8.12152	0.563023	8.12152	4.2001	8.12152	10.8265			8.12152	0.19986	8.12152	0.40665	8.12152	1.76842			8.1215
	8.22057	0.052459	8.22057	0.28626	8.22057	0.8661			8.22057	0.212416	8.22057	0.57012	8.22057	4.03062			8.22057	0.200723	8.22057	0.02602	8.22057	2.5126			8.22057	0.2893	8.22057	0.59885	8.22057	5.45146			8.22057	0.60041	8.22057	4.1954	8.22057	11.8649			8.22057	0.20596	8.22057	0.33892	8.22057	1.52668			8.2206
	8.31961	0.119647	8.31961	0.1717	8.31961	1.34347			8.31961	0.281084	8.31961	0.7146	8.31961	4.22855			8.31961	0.283232	8.31961	0.00229	8.31961	2.3084			8.31961	0.31277	8.31961	0.76599	8.31961	5.12838			8.31961	0.506842	8.31961	4.8011	8.31961	11.6396			8.31961	0.24423	8.31961	0.30134	8.31961	1.5567			8.3196
	8.41865	0.166739	8.41865	0.13449	8.41865	1.49368			8.41865	0.277105	8.41865	0.60267	8.41865	4.55758			8.41865	0.428386	8.41865	0.11225	8.41865	1.9162			8.41865	0.39666	8.41865	0.73986	8.41865	4.47612			8.41865	0.475288	8.41865	4.7907	8.41865	11.5158			8.41865	0.30454	8.41865	0.32368	8.41865	1.58718			8.4187
	8.5177	0.129745	8.5177	0.09779	8.5177	1.44255			8.5177	0.371898	8.5177	0.67347	8.5177	5.12653			8.5177	0.274519	8.5177	0.07173	8.5177	2.2282			8.5177	0.2236	8.5177	0.65477	8.5177	4.20366			8.5177	0.449405	8.5177	5.1697	8.5177	11.525			8.5177	0.28656	8.5177	0.40462	8.5177	1.61584			8.5177
	8.61674	0.142711	8.61674	0.02874	8.61674	1.18069			8.61674	0.276961	8.61674	0.87501	8.61674	4.2423			8.61674	0.296253	8.61674	0.01204	8.61674	2.2157			8.61674	0.33191	8.61674	0.83102	8.61674	4.19771			8.61674	0.461847	8.61674	5.3105	8.61674	11.5778			8.61674	0.30375	8.61674	0.32055	8.61674	1.77148			8.6167
	8.71578	0.198534	8.71578	0.05139	8.71578	1.05858			8.71578	0.171905	8.71578	0.99286	8.71578	3.05549			8.71578	0.421634	8.71578	0.06821	8.71578	1.8352			8.71578	0.38231	8.71578	0.61467	8.71578	3.75947			8.71578	0.502639	8.71578	5.308	8.71578	11.7141			8.71578	0.34298	8.71578	0.23437	8.71578	1.79887			8.7158
	8.81482	0.486586	8.81482	0.02551	8.81482	1.24496			8.81482	0.219797	8.81482	0.65635	8.81482	2.72886			8.81482	0.337733	8.81482	0.05767	8.81482	2.1815			8.81482	0.35166	8.81482	0.72142	8.81482	3.43609			8.81482	0.426674	8.81482	5.3143	8.81482	11.9189			8.81482	0.20512	8.81482	0.25111	8.81482	2.0957			8.8148
	8.91387	0.661726	8.91387	0.02375	8.91387	0.88398			8.91387	0.259625	8.91387	0.4568	8.91387	2.72453			8.91387	0.143017	8.91387	0.03438	8.91387	2.4179			8.91387	0.45941	8.91387	0.7378	8.91387	3.28139			8.91387	0.520105	8.91387	5.209	8.91387	12.4758			8.91387	0.29106	8.91387	0.33547	8.91387	2.06477			8.9139
	9.01291	0.661967	9.01291	0.04845	9.01291	0.7927			9.01291	0.316838	9.01291	0.47823	9.01291	2.7957			9.01291	0.012128	9.01291	0.05052	9.01291	2.0731			9.01291	0.28058	9.01291	0.64864	9.01291	3.20365			9.01291	0.472106	9.01291	5.3332	9.01291	12.0967			9.01291	0.34327	9.01291	0.39349	9.01291	2.04711			9.0129
	9.11195	0.392932	9.11195	0.07955	9.11195	0.8342			9.11195	0.168709	9.11195	0.63028	9.11195	2.7912			9.11195	0.065422	9.11195	0.10024	9.11195	1.6178			9.11195	0.24994	9.11195	0.43135	9.11195	3.01409											9.11195	0.35242	9.11195	0.38923	9.11195	2.08666			9.112
	9.211	0.227172	9.211	0.08092	9.211	0.95413			9.211	0.276418	9.211	0.79441	9.211	3.04698			9.211	0.044783	9.211	0.06266	9.211	1.5938			9.211	0.27275	9.211	0.4334	9.211	3.2683											9.211	0.41228	9.211	0.44499	9.211	2.311			9.211
	9.31004	0.045467	9.31004	0.03266	9.31004	0.84078			9.31004	0.150217	9.31004	0.70698	9.31004	3.33244			9.31004	0.036644	9.31004	0.04776	9.31004	1.2918																			9.31004	0.36811	9.31004	0.67901	9.31004	2.23468			9.31
	9.40908	0.011775	9.40908	0.06494	9.40908	1.08294			9.40908	0.092383	9.40908	0.81205	9.40908	3.35434			9.40908	0.065605	9.40908	0.09425	9.40908	1.1394																			9.40908	0.47422	9.40908	0.7036	9.40908	2.22607			9.4091
	9.50813	0.012649	9.50813	0.04551	9.50813	1.59714											9.50813	0.052833	9.50813	0.08619	9.50813	1.5071																			9.50813	0.50237	9.50813	0.79862	9.50813	2.30873			9.5081
	9.60717	0	9.60717	0.0435	9.60717	1.88145											9.60717	0.06825	9.60717	0.07184	9.60717	1.8961																			9.60717	0.53583	9.60717	0.82295	9.60717	2.46266			9.6072
	9.70621	0.00554	9.70621	0.03152	9.70621	1.35459																																											9.7062
																																																	9.8053
																																																	9.9043
																																																	10.0033
																																																	10.1024
																																																	10.2014
																																																	10.3005
																																																	10.3995
[truncated: 65 more columns]

## Sheet: 4
	Dis		DNA ratio	DNA ratio	DNA ratio	DNA ratio	DNA ratio	DNA ratio	DNA ratio	DNA ratio	DNA ratio	DNA ratio	DNA ratio	DNA ratio	DNA ratio	DNA ratio	DNA ratio	DNA ratio	DNA ratio						Tub ratio	Tub ratio	Tub ratio	Tub ratio	Tub ratio	Tub ratio	Tub ratio	Tub ratio	Tub ratio	Tub ratio	Tub ratio	Tub ratio	Tub ratio	Tub ratio	Tub ratio	Tub ratio	Tub ratio							normalised GFP
	-9.9043		0.0236306	0.00779152	0.0017723	0.0134943	0.00515149	0.0103505	0.0335217	0.0216011	0.0181183	0.0222874	0.0152792	0.0185728	0.025179	0.042238	0.0346542	0.0112531	0.0149687						0.0479078	0.248259	0.0256558	0.185418	0.155301	0.113985	0.0922847	0.0545783	0.126178	0.0316124	0.0333811	0.423269	0.256341	0.420972	0.0992137	0.269304	0.310267							0.0828145	0.147934
	-9.8053		0.022606	0.00518087	0.00319474	0.0151669	0.00462583	0.00946624	0.0315314	0.0228879	0.0218065	0.0233094	0.0110955	0.0190657	0.026822	0.0394765	0.0296725	0.010083	0.0158866						0.019562	0.235549	0.0282335	0.161871	0.137184	0.111926	0.0796342	0.0438524	0.110541	0.0304209	0.0207644	0.387022	0.247483	0.441875	0.114124	0.345923	0.319069							0.0915429	0.158578
	-9.7062		0.0195564	0.00526978	0.00557228	0.0161598	0.0038474	0.00944258	0.0376069	0.0210354	0.019237	0.0245068	0.0143338	0.0207239	0.0243667	0.0364893	0.0288389	0.0105266	0.0126479						0.0260946	0.256909	0.0368746	0.139609	0.138389	0.129529	0.0680624	0.0454495	0.128052	0.0345405	0.0113217	0.400988	0.215059	0.469185	0.108094	0.428715	0.336901							0.0976603	0.174742
	-9.6072		0.0166076	0.00493032	0.00764337	0.013483	0.00399727	0.0079255	0.0345601	0.0207359	0.020691	0.0255715	0.011102	0.0176269	0.0261899	0.0447737	0.0272141	0.012199	0.00982698						0.022111	0.245505	0.0390957	0.140019	0.157473	0.0827524	0.0868357	0.047944	0.140476	0.0525163	0.0279572	0.419718	0.20315	0.510969	0.127232	0.512278	0.360243							0.0952875	0.182716
	-9.5081		0.0140783	0.00420559	0.011262	0.0122588	0.00381832	0.00881564	0.0269918	0.0196451	0.0207286	0.0268265	0.0102515	0.0176694	0.0272312	0.0506179	0.0262308	0.014003	0.0100049						0.0440355	0.2666	0.0346617	0.139611	0.185318	0.087978	0.0643644	0.0475795	0.157352	0.0776878	0.0285036	0.390964	0.208064	0.558983	0.158038	0.533825	0.374116							0.104699	0.194609
	-9.4091		0.00969346	0.00429449	0.0128275	0.0127891	0.00471754	0.00817391	0.0272515	0.020954	0.0220415	0.0245845	0.009895	0.015162	0.0263517	0.0398543	0.0258409	0.0150927	0.0111188						0.065876	0.262278	0.0341753	0.15168	0.189053	0.0697946	0.0633797	0.0523108	0.165008	0.103829	0.0141192	0.396053	0.192927	0.570997	0.182577	0.499502	0.388347							0.114784	0.186697
	-9.31		0.00633322	0.00210145	0.0120052	0.0107074	0.00486294	0.0127991	0.0246338	0.0256462	0.0214587	0.0235173	0.00680056	0.0152894	0.0255638	0.042607	0.0279629	0.0129523	0.0131791						0.0790851	0.338767	0.0276499	0.167999	0.208603	0.0712878	0.0899169	0.0498865	0.159722	0.148488	0.0160741	0.362701	0.187346	0.574041	0.199348	0.417428	0.428382							0.126499	0.163485
	-9.211		0.00535702	0.00303901	0.00932119	0.0090037	0.00624084	0.0119119	0.023534	0.0267111	0.0194156	0.0264683	0.0100651	0.0145959	0.0250019	0.0396155	0.0257335	0.018418	0.0129677						0.0973323	0.316458	0.0245452	0.156351	0.186923	0.049499	0.067754	0.042469	0.144487	0.184726	0.0147437	0.383365	0.151559	0.573588	0.192371	0.357255	0.466685							0.13527	0.160105
	-9.112		0.00516743	0.00348624	0.00587618	0.00698971	0.00679335	0.00867961	0.023891	0.0270032	0.0185351	0.0237177	0.0110759	0.0158248	0.0247484	0.041248	0.026033	0.0185423	0.0129058						0.136001	0.282083	0.0329999	0.159292	0.158621	0.0545437	0.0607445	0.0369662	0.14176	0.235155	0.0168355	0.363887	0.156609	0.60806	0.166687	0.253122	0.448737							0.152361	0.163354
	-9.0129		0.00702706	0.000810943	0.00539607	0.00911935	0.00544899	0.0120893	0.027868	0.0253578	0.0206502	0.026323	0.00809264	0.017884	0.0214686	0.040232	0.0248688	0.0210655	0.0134164						0.163119	0.268706	0.0307059	0.168661	0.162604	0.0743345	0.0940067	0.0328937	0.168048	0.288347	0.010156	0.347019	0.149297	0.633205	0.133131	0.210597	0.365621							0.169167	0.16377
	-8.9139		0.00535702	0.00108305	0.0056872	0.00360204	0.00725414	0.00931838	0.0252179	0.0292551	0.0189706	0.0187252	0.00754637	0.0167353	0.0233834	0.0408008	0.0215317	0.0163507	0.0149197						0.192431	0.260917	0.0377906	0.13034	0.159846	0.0693312	0.09609	0.0277115	0.166529	0.353385	0.0146165	0.351246	0.142338	0.67387	0.113571	0.182491	0.283785							0.168621	0.172743
	-8.8148		0.00631709	0.00289084	0.00471167	0.00441159	0.00457885	0.0104333	0.0347584	0.028645	0.0187137	0.0202883	0.00826927	0.0149662	0.0218137	0.0381696	0.0230971	0.0175964	0.0159202						0.189945	0.221403	0.0425651	0.139076	0.143815	0.0694392	0.108357	0.0310067	0.167986	0.407004	0.0152389	0.390938	0.157634	0.704852	0.102066	0.166843	0.228692							0.140026	0.163904
	-8.7158		0.00574831	0.00245977	0.00592981	0.00805594	0.0021966	0.0112879	0.0319388	0.0267999	0.0225147	0.0249853	0.00755618	0.0164287	0.0266266	0.039533	0.0249847	0.0150757	0.0163482						0.14607	0.19919	0.0533948	0.153128	0.137722	0.0647424	0.114654	0.0288182	0.180287	0.449784	0.0164152	0.356679	0.172449	0.692768	0.108717	0.150168	0.189191							0.148537	0.183513
	-8.6167		0.00435661	0.00417326	0.00682362	0.00795439	0.00419635	0.0100222	0.0342212	0.0300241	0.018441	0.0254162	0.00772301	0.0144544	0.0292804	0.0417604	0.0293701	0.0178134	0.0170341						0.170689	0.188866	0.0480124	0.136731	0.142634	0.0471707	0.102743	0.0280994	0.163266	0.464723	0.0190855	0.351312	0.186462	0.69146	0.116957	0.172316	0.165997							0.15385	0.201011
	-8.5177		0.00631709	0.00371794	0.00761018	0.00643121	0.00332621	0.0072128	0.0315602	0.0247034	0.0143392	0.0241361	0.00988519	0.0133906	0.0260921	0.0382217	0.0309751	0.0185838	0.016276						0.189221	0.164715	0.0490743	0.162821	0.148165	0.034248	0.108215	0.0335085	0.169867	0.455596	0.0263167	0.359183	0.199949	0.705566	0.134922	0.194975	0.155061							0.179813	0.174835
	-8.4187		0.00245665	0.00524823	0.00799579	0.0077513	0.00374003	0.007337	0.0297177	0.0226586	0.0114532	0.0220519	0.00902816	0.0164122	0.0263395	0.0406011	0.0347757	0.0169748	0.0184033						0.17247	0.166942	0.0686262	0.194666	0.135031	0.043049	0.0966776	0.0379851	0.156662	0.447816	0.0358878	0.349556	0.221841	0.701938	0.151013	0.241956	0.158501							0.198091	0.151207
	-8.3196		0.00361034	0.00392539	0.0110782	0.00487418	0.00318529	0.00911728	0.0269197	0.0237309	0.0135746	0.0219517	0.00923424	0.0176434	0.0298667	0.0388035	0.0312379	0.0178402	0.0179392						0.215976	0.176272	0.0824876	0.212254	0.136627	0.0723113	0.0932112	0.0670829	0.148263	0.445248	0.0211804	0.374077	0.2273	0.65639	0.14197	0.276749	0.166258							0.186015	0.143015
	-8.2206		0.000282373	0.00462857	0.01283	0.00625915	0.00414043	0.0100991	0.0225425	0.0245185	0.0157462	0.0201856	0.0113212	0.0179241	0.0286207	0.0361767	0.0321223	0.0173868	0.0176684						0.254518	0.165042	0.084814	0.215226	0.113536	0.071593	0.103139	0.113441	0.15085	0.430972	0.0290052	0.406136	0.227934	0.625408	0.149513	0.340199	0.171918							0.212084	0.121598
	-8.1215		0.00199275	0.0078885	0.0103887	0.00638044	0.00415161	0.00817983	0.0229283	0.0235238	0.0171751	0.0201155	0.00922116	0.0188322	0.0271976	0.0380307	0.0266264	0.0156071	0.0177767						0.325259	0.171888	0.0859084	0.313557	0.0890027	0.0715729	0.0833746	0.174161	0.169102	0.37164	0.035536	0.421461	0.248748	0.638187	0.156497	0.380524	0.165592							0.211437	0.134791
	-8.0225		0.00196854	0.00643905	0.00818222	0.00470494	0.00339779	0.00702649	0.0240064	0.0272547	0.016282	0.0218815	0.00741225	0.0172873	0.0208273	0.0394071	0.0255583	0.0145394	0.0140017						0.304948	0.172618	0.0747787	0.441964	0.0833051	0.0916048	0.0724791	0.262659	0.164422	0.33109	0.0291046	0.464439	0.263033	0.678212	0.191591	0.426478	0.150654							0.19666	0.154661
	-7.9234		0.00217831	0.00653334	0.00460697	0.00788106	0.00214739	0.00772441	0.0226002	0.0197191	0.0183157	0.0186801	0.00945995	0.017483	0.0191293	0.0381002	0.029404	0.0149855	0.0125629						0.217967	0.201213	0.0938118	0.538834	0.0874211	0.074607	0.0610409	0.356935	0.140373	0.255586	0.0394136	0.499116	0.266433	0.723554	0.187057	0.48956	0.134316							0.209186	0.159789
	-7.8244		0.00299315	0.00580322	0.0048317	0.0065525	0.00360358	0.0050392	0.0262094	0.021383	0.0198574	0.0177733	0.00707533	0.0161904	0.022568	0.0435015	0.0270022	0.0155998	0.01288						0.228975	0.185843	0.095352	0.695284	0.0842579	0.0710103	0.060489	0.438272	0.146011	0.194556	0.0553369	0.488853	0.277118	0.757298	0.194344	0.631776	0.129008							0.188907	0.172755
	-7.7254		0.00221865	0.00569007	0.00773786	0.00841981	0.00326134	0.00509834	0.0279618	0.0244187	0.0213647	0.0209346	0.0119231	0.0158272	0.0241255	0.0438923	0.0286157	0.0146344	0.0132281						0.198208	0.187891	0.0723874	0.791264	0.0706858	0.0887302	0.061074	0.493695	0.157528	0.153757	0.0884581	0.510968	0.288905	0.775164	0.190331	0.708167	0.127558							0.209446	0.169042
	-7.6263		0.00279549	0.00360209	0.00640481	0.00387565	0.00433056	0.0101109	0.0232059	0.0221853	0.0215966	0.0194542	0.0111838	0.0174948	0.0210869	0.0398196	0.0249423	0.0124062	0.01288						0.22342	0.200782	0.0756055	0.824077	0.0678417	0.108395	0.0645907	0.525775	0.158951	0.125919	0.0811349	0.497757	0.273609	0.778959	0.189084	0.746394	0.134313							0.226924	0.169449
	-7.5273		0.007616	0.005585	0.00985492	0.00396027	0.0053461	0.013151	0.0172566	0.0248291	0.0186165	0.0197673	0.00777534	0.0164876	0.0213831	0.0346223	0.0245354	0.0129426	0.0146463						0.243213	0.222668	0.0652622	0.797895	0.0826906	0.116335	0.0557441	0.558386	0.184435	0.0979824	0.128218	0.531487	0.24061	0.804996	0.179277	0.750863	0.143981							0.24972	0.172061
	-7.4282		0.0101049	0.00634206	0.00842482	0.00364153	0.00423662	0.00883338	0.0144009	0.0234832	0.0169369	0.0252909	0.00993098	0.0157989	0.0196821	0.0361941	0.0240889	0.0109143	0.0153297						0.279942	0.209027	0.0799585	0.808829	0.0822476	0.119903	0.0608901	0.584431	0.192734	0.0805419	0.168805	0.520489	0.212743	0.825214	0.168478	0.695948	0.148879							0.28002	0.193925
	-7.3292		0.0159339	0.00710989	0.00817455	0.00940988	0.00474886	0.00872101	0.0146173	0.0225699	0.0173725	0.026338	0.0137091	0.0173061	0.0182346	0.0304671	0.0224924	0.0139835	0.0136484						0.317097	0.209283	0.105817	0.799583	0.0872877	0.129198	0.0580285	0.612935	0.218038	0.0646901	0.253777	0.53676	0.203458	0.867518	0.181384	0.619342	0.154437							0.31772	0.199644
	-7.2301		0.0176604	0.0108709	0.0130114	0.00973708	0.00512912	0.0113944	0.016074	0.0241524	0.0156146	0.0207292	0.00862582	0.0151196	0.0194958	0.0303282	0.0235012	0.0118918	0.0177922						0.449527	0.227461	0.127452	0.818076	0.0927852	0.157687	0.0771287	0.662135	0.22875	0.0553951	0.353076	0.543167	0.207371	0.938553	0.184869	0.583132	0.154492							0.386939	0.224917
	-7.1311		0.0165067	0.0171025	0.0138592	0.00896421	0.00368858	0.0117877	0.0155584	0.0220707	0.0163948	0.025574	0.00722907	0.0171905	0.0212579	0.0325425	0.0248349	0.0135569	0.0178335						0.607598	0.266149	0.158815	0.747528	0.101031	0.146293	0.0830887	0.676497	0.232838	0.0528592	0.481986	0.546745	0.245701	0.99307	0.211081	0.515908	0.163513							0.480664	0.266155
	-7.032		0.0115894	0.0278037	0.0152178	0.00654404	0.00497478	0.014674	0.0145235	0.0249696	0.0173694	0.0258069	0.00847208	0.0144119	0.0187751	0.0336497	0.021803	0.0123014	0.0150125						0.831098	0.308469	0.25043	0.677694	0.11821	0.128846	0.0762036	0.697175	0.211519	0.0503627	0.540125	0.536157	0.317752	1	0.227529	0.519589	0.161922							0.638422	0.27551
	-6.933		0.0118677	0.0303443	0.0188467	0.00758488	0.00493004	0.0180837	0.0138529	0.021823	0.0207536	0.0267889	0.00902162	0.0158744	0.0182956	0.03787	0.024428	0.0087007	0.014881						0.935033	0.334598	0.329942	0.719117	0.137127	0.104309	0.0874657	0.705453	0.205693	0.054359	0.668809	0.555596	0.430758	0.993428	0.236284	0.528249	0.168474							0.827329	0.303285
	-6.834		0.00785401	0.0282456	0.0115685	0.00853264	0.00444464	0.0296644	0.0127856	0.0166612	0.0192338	0.02731	0.00809918	0.0176293	0.0208487	0.0426244	0.0210994	0.0109411	0.0166061						1	0.347008	0.328678	0.745043	0.175895	0.102669	0.107921	0.693136	0.217391	0.0579334	0.769695	0.558524	0.618263	0.973942	0.275075	0.559111	0.168092							0.916398	0.283908
	-6.7349		0.00785804	0.0224397	0.00929054	0.00870752	0.00441109	0.0434069	0.0124863	0.0245481	0.0153514	0.0254913	0.00881227	0.0151502	0.0203997	0.0419731	0.0238148	0.0102536	0.0164204						0.993847	0.41653	0.409252	0.757105	0.204873	0.123547	0.168269	0.673874	0.198516	0.0641548	0.793707	0.537006	0.73378	0.959245	0.267196	0.578264	0.147475							0.934247	0.272872
	-6.6359		0.0135821	0.0150954	0.0100081	0.0112603	0.00369753	0.054961	0.0118085	0.030723	0.0187356	0.0259247	0.0106964	0.0180633	0.0200455	0.0502227	0.0250214	0.00698932	0.0167273						0.897075	0.403943	0.387212	0.805756	0.210342	0.118497	0.245824	0.707691	0.176261	0.0770662	0.816932	0.523675	0.81979	0.959772	0.265466	0.579573	0.152881							0.867269	0.27139
	-6.5368		0.0109399	0.0109329	0.00898154	0.00822518	0.00499938	0.0585718	0.0121727	0.0288705	0.0200266	0.0253811	0.0105558	0.0168957	0.0194775	0.0551986	0.0266349	0.00939792	0.0145793						0.844293	0.423529	0.358913	0.74891	0.232427	0.119414	0.261479	0.713409	0.18095	0.0848638	0.744493	0.529923	0.920945	0.898505	0.281141	0.564234	0.160252							0.831667	0.271445
	-6.4378		0.0168335	0.00751671	0.00997495	0.00942116	0.00578676	0.0494013	0.00998763	0.029806	0.0182248	0.0230489	0.00955481	0.0155158	0.0195233	0.0443438	0.0292995	0.00959295	0.0144349						0.77051	0.468761	0.29537	0.720678	0.256361	0.109915	0.279671	0.733039	0.197441	0.0982365	0.65756	0.536681	0.999089	0.838241	0.303384	0.552867	0.159133							0.821725	0.268403
	-6.3387		0.00962489	0.00685934	0.0116119	0.00479238	0.00605295	0.0427977	0.012782	0.032875	0.0175135	0.0257268	0.00902162	0.0157871	0.021435	0.0385561	0.0272367	0.00686743	0.0142905						0.746144	0.494346	0.22098	0.731093	0.29642	0.118234	0.255226	0.771289	0.193057	0.119197	0.580575	0.520535	0.952494	0.79272	0.30748	0.533251	0.167557							0.774407	0.269341
	-6.2397		0.00480034	0.00951578	0.0151233	0.00319586	0.00662335	0.027825	0.0081127	0.0318359	0.0150192	0.0180112	0.00448791	0.017542	0.0177918	0.0313832	0.0261969	0.0100342	0.0147185						0.753913	0.529022	0.247455	0.697378	0.32053	0.141871	0.291409	0.801547	0.211722	0.180865	0.547247	0.48994	1	0.692228	0.331555	0.53625	0.180385							0.780435	0.301162
	-6.1407		0.000669628	0.00757598	0.012733	0.00409567	0.00484504	0.0166199	0.0086896	0.0296174	0.0146651	0.0155513	0.00496876	0.0183817	0.017013	0.0289301	0.0246823	0.0103389	0.013455						0.734241	0.537389	0.329513	0.709072	0.409047	0.155451	0.265337	0.810102	0.247885	0.291236	0.569674	0.508272	0.987728	0.689649	0.344823	0.521915	0.199293							0.848356	0.379918
	-6.0416		0	0.00618041	0.0114459	0.00376847	0.0069119	0.0129322	0.0101355	0.0281902	0.0154203	0.0174827	0.00694449	0.0184949	0.0163381	0.0316003	0.023278	0.00852273	0.0116036						0.751011	0.564652	0.491764	0.741829	0.512241	0.158339	0.271999	0.857007	0.270019	0.476357	0.549171	0.512591	0.943227	0.673403	0.342309	0.558703	0.239386							0.967366	0.434826
	-5.9426		0.000786611	0.00568468	0.00698706	0.0056668	0.0040353	0.0095106	0.0102545	0.0295287	0.0138535	0.0170894	0.00624775	0.0151172	0.0167382	0.0312443	0.0211107	0.0104072	0.0130811						0.709333	0.58969	0.735571	0.673294	0.625377	0.186923	0.25966	0.875448	0.298421	0.626828	0.558578	0.506509	0.869953	0.65954	0.380409	0.56817	0.288668							1.00022	0.452155
	-5.8435		0.00254943	0.00514585	0.00908114	0.00612094	0.0034224	0.00667162	0.0115308	0.0349974	0.0136655	0.0167838	0.0085833	0.0144143	0.0202806	0.0314527	0.0229304	0.0092224	0.0137903						0.745172	0.635207	0.880419	0.680683	0.772698	0.181803	0.314264	0.878144	0.327029	0.718836	0.589855	0.479412	0.842366	0.659274	0.412712	0.566502	0.354003							1.00652	0.497076
	-5.7445		0.00136749	0.00598104	0.00682617	0.00633531	0.00515373	0.00554489	0.0146245	0.0305566	0.013725	0.0209371	0.00495895	0.0156432	0.0214197	0.0344095	0.0235718	0.0070649	0.0124313						0.704066	0.673712	0.924678	0.66122	0.880123	0.166781	0.331514	0.866869	0.342582	0.788043	0.538738	0.496161	0.810568	0.632026	0.441897	0.551549	0.435531							1.00486	0.532551
	-5.6454		0.00102058	0.00619388	0.00637671	0.0027248	0.00286766	0.00281828	0.0155367	0.0297172	0.0143016	0.0227333	0.0100258	0.0167613	0.0159503	0.0377962	0.0254679	0.00727699	0.0109848						0.735491	0.668131	0.920196	0.753193	0.907496	0.230089	0.385196	0.858651	0.357959	0.794471	0.60181	0.556848	0.731373	0.6075	0.457374	0.533637	0.512032							0.991925	0.51414
	-5.5464		0.00213393	0.00394695	0.00614943	0.00670482	0.00348279	0.0068668	0.0157134	0.0265374	0.0117759	0.0221621	0.00972163	0.017233	0.018201	0.0273844	0.0247191	0.0106339	0.0105155						0.731636	0.646455	0.863745	0.718904	0.913846	0.261342	0.418334	0.845249	0.361153	0.791057	0.634998	0.568542	0.683645	0.572527	0.49383	0.544018	0.576856							0.980379	0.539484
	-5.4474		0.00234773	0.0029986	0.00913732	0.00722383	0.00301529	0.00535563	0.0138925	0.0246775	0.0103815	0.0226531	0.00651598	0.0167613	0.0210288	0.02672	0.0261545	0.0104511	0.0109255						0.762057	0.648594	0.884237	0.716784	0.925417	0.290067	0.456028	0.863567	0.389385	0.784737	0.620828	0.605292	0.711072	0.534462	0.506765	0.551329	0.59803							0.989277	0.557276
	-5.3483		0.00251312	0.00400622	0.0092599	0.00759616	0.00529241	0.00438564	0.0101246	0.0260826	0.0121332	0.0192112	0.00680383	0.0175656	0.0198165	0.033615	0.0232299	0.00784014	0.00923132						0.71879	0.664487	0.821447	0.741356	0.984003	0.335141	0.553134	0.900107	0.427856	0.826789	0.572632	0.603364	0.726527	0.532728	0.511337	0.588848	0.618271							1.0355	0.57626
	-5.2493		0.00211376	0.00604839	0.00829713	0.00932808	0.00586729	0.00436198	0.0120104	0.0264856	0.0119264	0.0199376	0.00585849	0.0192875	0.0188392	0.0341447	0.0202997	0.00840816	0.0117635						0.659844	0.679563	0.707411	0.749399	1	0.328338	0.580076	0.910787	0.484045	0.834212	0.607947	0.594096	0.724781	0.540091	0.572521	0.61576	0.65255							1.04817	0.563101
	-5.1502		0.00443326	0.00451272	0.0106772	0.00970323	0.0056011	0.00505103	0.0166364	0.0270735	0.0144802	0.0184797	0.00932583	0.0205895	0.0209036	0.030072	0.0244167	0.0094735	0.0116397						0.626371	0.703623	0.678269	0.738054	0.959889	0.395149	0.720665	0.905528	0.515563	0.808276	0.609192	0.64293	0.718525	0.530177	0.572272	0.599247	0.669679							1.07578	0.524345
	-5.0512		0.00681326	0.00356976	0.00867509	0.00706023	0.00563913	0.00504216	0.0164634	0.0297172	0.0170059	0.0158719	0.00917863	0.0206626	0.0201738	0.029894	0.0254113	0.00818387	0.00983213						0.611835	0.726068	0.650781	0.69559	0.911474	0.426155	0.763566	0.914626	0.539476	0.790191	0.633454	0.644706	0.658597	0.536174	0.574063	0.611498	0.668173							1.06935	0.531393
	-4.9521		0.00356597	0.00354282	0.00652228	0.00714767	0.00330608	0.00830107	0.0131498	0.0282049	0.0137313	0.0160298	0.00774263	0.0210188	0.0197798	0.0362418	0.0234701	0.00621896	0.0113819						0.556001	0.74819	0.645091	0.758365	0.813848	0.470938	0.783919	0.911899	0.599965	0.776392	0.664966	0.620299	0.61635	0.562895	0.574913	0.655265	0.688271							1.01731	0.554497
	-4.8531		0.000613153	0.00335423	0.00512027	0.00498137	0.00461241	0.00273548	0.0124359	0.0223739	0.0119577	0.0169566	0.00679402	0.0241371	0.0217434	0.0320606	0.0258945	0.0086495	0.0120961						0.575188	0.758059	0.676283	0.769229	0.731125	0.498781	0.760013	0.902878	0.63296	0.765363	0.605111	0.647906	0.60711	0.540676	0.586019	0.644439	0.704546							0.907728	0.585879
	-4.7541		0.00459865	0.00482794	0.00525562	0.00519292	0.00451846	0.00669232	0.015699	0.0229988	0.0145272	0.0184246	0.00474633	0.0216156	0.0191232	0.0332589	0.0266292	0.00711609	0.00813285						0.545149	0.764652	0.700034	0.683102	0.71559	0.5007	0.697945	0.912928	0.691282	0.76797	0.611948	0.674831	0.631002	0.554428	0.606317	0.689941	0.706859							0.830793	0.639437
	-4.655		0.00406214	0.00286928	0.00484191	0.00730563	0.00578452	0.00523142	0.0236458	0.0314773	0.0156584	0.0179186	0.00578326	0.0194573	0.0204364	0.0330115	0.0302885	0.00625797	0.0106444						0.630238	0.776216	0.71606	0.671721	0.670119	0.490835	0.736686	0.939206	0.723954	0.751122	0.672496	0.75994	0.631496	0.545284	0.602071	0.724237	0.721679							0.82118	0.706427
	-4.556		0.00495363	0.00357785	0.00849377	0.0101687	0.00572189	0.007683	0.0188683	0.0310299	0.0124967	0.0207593	0.0100422	0.0221958	0.0201218	0.0288823	0.0341851	0.00736719	0.0123695						0.666137	0.752004	0.707159	0.667269	0.672205	0.472617	0.789953	0.950996	0.66935	0.756487	0.691508	0.754613	0.610107	0.578831	0.629516	0.782348	0.713516							0.810576	0.727345
	-4.4569		0.00604682	0.00365059	0.0100362	0.00610401	0.00624755	0.00629308	0.0172422	0.0272029	0.0155206	0.0184095	0.00813843	0.0158602	0.0247759	0.0340969	0.0252729	0.00729162	0.0119646						0.596227	0.818899	0.708092	0.729312	0.657023	0.490933	0.859492	0.967346	0.635561	0.745525	0.687534	0.838542	0.587861	0.551181	0.637367	0.774916	0.726976							0.832959	0.749321
	-4.3579		0.0112869	0.00264836	0.0116732	0.00715896	0.0052857	0.00493569	0.0165679	0.0262305	0.0146714	0.0171495	0.00753001	0.0172259	0.0220122	0.0289388	0.0298505	0.00701127	0.0131353						0.615154	0.831003	0.687543	0.740453	0.671019	0.516363	0.930238	0.991641	0.647825	0.741	0.743469	0.859637	0.599367	0.55865	0.61489	0.783536	0.717373							0.927579	0.738901
	-4.2588		0.00836228	0.00169463	0.0130573	0.00793747	0.00448267	0.0056484	0.0114515	0.0306564	0.0120172	0.0204787	0.00769684	0.0188181	0.0195538	0.0251005	0.0267592	0.00586304	0.0107063						0.61284	0.883743	0.721191	0.717724	0.648729	0.54366	0.934242	0.994193	0.6645	0.745512	0.728399	0.929196	0.55095	0.559641	0.597799	0.81507	0.712483							0.991835	0.73423
	-4.1598		0.00221058	0.00182395	0.0115583	0.00502368	0.00532373	0.00449802	0.0154358	0.0267148	0.0147309	0.017385	0.00821694	0.0195399	0.0188667	0.0244926	0.0232469	0.0066724	0.00980893						0.599345	0.907995	0.750535	0.724147	0.636762	0.540725	0.867793	0.996946	0.68121	0.727657	0.758482	0.988174	0.545559	0.568594	0.593009	0.857972	0.718001							1.00773	0.755627
	-4.0608		0.00600244	0.00244091	0.00829713	0.00462032	0.0066994	0.0041254	0.0165391	0.0299465	0.0159373	0.0173574	0.00907069	0.0259533	0.0254661	0.0203157	0.0236594	0.0044954	0.00827983						0.615711	0.945146	0.760684	0.688319	0.652812	0.633238	0.850985	1	0.747198	0.732216	0.785704	0.986968	0.578069	0.571138	0.589578	0.859725	0.706098							1.00914	0.797801
	-3.9617		0.00860834	0.00352127	0.00841716	0.00571193	0.00657414	0.00518115	0.0157278	0.0274322	0.0137094	0.0190684	0.0121226	0.0280195	0.0221893	0.0287911	0.0213	0.00651882	0.00928805						0.610655	0.974155	0.746036	0.694673	0.643613	0.659088	0.793642	0.99503	0.784818	0.70591	0.807379	0.976507	0.612256	0.586203	0.565672	0.873759	0.751207							0.999991	0.869024
	-3.8627		0.00863255	0.00376105	0.00723733	0.00444261	0.00650032	0.00518706	0.0156629	0.0271437	0.0132957	0.0168614	0.00863891	0.0211367	0.0226871	0.0296812	0.0206444	0.0049976	0.0117093						0.610835	0.943259	0.714536	0.747175	0.649939	0.637656	0.8488	0.965033	0.771518	0.707119	0.82713	0.955392	0.645835	0.562639	0.553191	0.866148	0.761769							1.05795	0.87836
	-3.7636		0.00966523	0.00401699	0.00644567	0.00533396	0.00291463	0.00509834	0.0129515	0.0322131	0.0152072	0.0173649	0.00603513	0.0226086	0.0209769	0.0213274	0.0200256	0.00432475	0.0107553						0.612062	0.973787	0.670682	0.815269	0.681805	0.741424	0.831472	0.975957	0.711322	0.655466	0.804014	1	0.654585	0.570632	0.565918	0.911569	0.753204							1.05141	0.905177
	-3.6646		0.017257	0.00449656	0.00569486	0.00647634	0.0042478	0.00509834	0.0133769	0.0358626	0.0133553	0.0194992	0.00742534	0.0261137	0.020415	0.0227125	0.0220657	0.00742326	0.0121632						0.641697	0.951502	0.640649	0.775175	0.694343	0.69696	0.872592	0.96351	0.634723	0.622277	0.845259	0.97764	0.672538	0.578353	0.572566	0.943731	0.759358							1.03352	0.946329
	-3.5655		0.0166156	0.0044319	0.00691811	0.00773438	0.00714453	0.00744346	0.0128469	0.036469	0.013747	0.0167888	0.00728141	0.0200281	0.0214014	0.0258994	0.0243037	0.00733062	0.00944535						0.620908	0.915072	0.650441	0.786276	0.699431	0.648592	0.879202	0.953855	0.595273	0.615034	0.866524	0.998536	0.670049	0.566174	0.569001	0.997006	0.724359							1.07731	0.952345
	-3.4665		0.0185156	0.00505694	0.00822563	0.00516189	0.00677993	0.00580513	0.0154069	0.0400556	0.013913	0.0173123	0.00774917	0.0232738	0.0173856	0.0286305	0.0243235	0.00667484	0.00991723						0.579713	0.95408	0.560634	0.760291	0.678632	0.632321	0.862782	0.92242	0.558474	0.599715	0.889372	0.990022	0.647037	0.591298	0.583326	0.966641	0.677448							1.1235	0.961924
	-3.3675		0.0152885	0.00448847	0.00959189	0.00653558	0.00711769	0.00482923	0.0128649	0.0434537	0.0168993	0.0217838	0.0120964	0.022342	0.0189553	0.030606	0.0244026	0.00702589	0.0111472						0.546407	0.954901	0.564273	0.783794	0.677731	0.653457	0.847255	0.880757	0.562828	0.607619	0.926236	0.988724	0.600695	0.596942	0.56439	0.937756	0.663181							1.14869	0.975136
	-3.2684		0.0184309	0.00357246	0.00839928	0.00807286	0.00527676	0.00255804	0.014592	0.0482679	0.0179365	0.0207743	0.0135979	0.0301519	0.0229558	0.0274538	0.0243489	0.00833502	0.0137748						0.569499	0.923626	0.58723	0.793005	0.662763	0.601912	0.809902	0.833683	0.584193	0.620442	0.914386	0.990387	0.569519	0.600269	0.550777	1	0.646532							1.16161	1.00486
	-3.1694		0.0136991	0.00462588	0.00904028	0.00652712	0.00795875	0.00592638	0.0142134	0.0651731	0.015671	0.0255063	0.0144091	0.0346665	0.0244675	0.0285393	0.0215769	0.00711853	0.0159253						0.544196	0.928674	0.577543	0.775557	0.655651	0.534499	0.788198	0.772204	0.569208	0.596481	0.966246	0.936907	0.546842	0.626894	0.555762	0.948926	0.646797							1.05984	1.03681
	-3.0703		0.0102985	0.00325185	0.00683894	0.0120952	0.00822047	0.00623394	0.0138637	0.0925091	0.0127724	0.0199952	0.0156161	0.0446558	0.0245805	0.0281572	0.0216136	0.00822775	0.0143885						0.58089	0.948162	0.582917	0.809905	0.655118	0.541202	0.737263	0.731054	0.534648	0.610574	0.942797	0.904987	0.532598	0.621047	0.589805	0.960702	0.629792							1.06651	1.12213
	-2.9713		0.00891089	0.00432144	0.010787	0.0143405	0.00774849	0.00374983	0.00930977	0.130453	0.014521	0.0278711	0.0146413	0.0574072	0.026651	0.0252264	0.021348	0.0077475	0.0133055						0.602849	0.912526	0.538293	0.809083	0.628745	0.589458	0.798711	0.655717	0.55379	0.639222	0.9509	0.881931	0.543256	0.631797	0.605745	0.921901	0.621313							1.00705	1.13994
	-2.8722		0.0124688	0.00497881	0.0125108	0.0131868	0.00821599	0.00719801	0.0104528	0.191877	0.0138848	0.0269593	0.0253181	0.0813225	0.021035	0.0242148	0.0186184	0.00764267	0.0146283						0.622303	0.9121	0.489397	0.852045	0.624891	0.547034	0.734142	0.599966	0.582674	0.659109	1	0.763279	0.518667	0.684264	0.586668	0.901156	0.612456							0.93868	1.14178
	-2.7732		0.0188706	0.00767297	0.0123474	0.0170117	0.00782007	0.00422299	0.0104311	0.279047	0.0147434	0.0268215	0.0317327	0.121412	0.0270907	0.0204373	0.0209468	0.0079986	0.0161677						0.585233	0.920329	0.532214	0.875113	0.667556	0.590875	0.787563	0.520899	0.595204	0.685956	0.917179	0.661024	0.486248	0.691236	0.6035	0.879914	0.640639							0.963907	1.15901
	-2.6742		0.0151836	0.00924636	0.0126921	0.0183261	0.00933666	0.0060772	0.0142856	0.395106	0.0155895	0.0246471	0.0338393	0.211664	0.0267151	0.0279488	0.0196837	0.0115969	0.0159021						0.563896	0.953943	0.561412	0.804794	0.686464	0.58633	0.808568	0.45369	0.587119	0.658643	0.901636	0.504873	0.46344	0.72843	0.605684	0.892859	0.651961							0.984722	1.18664
	-2.5751		0.0124204	0.00819833	0.0183283	0.0301308	0.0112671	0.00449802	0.0100561	0.501451	0.0168304	0.0205438	0.0323051	0.349156	0.0303126	0.034149	0.0206359	0.0115164	0.0128078						0.564499	1	0.589734	0.760264	0.686321	0.57003	0.819798	0.376187	0.584822	0.670161	0.877909	0.395211	0.44463	0.763762	0.587768	0.798897	0.679765							1.03303	1.18873
	-2.4761		0.0151836	0.0111969	0.0210838	0.0388581	0.0107772	0.00458969	0.00995158	0.584077	0.0176201	0.0217112	0.0381505	0.485569	0.0403353	0.029564	0.0224981	0.0103024	0.013602						0.514759	0.981977	0.596843	0.638157	0.657576	0.562363	0.835603	0.320492	0.55541	0.708835	0.858908	0.381033	0.425549	0.778806	0.598694	0.768008	0.690404							1.02879	1.23289
	-2.377		0.0193506	0.0132957	0.0279712	0.0562647	0.00994956	0.00480262	0.0119203	0.640346	0.0152855	0.0286001	0.0540087	0.644315	0.0444763	0.0283613	0.0221844	0.0103243	0.0178154						0.551714	0.910843	0.611629	0.530249	0.670667	0.608753	0.920098	0.272255	0.547652	0.715558	0.814099	0.332059	0.391666	0.797185	0.588695	0.725546	0.68987							1.02473	1.23409
	-2.278		0.0166923	0.0124821	0.0373486	0.0894982	0.0111709	0.00482923	0.015342	0.665541	0.0124873	0.0248425	0.0537536	0.761448	0.0636759	0.0316438	0.0247784	0.0108192	0.0212243						0.580959	0.910592	0.607868	0.436298	0.676845	0.579293	0.901696	0.219312	0.555839	0.747143	0.788991	0.30045	0.352111	0.823141	0.57726	0.705729	0.695658							1.02666	1.24714
	-2.1789		0.0247197	0.0131206	0.0506255	0.143929	0.0106788	0.0068875	0.0201087	0.673521	0.0209448	0.0213956	0.0465147	0.805611	0.107734	0.0301371	0.0240776	0.0128329	0.0206467						0.531796	0.91399	0.548774	0.365419	0.684744	0.625381	0.890713	0.190813	0.537927	0.745687	0.838141	0.260923	0.325187	0.815878	0.579994	0.703738	0.666531							0.985379	1.24416
	-2.0799		0.0344576	0.0175309	0.0837936	0.213547	0.0124034	0.00749965	0.0184933	0.60116	0.0225711	0.0213229	0.0423146	0.839577	0.206416	0.0374532	0.024202	0.0142688	0.02978						0.592204	0.917513	0.538998	0.308668	0.714961	0.624171	0.880833	0.172507	0.539022	0.75159	0.816013	0.229255	0.287237	0.767386	0.616566	0.693021	0.655947							0.96459	1.2533
	-1.9809		0.029871	0.0265537	0.152193	0.30324	0.0149892	0.00993349	0.0221134	0.521311	0.0199765	0.0237854	0.0429525	0.838655	0.34198	0.0409658	0.0261912	0.0128792	0.0348856						0.58303	0.872886	0.56125	0.241384	0.721764	0.598097	0.850607	0.162805	0.538698	0.777171	0.788986	0.211611	0.283025	0.721928	0.646716	0.700117	0.658645							0.961916	1.28488
	-1.8818		0.0314039	0.0391623	0.302926	0.408997	0.0179955	0.0142038	0.0257118	0.406934	0.0206439	0.0200529	0.0582513	0.810607	0.501559	0.0515774	0.0291271	0.0184497	0.0432274						0.54577	0.873419	0.55744	0.158134	0.721835	0.598049	0.871676	0.179953	0.581469	0.75426	0.731663	0.202985	0.281838	0.666306	0.638588	0.726931	0.647928							0.969892	1.27716
	-1.7828		0.0343406	0.0792461	0.473468	0.50309	0.0204248	0.0167204	0.0261193	0.357191	0.0240877	0.0227909	0.0740309	0.718863	0.634643	0.0734041	0.0366689	0.0201854	0.0601815						0.526328	0.810705	0.599373	0.128649	0.738427	0.557022	0.854634	0.195086	0.560912	0.747133	0.709609	0.205079	0.254564	0.636759	0.645623	0.729159	0.663922							0.969881	1.28414
	-1.6837		0.0453693	0.135821	0.648326	0.570906	0.0262451	0.018897	0.0411188	0.458526	0.0235488	0.0263881	0.0928069	0.605533	0.737454	0.123523	0.0386977	0.0244541	0.107754						0.478866	0.764187	0.638249	0.112575	0.770479	0.623433	0.841964	0.215021	0.556911	0.723456	0.640751	0.206682	0.256645	0.612413	0.636503	0.710857	0.669067							0.961042	1.22657
	-1.5847		0.0513233	0.211112	0.771608	0.62429	0.0302871	0.0263493	0.0551303	0.622376	0.0288163	0.0344919	0.14254	0.495766	0.858854	0.18008	0.0407209	0.0318603	0.202145						0.43174	0.710196	0.642692	0.125548	0.739914	0.606375	0.802006	0.235248	0.539764	0.742325	0.509424	0.193551	0.2376	0.569604	0.606906	0.70346	0.64767							0.890473	1.12971
	-1.4856		0.0650991	0.288755	0.82882	0.630386	0.0384203	0.044158	0.0802544	0.752793	0.0373145	0.0384148	0.210598	0.385997	0.91608	0.239165	0.0471295	0.0419823	0.348323						0.428624	0.666521	0.786242	0.101055	0.723331	0.647359	0.786949	0.232182	0.556208	0.775578	0.466592	0.185077	0.211419	0.523284	0.594895	0.616159	0.634745							0.855495	1.01898
	-1.3866		0.0706981	0.340122	0.874304	0.649279	0.0506761	0.0619254	0.125383	0.868012	0.0580682	0.0546074	0.31595	0.315966	0.918056	0.301284	0.0568414	0.0525918	0.505755						0.415248	0.554584	0.905718	0.0818275	0.70902	0.681666	0.712163	0.206648	0.536255	0.816956	0.359469	0.17816	0.171211	0.483155	0.558931	0.53725	0.652144							0.81243	0.887886
	-1.2876		0.0912549	0.365641	0.871812	0.677012	0.059288	0.0991456	0.200164	0.893873	0.114924	0.0690014	0.434853	0.279023	0.916169	0.38797	0.0825975	0.0815218	0.660241						0.347768	0.496059	0.988044	0.0563569	0.720773	0.730936	0.601801	0.162195	0.504368	0.818585	0.244971	0.180658	0.142079	0.441718	0.498099	0.405128	0.644874							0.739917	0.788858
	-1.1885		0.10852	0.38752	0.901249	0.729573	0.0867477	0.152802	0.30251	0.856653	0.195253	0.11063	0.53311	0.28242	0.963177	0.505076	0.136511	0.151712	0.742523						0.321343	0.431244	1	0.0668352	0.703933	0.730248	0.578255	0.13586	0.47162	0.825183	0.193457	0.185143	0.121266	0.417691	0.429564	0.317728	0.612246							0.662632	0.679205
	-1.0895		0.145176	0.440064	0.919174	0.781282	0.129096	0.228148	0.4114	0.810142	0.295652	0.18736	0.662317	0.326462	0.954125	0.585457	0.218199	0.261216	0.813623						0.257406	0.333549	0.992559	0.0805588	0.703218	0.711648	0.544745	0.117627	0.45846	0.845219	0.138399	0.18566	0.107697	0.387208	0.349488	0.209485	0.511833							0.586528	0.597466
	-0.9904		0.191784	0.518941	0.90047	0.819401	0.204476	0.30509	0.527228	0.741023	0.395071	0.321337	0.739488	0.361086	0.966658	0.652014	0.327536	0.401375	0.837057						0.243146	0.226851	0.86462	0.0579545	0.738694	0.732501	0.455529	0.116551	0.47133	0.856855	0.114915	0.216812	0.0901982	0.305464	0.274995	0.130871	0.435492							0.514084	0.505739
	-0.8914		0.302664	0.627036	0.873903	0.851789	0.319375	0.383535	0.694083	0.627641	0.504542	0.490192	0.774165	0.376989	1	0.738687	0.423434	0.515569	0.885114						0.20339	0.146898	0.744277	0.0620097	0.715518	0.699677	0.357145	0.114121	0.453426	0.841176	0.093695	0.249912	0.0850028	0.22973	0.220466	0.0824017	0.373332							0.488593	0.407953
	-0.7923		0.437561	0.745334	0.846688	0.865421	0.468645	0.463189	0.80721	0.560719	0.647799	0.652726	0.78702	0.380027	0.988212	0.84684	0.487803	0.649863	0.888695						0.161777	0.120456	0.653764	0.0528174	0.698745	0.697052	0.309128	0.110449	0.471747	0.77782	0.0638749	0.229195	0.0820107	0.16181	0.190433	0.0627236	0.282096							0.472947	0.33811
	-0.6933		0.506327	0.841882	0.820727	0.905819	0.6356	0.561675	0.927357	0.532056	0.721137	0.80509	0.822345	0.384997	0.941262	0.903315	0.552746	0.769989	0.92109						0.135801	0.100583	0.574122	0.069904	0.653927	0.598956	0.254329	0.105132	0.475583	0.706282	0.0615918	0.230957	0.0748705	0.11116	0.186206	0.0452642	0.215189							0.397998	0.259435
	-0.5943		0.612302	0.897689	0.783843	0.870761	0.773158	0.661019	0.991444	0.547682	0.808219	0.948389	0.746933	0.385377	0.89769	0.953833	0.639565	0.86223	0.903381						0.100092	0.0644472	0.464382	0.0482238	0.628902	0.642586	0.242397	0.105204	0.443784	0.580864	0.0528142	0.23484	0.061873	0.0996929	0.167375	0.041611	0.144695							0.401477	0.209971
	-0.4952		0.675816	0.927357	0.782196	0.842184	0.90316	0.728288	0.988653	0.59971	0.834234	1	0.73679	0.426843	0.926408	0.990739	0.760032	0.937998	0.909012						0.0768836	0.0594867	0.366266	0.0465	0.572903	0.671552	0.251993	0.0909985	0.432875	0.454057	0.0468117	0.237311	0.0703052	0.0998916	0.164005	0.0408714	0.0958573							0.403442	0.193252
	-0.3962		0.690245	0.927861	0.784839	0.8485	0.987675	0.794954	0.996503	0.654009	0.867823	0.983494	0.750728	0.537393	0.943015	0.995367	0.894695	0.969953	0.929213						0.0510817	0.0370582	0.261203	0.0574369	0.477141	0.614218	0.253198	0.0610619	0.452541	0.325301	0.0324026	0.221477	0.0736509	0.0887484	0.173694	0.0418755	0.0749136							0.371272	0.173329
	-0.2971		0.767312	0.967719	0.814858	0.845262	1	0.825098	0.992616	0.657362	0.884973	0.980962	0.78844	0.632043	0.971773	0.974791	0.963187	0.964137	0.913935						0.0684986	0.0355306	0.176437	0.0451655	0.389839	0.58596	0.290749	0.0435801	0.401575	0.215635	0.0264151	0.258677	0.0738958	0.0826522	0.187399	0.0360258	0.0643131							0.346215	0.170251
	-0.1981		0.871738	0.947423	0.885919	0.843253	0.985885	0.893967	0.979304	0.683785	0.910681	0.980664	0.830915	0.723892	0.960501	1	0.994826	0.974727	0.937103						0.0313416	0.0321229	0.169417	0.0436407	0.309649	0.516357	0.271614	0.0267307	0.402128	0.119656	0.0262825	0.26099	0.0652504	0.0807688	0.214176	0.0377202	0.0576049							0.295401	0.160658
	-0.099		0.936212	0.93197	0.904306	0.897151	0.937341	0.939039	0.944996	0.689834	0.958615	0.957652	0.922194	0.843011	0.98707	0.959998	0.985261	0.941913	0.993252						0.0619078	0.0199874	0.18991	0.0425174	0.248258	0.391161	0.241132	0.0223419	0.361647	0.0793406	0.0243929	0.248468	0.0737598	0.0772862	0.251633	0.0360348	0.0441182							0.264131	0.142385
	0		0.982489	0.955153	0.926876	0.977135	0.904233	1	0.939789	0.679392	1	0.915535	0.983537	0.935899	0.970799	0.955674	0.999477	0.947598	0.996715						0.0673842	0.029616	0.217308	0.0404854	0.226439	0.254395	0.214675	0.0212718	0.371877	0.0561203	0.0325139	0.257266	0.0800749	0.071948	0.286603	0.0489982	0.0462321							0.264619	0.138947
	0.099		1	0.978565	0.975887	0.989981	0.867307	0.992323	0.952139	0.62912	0.976273	0.903548	0.989219	1	0.998626	0.860299	1	0.980907	0.998662						0.0413255	0.0291278	0.213336	0.0451067	0.220799	0.204561	0.200991	0.0193131	0.320353	0.0388057	0.0389709	0.247481	0.0964317	0.0590739	0.289247	0.0434085	0.0496681							0.279623	0.141942
	0.1981		0.962779	0.98897	0.992096	1	0.849614	0.997569	0.93856	0.60506	0.941672	0.872421	1	0.976686	0.981933	0.81253	0.915733	1	0.961981						0.0415395	0.0459286	0.15464	0.0435905	0.222395	0.283136	0.188222	0.022847	0.309455	0.0296685	0.0386607	0.245029	0.122649	0.0551592	0.313073	0.0360751	0.0419303							0.291291	0.158676
	0.2971		0.910028	0.983752	0.987928	0.990218	0.803758	0.959104	0.972651	0.568299	0.851491	0.850158	0.997766	0.911573	0.958581	0.703713	0.861143	0.994171	0.973002						0.0426214	0.0735274	0.115342	0.0536257	0.280275	0.409684	0.144183	0.0227796	0.267117	0.0270784	0.04768	0.267489	0.167227	0.0508979	0.313454	0.0499978	0.0390208							0.312858	0.171661
	0.3962		0.85697	0.973457	0.995099	0.971818	0.75042	0.919952	0.986165	0.508185	0.812816	0.859359	0.922901	0.843174	0.933234	0.618013	0.835082	0.951309	0.963704						0.0611443	0.0625279	0.0885672	0.0468825	0.344873	0.505165	0.143349	0.027205	0.252421	0.0254897	0.0433522	0.247958	0.178869	0.0509349	0.293324	0.0532252	0.0409864							0.327052	0.183549
	0.4952		0.810479	0.958079	1	0.961469	0.638789	0.900423	1	0.479462	0.760608	0.900415	0.886104	0.705102	0.862714	0.563574	0.790891	0.923605	0.983015						0.0562294	0.0576248	0.0850086	0.0654852	0.427764	0.611847	0.115671	0.0326185	0.274354	0.0289359	0.100025	0.224895	0.21452	0.0565019	0.281762	0.0543996	0.0424022							0.364641	0.186678
	0.5943		0.853126	0.951106	0.992469	0.953938	0.562524	0.867218	0.984315	0.468451	0.741064	0.89709	0.782582	0.57117	0.792396	0.547031	0.737989	0.870426	1						0.0761029	0.0496622	0.120051	0.0620115	0.504795	0.615797	0.14539	0.0409861	0.326927	0.0360107	0.156736	0.228678	0.241907	0.0598342	0.236793	0.048532	0.0516065							0.412552	0.190293
	0.6933		0.833481	1	0.958808	0.956807	0.517838	0.810442	0.961037	0.511738	0.736144	0.926232	0.676785	0.421435	0.666146	0.580052	0.686146	0.796539	0.996906						0.118736	0.0528769	0.138906	0.0674618	0.563123	0.584543	0.151053	0.0372048	0.401192	0.0539322	0.245406	0.282807	0.269901	0.0653434	0.233234	0.0439419	0.0665556							0.478969	0.198214
	0.7923		0.740326	0.97655	0.829075	0.929133	0.489076	0.694306	0.858212	0.598361	0.774449	0.982477	0.647372	0.302311	0.524823	0.607275	0.692939	0.680061	0.940907						0.144263	0.0739891	0.19406	0.0552388	0.591182	0.578729	0.146172	0.0307227	0.40642	0.0717773	0.349189	0.296726	0.290147	0.0754167	0.22823	0.0469586	0.0822302							0.549035	0.225922
	0.8914		0.693173	0.968705	0.616899	0.896528	0.42871	0.538387	0.708859	0.652774	0.794566	0.894553	0.617366	0.217113	0.332983	0.680163	0.753516	0.558276	0.905485						0.221497	0.0576849	0.28283	0.108918	0.627454	0.617945	0.223535	0.0327766	0.429743	0.0780529	0.481534	0.309195	0.322131	0.0825274	0.223532	0.0499485	0.111333							0.635832	0.281428
	0.9904		0.677796	0.94765	0.380769	0.77774	0.369324	0.381004	0.55383	0.762066	0.810961	0.820844	0.535854	0.166563	0.198097	0.769606	0.834118	0.448914	0.883732						0.289492	0.0789425	0.376731	0.146226	0.634438	0.622171	0.298498	0.0301518	0.463341	0.0868619	0.608204	0.34853	0.36213	0.0949532	0.223251	0.0659554	0.168177							0.669888	0.360654
	1.0895		0.643197	0.938037	0.20228	0.650314	0.289573	0.23073	0.387928	0.832072	0.827027	0.723165	0.3944	0.129443	0.109294	0.812721	0.839934	0.397529	0.789173						0.361798	0.10858	0.436116	0.157329	0.645609	0.647804	0.411588	0.0309994	0.505329	0.124059	0.714582	0.395403	0.369982	0.11415	0.248285	0.090264	0.245466							0.740796	0.484117
	1.1885		0.597445	0.906548	0.0997137	0.529021	0.19968	0.128151	0.205258	0.904699	0.751633	0.588672	0.245098	0.103877	0.0704646	0.797837	0.889838	0.382221	0.665181						0.368857	0.161864	0.489446	0.226328	0.705924	0.594357	0.486807	0.0293393	0.511145	0.172932	0.764671	0.439137	0.408421	0.150094	0.238257	0.130983	0.343769							0.803903	0.613331
	1.2876		0.525416	0.8541	0.0562106	0.448247	0.136106	0.0644154	0.116415	0.928441	0.591232	0.400228	0.143774	0.0728735	0.0460888	0.641754	0.951	0.362472	0.555651						0.408864	0.209043	0.465314	0.283566	0.749884	0.613841	0.587042	0.0324326	0.524883	0.275836	0.83241	0.507536	0.419148	0.183214	0.264401	0.17341	0.453943							0.893666	0.744139
	1.3866		0.462051	0.809601	0.0321083	0.409223	0.0826341	0.0408932	0.0736128	0.976961	0.406402	0.242561	0.0767656	0.0469768	0.0324197	0.469133	0.938287	0.349113	0.419399						0.51793	0.271052	0.486714	0.395222	0.783727	0.649796	0.665641	0.0364714	0.555484	0.420579	0.909617	0.551018	0.432177	0.226678	0.274672	0.263504	0.547913							0.985564	0.874422
	1.4856		0.354971	0.750723	0.0215051	0.39427	0.0513695	0.0334852	0.0449443	0.988848	0.225072	0.139756	0.0595499	0.0384476	0.028752	0.305874	0.955747	0.282247	0.276777						0.560911	0.334991	0.533284	0.532309	0.829288	0.604014	0.720929	0.0426505	0.54681	0.564704	0.898979	0.572948	0.406889	0.317275	0.255729	0.379264	0.654995							1.0129	0.990996
	1.5847		0.23065	0.639998	0.0156826	0.292524	0.0312579	0.0245986	0.0312681	1	0.116425	0.0759779	0.0396683	0.0270949	0.0271518	0.186185	0.997183	0.208193	0.164735						0.610289	0.401569	0.562887	0.611973	0.793878	0.631309	0.801764	0.0506053	0.592099	0.651679	0.952835	0.60412	0.410688	0.414361	0.264983	0.503877	0.740462							1.08659	1.04824
	1.6837		0.126394	0.537609	0.0155983	0.189272	0.0233416	0.0225078	0.0298872	0.946252	0.0704928	0.0522301	0.0346767	0.0241441	0.0256279	0.10982	0.948587	0.165386	0.0926768						0.594998	0.48784	0.586257	0.646712	0.739699	0.595068	0.819884	0.0586333	0.59591	0.739676	0.933935	0.633913	0.409314	0.485248	0.269271	0.619091	0.785173							1.18996	1.09661
	1.7828		0.0787095	0.442346	0.012355	0.0968462	0.0209124	0.0154606	0.0243994	0.819929	0.0433028	0.0344118	0.0291682	0.0218349	0.0249378	0.0640734	0.923822	0.126312	0.0588639						0.655519	0.528817	0.757604	0.713926	0.731058	0.601469	0.893676	0.0716825	0.611913	0.760698	0.908915	0.637849	0.401716	0.53402	0.261955	0.721202	0.827544							1.24033	1.13984
	1.8818		0.0520535	0.363009	0.0117932	0.0511902	0.0153493	0.0153305	0.0195137	0.730282	0.0356694	0.0269192	0.0291649	0.0218019	0.0219878	0.0426722	0.913257	0.105444	0.0429798						0.604352	0.594401	0.763821	0.792289	0.711745	0.593797	0.916199	0.0973386	0.659955	0.819739	0.902002	0.603285	0.404718	0.524566	0.283965	0.810879	0.847552							1.28147	1.18157
	1.9809		0.0397581	0.291762	0.0112033	0.0281563	0.0138574	0.0117847	0.0196868	0.568436	0.0261747	0.0264808	0.0243074	0.0204503	0.0222443	0.040879	0.897188	0.0824336	0.0349243						0.59551	0.633967	0.796018	0.808287	0.723945	0.610923	0.887205	0.154796	0.69389	0.836185	0.933693	0.576307	0.411318	0.559946	0.305942	0.871267	0.794721							1.28488	1.24157
	2.0799		0.0340139	0.21403	0.0112263	0.0167691	0.0123519	0.00998376	0.0138889	0.410125	0.0198825	0.0283571	0.0226653	0.0218538	0.0232062	0.0381696	0.892732	0.0636523	0.0250535						0.669223	0.620415	0.756825	0.774614	0.729233	0.592989	0.884826	0.252908	0.707166	0.816026	0.931963	0.589802	0.418327	0.576781	0.322919	0.88965	0.793629							1.24775	1.2527
	2.1789		0.0276524	0.13619	0.00977576	0.0144279	0.0108242	0.0092681	0.0142567	0.24077	0.0194751	0.0236451	0.0182526	0.0202286	0.0246996	0.0333805	0.882548	0.0473821	0.0223383						0.621961	0.708992	0.734769	0.834938	0.697635	0.66811	0.841094	0.370451	0.721604	0.794279	0.936649	0.57789	0.454323	0.599671	0.322935	0.924981	0.786347							1.20442	1.28046
	2.278		0.0192215	0.0789389	0.00992643	0.00799671	0.0126495	0.00974718	0.0166797	0.145817	0.0186416	0.0224427	0.0117399	0.0213679	0.0199447	0.0301762	0.84832	0.0342006	0.0240556						0.605434	0.733299	0.719019	0.894005	0.681876	0.717074	0.883775	0.476103	0.755885	0.819154	0.940433	0.613249	0.483487	0.619531	0.308174	0.892487	0.819908							1.18616	1.28162
	2.377		0.0168899	0.0460944	0.00792173	0.011029	0.00991153	0.00831882	0.0178011	0.0891554	0.015508	0.0222347	0.014831	0.0238446	0.0232001	0.0303586	0.759342	0.0232279	0.0206493						0.573341	0.73794	0.665599	0.885678	0.666965	0.683471	0.885519	0.566758	0.783826	0.836052	0.959258	0.632675	0.507764	0.636165	0.354096	0.899821	0.855976							1.19354	1.24898
	2.4761		0.0118153	0.0244657	0.00597833	0.00607298	0.00932771	0.00777468	0.0223947	0.0539288	0.0124371	0.0268766	0.0140329	0.0219128	0.0206196	0.0267374	0.590632	0.0190957	0.018344						0.639388	0.765166	0.665859	0.884588	0.687188	0.697166	0.920791	0.599196	0.772375	0.829986	0.895883	0.548235	0.473608	0.623885	0.411532	0.939666	0.844533							1.18212	1.21526
	2.5751		0.00891492	0.0192956	0.0084427	0.00641429	0.00748454	0.00666274	0.0169069	0.0462453	0.0140603	0.0338832	0.0124137	0.0233752	0.0223542	0.0322907	0.420026	0.0185789	0.0194528						0.674407	0.794231	0.678585	0.879515	0.700874	0.740408	0.936341	0.603067	0.717251	0.81412	0.926213	0.55384	0.463295	0.650053	0.496331	0.887781	0.841936							1.15345	1.19237
	2.6742		0.010952	0.0144515	0.00853463	0.00821954	0.00927179	0.00853174	0.0183708	0.0385655	0.0140509	0.0310049	0.0132315	0.0269699	0.0257623	0.0333718	0.268694	0.0155852	0.0168794						0.696542	0.826421	0.675902	0.875042	0.706205	0.705804	0.925927	0.602732	0.741569	0.812255	0.940291	0.541517	0.455434	0.640671	0.52628	0.885513	0.829233							1.15399	1.16677
	2.7732		0.00466319	0.00868328	0.00389702	0.0093168	0.00888258	0.0092474	0.0192325	0.0331264	0.0134555	0.0304838	0.0107095	0.0224718	0.0222565	0.034453	0.15997	0.0150757	0.0139785						0.696295	0.827738	0.578386	0.857909	0.708734	0.682931	0.964497	0.603988	0.804545	0.854198	0.93003	0.554549	0.469111	0.636622	0.612115	0.918759	0.832759							1.19587	1.14829
	2.8722		0.00252522	0.00766758	0.00511772	0.00611811	0.0089385	0.00642912	0.014967	0.029928	0.0148343	0.0282093	0.00908704	0.0212004	0.0266327	0.0391422	0.10019	0.0143858	0.0135066						0.667777	0.827512	0.585057	0.916791	0.701122	0.713868	0.963777	0.611455	0.832049	0.87191	0.904923	0.551058	0.451485	0.634376	0.669458	0.902846	0.856588							1.18521	1.12962
[truncated: 153 more rows]
[truncated: 15 more columns]

## Sheet: 5
	Dis	DNA	Dis	Tub	Dis	GFP			Dis	DNA	Dis	Tub	Dis	GFP			Dis	DNA	Dis	Tub	Dis	GFP			Dis	DNA	Dis	Tub	Dis	GFP			Dis	DNA	Dis	Tub	Dis	GFP			Dis	DNA	Dis	Tub	Dis	GFP			Dis
[truncated: 405 more rows]
[truncated: 95 more columns]

## Sheet: 6
	Dis		DNA ratio	DNA ratio	DNA ratio	DNA ratio	DNA ratio	DNA ratio	DNA ratio	DNA ratio	DNA ratio	DNA ratio	DNA ratio	DNA ratio	DNA ratio	DNA ratio	DNA ratio	DNA ratio	DNA ratio	DNA ratio	DNA ratio	DNA ratio	DNA ratio	DNA ratio								Tub ratio	Tub ratio	Tub ratio	Tub ratio	Tub ratio	Tub ratio	Tub ratio	Tub ratio	Tub ratio	Tub ratio	Tub ratio	Tub ratio	Tub ratio	Tub ratio	Tub ratio	Tub ratio	Tub ratio	Tub ratio
[truncated: 287 more rows]
[truncated: 26 more columns]

[truncated: 4 more sheets: 7, 8, 9, 10]
